# Supplementary material for: Meta‐Analysis of Iron Excess Stress in Rice: Genes and Mechanisms of Tolerance to Acidic Soil
Source: Physiol Plant. 2025 Aug 27;177(5):e70473. doi: 10.1111/ppl.70473 (PMC12391641; doi:10.1111/ppl.70473)
Supplement: Supplementary file 3 — Table S2: List of iron (Fe)‐responsive genes in rice and their gene expression data, differentially expressed Fe‐responsive genes and their subsets based on different data set analyses in root and shoot tissues. [file PPL-177-e70473-s001.xlsx]

## Sheet: Table S2.1
Rice_id	LOC_id	SYMBOL	DESCRIPTION	Ara_id
Os01g0121700	LOC_Os01g03144	ATP-BINDING CASSETTE G7 (ABCG7)	ABC-2 type transporter family protein;(source:Araport11)	AT2G01320
Os01g0177900	LOC_Os01g08260	PLEIOTROPIC DRUG RESISTANCE 4 (PDR4);PLEIOTROPIC DRUG RESISTANCE 4 (ATPDR4); (ATABCG32);PERMEABLE CUTICLE 1 (PEC1);ATP-BINDING CASSETTE G32 (ABCG32)	Encodes a member of the PLEIOTROPIC DRUG RESISTANCE family of ATP binding cassette transporters. Required for the formation of a functional cuticle.	AT2G26910
Os01g0222500	LOC_Os01g12260		vacuolar ATP synthase subunit E, putative, expressed	AT4G11150
Os01g0268100	LOC_Os01g16260	ZINC INDUCED FACILITATOR-LIKE 2 (ZIFL2)	zinc induced facilitator-like 2;(source:Araport11)	AT3G43790
Os01g0279400	LOC_Os01g17214	ZINC INDUCED FACILITATOR-LIKE 2 (ZIFL2)	zinc induced facilitator-like 2;(source:Araport11)	AT3G43790
Os01g0311800	LOC_Os01g20980	(ATPMEPCRB);PECTIN METHYLESTERASE 41 (PME41); (AtPME41)	Encodes a pectin methylesterase that is sensitive to chilling stress and brassinosteroid regulation.	AT4G02330
Os01g0342750		PLEIOTROPIC DRUG RESISTANCE 12 (PDR12);ARABIDOPSIS THALIANA ATP-BINDING CASSETTE G40 (ATABCG40);ATP-BINDING CASSETTE G40 (ABCG40);PLEIOTROPIC DRUG RESISTANCE 12 (ATPDR12)	ABC transporter family involved in ABA transport and resistance to lead. Localizes to plasma membrane. Upregulated by lead. Expressed in leaves, flowers, stomata and roots.	AT1G15520
Os01g0503400	LOC_Os01g31870	NATURAL RESISTANCE-ASSOCIATED MACROPHAGE PROTEIN 1 (NRAMP1); (ATNRAMP1); (PMIT1)	Thought to be involved in iron homeostasis. Induced in leaves in response to iron deficiency. Transgenic plants accumulate toxic levels of iron. Gene complements yeast iron uptake mutants.	AT1G80830
Os01g0504500	LOC_Os01g31980		MATE efflux family protein;(source:Araport11)	AT1G15170
Os01g0516900	LOC_Os01g33260	PLEIOTROPIC DRUG RESISTANCE 12 (PDR12);ARABIDOPSIS THALIANA ATP-BINDING CASSETTE G40 (ATABCG40);ATP-BINDING CASSETTE G40 (ABCG40);PLEIOTROPIC DRUG RESISTANCE 12 (ATPDR12)	ABC transporter family involved in ABA transport and resistance to lead. Localizes to plasma membrane. Upregulated by lead. Expressed in leaves, flowers, stomata and roots.	AT1G15520
Os01g0587000	LOC_Os01g40470		vacuolar ATP synthase subunit d, putative, expressed	AT3G28715
Os01g0600000			mitochondrial ATP synthase g subunit family protein, putative, expressed; mitochondrial ATP synthase g subunit family protein, putative, expressed
Os01g0609000	LOC_Os01g42350	PLEIOTROPIC DRUG RESISTANCE 12 (PDR12);ARABIDOPSIS THALIANA ATP-BINDING CASSETTE G40 (ATABCG40);ATP-BINDING CASSETTE G40 (ABCG40);PLEIOTROPIC DRUG RESISTANCE 12 (ATPDR12)	ABC transporter family involved in ABA transport and resistance to lead. Localizes to plasma membrane. Upregulated by lead. Expressed in leaves, flowers, stomata and roots.	AT1G15520
Os01g0609200	LOC_Os01g42370	PLEIOTROPIC DRUG RESISTANCE 12 (PDR12);ARABIDOPSIS THALIANA ATP-BINDING CASSETTE G40 (ATABCG40);ATP-BINDING CASSETTE G40 (ABCG40);PLEIOTROPIC DRUG RESISTANCE 12 (ATPDR12)	ABC transporter family involved in ABA transport and resistance to lead. Localizes to plasma membrane. Upregulated by lead. Expressed in leaves, flowers, stomata and roots.	AT1G15520
Os01g0609300	LOC_Os01g42380	PLEIOTROPIC DRUG RESISTANCE 12 (PDR12);ARABIDOPSIS THALIANA ATP-BINDING CASSETTE G40 (ATABCG40);ATP-BINDING CASSETTE G40 (ABCG40);PLEIOTROPIC DRUG RESISTANCE 12 (ATPDR12)	ABC transporter family involved in ABA transport and resistance to lead. Localizes to plasma membrane. Upregulated by lead. Expressed in leaves, flowers, stomata and roots.	AT1G15520
Os01g0609300	LOC_Os02g11760	PLEIOTROPIC DRUG RESISTANCE 12 (PDR12);ARABIDOPSIS THALIANA ATP-BINDING CASSETTE G40 (ATABCG40);ATP-BINDING CASSETTE G40 (ABCG40);PLEIOTROPIC DRUG RESISTANCE 12 (ATPDR12)	ABC transporter family involved in ABA transport and resistance to lead. Localizes to plasma membrane. Upregulated by lead. Expressed in leaves, flowers, stomata and roots.	AT1G15520
Os01g0609900	LOC_Os01g24010	PLEIOTROPIC DRUG RESISTANCE 12 (PDR12);ARABIDOPSIS THALIANA ATP-BINDING CASSETTE G40 (ATABCG40);ATP-BINDING CASSETTE G40 (ABCG40);PLEIOTROPIC DRUG RESISTANCE 12 (ATPDR12)	ABC transporter family involved in ABA transport and resistance to lead. Localizes to plasma membrane. Upregulated by lead. Expressed in leaves, flowers, stomata and roots.	AT1G15520
Os01g0609900	LOC_Os01g42410	PLEIOTROPIC DRUG RESISTANCE 12 (PDR12);ARABIDOPSIS THALIANA ATP-BINDING CASSETTE G40 (ATABCG40);ATP-BINDING CASSETTE G40 (ABCG40);PLEIOTROPIC DRUG RESISTANCE 12 (ATPDR12)	ABC transporter family involved in ABA transport and resistance to lead. Localizes to plasma membrane. Upregulated by lead. Expressed in leaves, flowers, stomata and roots.	AT1G15520
Os01g0610100	LOC_Os01g42430		vacuolar ATP synthase, putative, expressed	AT4G32530
Os01g0615500	LOC_Os01g42900	ATP-BINDING CASSETTE G10 (ABCG10)	ABC-2 type transporter family protein;(source:Araport11)	AT1G53270
Os01g0630200	LOC_Os01g43940	ARABIDOPSIS THALIANA OLIGOPEPTIDE TRANSPORTER 4 (ATOPT4);OLIGOPEPTIDE TRANSPORTER 4 (OPT4)	oligopeptide transporter	AT5G64410
Os01g0659200	LOC_Os01g46980		vacuolar ATP synthase subunit E, putative, expressed	AT1G64200
Os01g0662600	LOC_Os01g47340	(ATISU1); (ISU1)	Encodes a mitochondrial protein similar to E.coli IscU. In bacteria, IscU is a scaffold protein accepting sulfur and iron to build a transient Fe-S cluster,which is subsequently transferred to a target apoprotein.	AT4G22220
Os01g0673600	LOC_Os01g48280	(ATUBC36);UBIQUITIN-CONJUGATING ENZYME 36 (UBC36)	UBC36/UBC13B encodes a protein that may play a role in DNA damage responses and error-free post-replicative DNA repair. It can bind to the MMZ/UEV1 proteins in vitro.	AT1G16890
Os01g0673800	LOC_Os01g48300		ATP synthase protein I related, putative, expressed; ATP synthase protein I related, putative, expressed; ATP synthase protein I related, putative, expressed; ATP synthase protein I related, putative, expressed	AT2G31040
Os01g0684900	LOC_Os01g49120		MATE efflux family protein;(source:Araport11)	AT1G15150
Os01g0685800	LOC_Os01g49190		ATP synthase, putative, expressed	AT5G08690
Os01g0685800	LOC_Os01g49190		ATP synthase, putative, expressed	AT5G08670
Os01g0689451	LOC_Os01g49470	BRUTUS (BTS);EMBRYO DEFECTIVE 2454 (EMB2454)	Encodes BRUTUS (BTS), a putative E3 ligase protein with metal ion binding and DNA binding domains, which negatively regulates the response to iron deficiency. The mRNA is cell-to-cell mobile.	AT3G18290
Os01g0711000	LOC_Os01g51380		ATP synthase, putative, expressed; ATP synthase, putative, expressed	AT4G38510
Os01g0720100			mitochondrial ATP synthase g subunit family protein, putative, expressed
Os01g0724500		PLEIOTROPIC DRUG RESISTANCE 1 (ATPDR1); (ATABCG29);ATP-BINDING CASSETTE G29 (ABCG29);PLEIOTROPIC DRUG RESISTANCE 1 (PDR1)	Encodes a p-coumaryl alcohol exporter involved in lignin biosynthesis.	AT3G16340
Os01g0766000	LOC_Os01g56050		MATE efflux family protein;(source:Araport11)	AT1G23300
Os01g0770500	LOC_Os01g56400	(ATNAP13);EMBRYO DEFECTIVE 2751 (EMB2751);ATP-BINDING CASSETTE I10 (ABCI10)	member of NAP subfamily	AT4G33460
Os01g0771200			mal d 1-associated protein, putative, expressed
Os01g0827300	LOC_Os01g61160	LACCASE 12 (LAC12)	putative laccase, a member of laccase family of genes (17 members in Arabidopsis).	AT5G05390
Os01g0827300	LOC_Os03g18640	LACCASE 12 (LAC12)	putative laccase, a member of laccase family of genes (17 members in Arabidopsis).	AT5G05390
Os01g0830000	LOC_Os01g61400	ATP BINDING CASSETTE PROTEIN 1 (ATABC1);LONG AFTER FR (LAF6);ATP-BINDING CASSETTE I8 (ABCI8);ATP BINDING CASSETTE PROTEIN 1 (ABC1);ARABIDOPSIS THALIANA NUCLEOSOME ASSEMBLY PROTEIN 1 (ATNAP1)	Encodes an iron-stimulated ATPase. A member of the NAP subfamily of ABC transporters. Involved in Fe-S cluster assembly. Similar to SufB. Involved in the regulation of iron homeostasis. Able to form homodimers. Interacts with AtNAP7 inside the chloroplast.	AT4G04770
Os01g0834200	LOC_Os01g61780		vacuolar ATP synthase 98 kDa subunit, putative, expressed	AT2G28520
Os01g0836600	LOC_Os01g61940	ATP-BINDING CASSETTE G1 (ABCG1)	Belongs to a clade of five Arabidopsis thaliana ABCG half-transporters that are required for synthesis of an effective suberin barrier in roots and seed coats (ABCG2, ABCG6, and ABCG20) and for synthesis of an intact pollen wall (ABCG1 and ABCG16).	AT2G39350
Os01g0897600	LOC_Os01g67220	BETA GLUCOSIDASE 42 (BGLU42)	beta glucosidase 42;(source:Araport11)	AT5G36890
Os01g0911300	LOC_Os01g68330	TRANSPORTER ASSOCIATED WITH ANTIGEN PROCESSING PROTEIN 1 (ATTAP1);ATP-BINDING CASSETTE B26 (ABCB26);TRANSPORTER ASSOCIATED WITH ANTIGEN PROCESSING PROTEIN 1 (TAP1)	member of TAP subfamily	AT1G70610
Os01g0919100	LOC_Os01g69010		MATE efflux family protein;(source:Araport11)	AT1G51340
Os01g0923700	LOC_Os01g69920	HISTIDINE KINASE 3 (HK3);HISTIDINE KINASE 3 (AHK3)	Encodes a histidine kinases, a cytokinin receptor that controls cytokinin-mediated leaf longevity through a specific phosphorylation of the response regulator, ARR2. The mRNA is cell-to-cell mobile.	AT1G27320
Os01g0952000	LOC_Os01g72290	PLASMODESMAL GERMIN-LIKE PROTEIN 1 (PDGLP1);GERMIN-LIKE PROTEIN 5 (GLP5)	Encodes a plasodesmata-located protein involved in regulating primary root growth by controlling phloem-mediated allocation of resources between the primary and lateral root meristems. The mRNA is cell-to-cell mobile.	AT1G09560
Os01g0962300	LOC_Os01g73130		vacuolar ATP synthase, putative, expressed	AT1G19910
Os01g0964900	LOC_Os01g73420	(AtMfl1);MITOFERRINLIKE1 (Mfl1)	Encodes a protein belonging to the mitochondrial carrier family and similar to animal mitoferrin but likely NOT to be located in the mitochondria, but rather in chloroplasts. It is likely to be involved in transporting iron into the chloroplast.	AT5G42130
Os01g0972200	LOC_Os01g74110	(ATZIP2);ZRT/IRT-LIKE PROTEIN 2 (ZIP2)	encodes a metal ion transporter whose expression is regulated by copper.	AT5G59520
Os01g0972200	LOC_Os08g42150	(ATZIP2);ZRT/IRT-LIKE PROTEIN 2 (ZIP2)	encodes a metal ion transporter whose expression is regulated by copper.	AT5G59520
Os01g0972200	LOC_Os08g42170	(ATZIP2);ZRT/IRT-LIKE PROTEIN 2 (ZIP2)	encodes a metal ion transporter whose expression is regulated by copper.	AT5G59520
Os02g0122200	LOC_Os02g02980	EDS5 HOMOLOGUE (EDS5H)	Encodes a homolog of the multidrug and toxin extrusion transporter ENHANCED DISEASE SUSCEPTIBILITY5 that is constitutively expressed in green tissues independent of pathogen infection and is expressed in the chloroplast envelope. Unlike EDS5, it does not contribute to pathogen-induced SA accumulation.	AT2G21340
Os02g0131300	LOC_Os02g03860		mitochondrial ATP synthase precursor, putative, expressed	AT2G21870
Os02g0131800	LOC_Os02g03900	NATURAL RESISTANCE-ASSOCIATED MACROPHAGE PROTEIN 1 (NRAMP1); (ATNRAMP1); (PMIT1)	Thought to be involved in iron homeostasis. Induced in leaves in response to iron deficiency. Transgenic plants accumulate toxic levels of iron. Gene complements yeast iron uptake mutants.	AT1G80830
Os02g0172600	LOC_Os02g07630	(HMA7);RESPONSIVE-TO-ANTAGONIST 1 (RAN1)	ATP dependent copper transporter vital for ethylene response pathway	AT5G44790
Os02g0175400	LOC_Os02g07870		ATP synthase, putative, expressed	AT1G78900
Os02g0176100	LOC_Os02g07960	STRUBBELIG-RECEPTOR FAMILY 3 (SRF3)	STRUBBELIG-receptor family 3;(source:Araport11)	AT4G03390
Os02g0176100	LOC_Os06g45020	STRUBBELIG-RECEPTOR FAMILY 3 (SRF3)	STRUBBELIG-receptor family 3;(source:Araport11)	AT4G03390
Os02g0176100	LOC_Os07g37810	STRUBBELIG-RECEPTOR FAMILY 3 (SRF3)	STRUBBELIG-receptor family 3;(source:Araport11)	AT4G03390
Os02g0187600	LOC_Os02g09470	CHLOROPLAST IMPORT APPARATUS 5 (CIA5);PERMEASE IN CHLOROPLASTS 1 (PIC1);TRANSLOCON AT INNER MEMBRANE OF CHLOROPLASTS 21 (TIC21);TRANSLOCON AT INNER MEMBRANE OF CHLOROPLASTS 21 (ATTIC21)	Encodes a protein located in the chloroplast inner envelope. The study of mutant defective in the gene product suggests that the protein is involved in the translocation of protein across the envelope membrane into the chloroplast stroma.	AT2G15290
Os02g0196000	LOC_Os02g10230		metal cation transporter, putative, expressed	AT3G20870
Os02g0196600	LOC_Os02g10290	HEAVY METAL ATPASE 5 (HMA5)	The Arabidopsis P-type ATPase HMA5 is involved in Cu detoxification. hma5 mutant plants exhibit Cu hypersensitivity, which is especially dramatic in roots where HMA5 is mostly expressed.	AT1G63440
Os02g0208300		PLEIOTROPIC DRUG RESISTANCE 12 (PDR12);ARABIDOPSIS THALIANA ATP-BINDING CASSETTE G40 (ATABCG40);ATP-BINDING CASSETTE G40 (ABCG40);PLEIOTROPIC DRUG RESISTANCE 12 (ATPDR12)	ABC transporter family involved in ABA transport and resistance to lead. Localizes to plasma membrane. Upregulated by lead. Expressed in leaves, flowers, stomata and roots.	AT1G15520
Os02g0318450		PLEIOTROPIC DRUG RESISTANCE 11 (PDR11);ATP-BINDING CASSETTE G39 (ABCG39);PLEIOTROPIC DRUG RESISTANCE 11 (ATPDR11)	Encodes a plasma membrane-localized ABC transporter. Confers tolerance to herbicide paraquat.	AT1G66950
Os02g0318500		(ATABCG34);ATP-BINDING CASSETTE G34 (ABCG34);PLEIOTROPIC DRUG RESISTANCE 6 (PDR6);PLEIOTROPIC DRUG RESISTANCE 6 (ATPDR6)	pleiotropic drug resistance 6;(source:Araport11)	AT2G36380
Os02g0528900		POLAR AUXIN TRANSPORT INHIBITOR SENSITIVE 1 (PIS1);ATP-BINDING CASSETTE G37 (ABCG37);PLEIOTROPIC DRUG RESISTANCE 9 (ATPDR9);PLEIOTROPIC DRUG RESISTANCE 9 (PDR9)	Negative regulator of auxin polar transport inhibitors. ABCG37 regulates auxin distribution and homeostasis in roots by excluding IBA from the root apex, but does not act directly in basipetal transport. ABCG37 and ABCG36 act redundantly at outermost root plasma membranes and, transport IBA out of the cells. Also involved in root transmembrane secretion of fluorescent phenolics involved in Fe upt…	AT3G53480
Os02g0550100	LOC_Os02g34510		vacuolar ATP synthase, putative, expressed	AT1G19910
Os02g0550100	LOC_Os05g01560		vacuolar ATP synthase, putative, expressed	AT1G19910
Os02g0575500	LOC_Os02g36570	ARABIDOPSIS THALIANA ABC2 HOMOLOG 13 (ATATH13); (ABC1K8);OXIDATIVE STRESS-RELATED ABC1-LIKE PROTEIN 1 (OSA1);ABC2 HOMOLOG 13 (ATH13);A. THALIANA OXIDATIVE STRESS-RELATED ABC1-LIKE PROTEIN 1 (ATOSA1)	ABC1K8 is a member of an atypical protein kinase family that is induced by heavy metals. Loss of function mutations affect the metabolic profile of chloroplast lipids. It appears to function along with ABC1K7 in mediating lipid membrane changes in response to stress. The mRNA is cell-to-cell mobile.	AT5G64940
Os02g0579000	LOC_Os02g36880	NAC DOMAIN CONTAINING PROTEIN 100 (ANAC100);NAC DOMAIN CONTAINING PROTEIN 100 (NAC100); (ATNAC5)	NAC domain containing protein 100;(source:Araport11)	AT5G61430
Os02g0644900	LOC_Os02g43110	MAGNESIUM/PROTON EXCHANGER (ATMHX);MAGNESIUM/PROTON EXCHANGER (MHX); (ATMHX1);MAGNESIUM/PROTON EXCHANGER 1 (MHX1)	Encodes a magnesium/proton exchanger, member of putative Na+/Ca2+ antiporter gene family	AT2G47600
Os02g0649900	LOC_Os02g43370	YELLOW STRIPE LIKE 3 (ATYSL3);YELLOW STRIPE LIKE 3 (YSL3)	YELLOW STRIPE like 3;(source:Araport11)	AT5G53550
Os02g0650300	LOC_Os02g43410	YELLOW STRIPE LIKE 3 (ATYSL3);YELLOW STRIPE LIKE 3 (YSL3)	YELLOW STRIPE like 3;(source:Araport11)	AT5G53550
Os02g0676400	LOC_Os02g45380		MATE efflux family protein;(source:Araport11)	AT4G23030
Os02g0676400	LOC_Os10g37920		MATE efflux family protein;(source:Araport11)	AT4G23030
Os02g0695800	LOC_Os02g46850	ARABIDOPSIS THALIANA OLIGOPEPTIDE TRANSPORTER 4 (ATOPT4);OLIGOPEPTIDE TRANSPORTER 4 (OPT4)	oligopeptide transporter	AT5G64410
Os02g0695900	LOC_Os02g46860	ARABIDOPSIS THALIANA OLIGOPEPTIDE TRANSPORTER 4 (ATOPT4);OLIGOPEPTIDE TRANSPORTER 4 (OPT4)	oligopeptide transporter	AT5G64410
Os02g0750200			ATP synthase F1, delta subunit family protein, putative, expressed; ATP synthase F1, delta subunit family protein, putative, expressed; ATP synthase F1, delta subunit family protein, putative, expressed
Os02g0775100	LOC_Os02g53490	(MTP8)	MTP8 is a tonoplast localized member of CDF family of cation transporters. It functions as an Mn transporter.MTP8 transports manganese into root vacuoles of iron-deficient plants and thereby prevents inhibition of iron deficiency-induced ferric chelate reductase by manganese.	AT3G58060
Os02g0821600	LOC_Os02g57570		MATE efflux family protein;(source:Araport11)	AT4G00350
Os02g0824700	LOC_Os02g57854		vacuolar ATP synthase subunit F, putative, expressed	AT4G02620
Os03g0156600	LOC_Os03g06080	HEAVY METAL ASSOCIATED ISOPRENYLATED PLANT PROTEIN 27 (HIPP27)	Heavy metal transport/detoxification superfamily protein;(source:Araport11)	AT5G66110
Os03g0157400	LOC_Os03g06139	ARABIDOPSIS THALIANA ATP-BINDING CASSETTE G22 (AtABCG22);ATP-BINDING CASSETTE G22 (ABCG22)	Encodes ABCG22, an ABC transporter gene. Mutation results in increased water transpiration and drought susceptibility.	AT5G06530
Os03g0178100	LOC_Os03g08070	P-TYPE ATPASE OF ARABIDOPSIS 2 (PAA2);ARABIDOPSIS HEAVY METAL ATPASE 8 (ATHMA8);HEAVY METAL ATPASE 8 (HMA8)	P-Type ATPase, mediates copper transport to chloroplast thylakoid lumen. Required for accumulation of copper-containing plastocyanin in the thylakoid lumen and for effective photosynthetic electron transport	AT5G21930
Os03g0178100	LOC_Os08g37950	P-TYPE ATPASE OF ARABIDOPSIS 2 (PAA2);ARABIDOPSIS HEAVY METAL ATPASE 8 (ATHMA8);HEAVY METAL ATPASE 8 (HMA8)	P-Type ATPase, mediates copper transport to chloroplast thylakoid lumen. Required for accumulation of copper-containing plastocyanin in the thylakoid lumen and for effective photosynthetic electron transport	AT5G21930
Os03g0188100	LOC_Os03g08900		MATE efflux family protein;(source:Araport11)	AT5G65380
Os03g0216700	LOC_Os03g11734		MATE efflux family protein;(source:Araport11)	AT1G51340
Os03g0226400	LOC_Os03g12530	(MTP8)	MTP8 is a tonoplast localized member of CDF family of cation transporters. It functions as an Mn transporter.MTP8 transports manganese into root vacuoles of iron-deficient plants and thereby prevents inhibition of iron deficiency-induced ferric chelate reductase by manganese.	AT3G58060
Os03g0229500	LOC_Os03g12790	(ZF14);ARABIDOPSIS ABNORMAL SHOOT4 (ABS4);BUSH-AND-CHLOROTIC-DWARF 1 (BCD1);ZRIZI (ZRZ)	Encodes a plant MATE (multidrug and toxic compound extrusion) transporter that is localized to the Golgi complex and small organelles and is involved in determining the rate of organ initiation. It is also involved in iron homeostasis when plants are under osmotic stress.	AT1G58340
Os03g0251500	LOC_Os03g14690		vacuolar ATP synthase 98 kDa subunit, putative, expressed	AT4G39080
Os03g0251500	LOC_Os10g10500		vacuolar ATP synthase 98 kDa subunit, putative, expressed	AT4G39080
Os03g0278900			ATP synthase B chain, chloroplast precursor, putative, expressed
Os03g0281900	LOC_Os03g17350	ATP-BINDING CASSETTE G6 (ABCG6)	Belongs to a clade of five Arabidopsis thaliana ABCG half-transporters that are required for synthesis of an effective suberin barrier in roots and seed coats (ABCG2, ABCG6, and ABCG20) and for synthesis of an intact pollen wall (ABCG1 and ABCG16).	AT5G13580
Os03g0281900	LOC_Os03g17370	ATP-BINDING CASSETTE G6 (ABCG6)	Belongs to a clade of five Arabidopsis thaliana ABCG half-transporters that are required for synthesis of an effective suberin barrier in roots and seed coats (ABCG2, ABCG6, and ABCG20) and for synthesis of an intact pollen wall (ABCG1 and ABCG16).	AT5G13580
Os03g0282100		ATP-BINDING CASSETTE G16 (ABCG16); (ATABCG16);JASMONATE TRANSPORTER1 (ATJAT1)	Belongs to a clade of five Arabidopsis thaliana ABCG half-transporters that are required for synthesis of an effective suberin barrier in roots and seed coats (ABCG2, ABCG6, and ABCG20) and for synthesis of an intact pollen wall (ABCG1 and ABCG16).	AT3G55090
Os03g0296800	LOC_Os03g18550		Mitochondrial substrate carrier family protein;(source:Araport11)	AT1G07030
Os03g0297900		LACCASE 12 (LAC12)	putative laccase, a member of laccase family of genes (17 members in Arabidopsis).	AT5G05390
Os03g0307200	LOC_Os03g19420	NICOTIANAMINE SYNTHASE 3 (NAS3);ARABIDOPSIS THALIANA NICOTIANAMINE SYNTHASE 3 (ATNAS3)	Encodes a nicotianamine synthase.	AT1G09240
Os03g0307300	LOC_Os03g19427	NICOTIANAMINE SYNTHASE 4 (NAS4);ARABIDOPSIS THALIANA NICOTIANAMINE SYNTHASE 4 (ATNAS4)	Encodes a protein with nicotianamine synthase activity.	AT1G56430
Os03g0351500	LOC_Os03g22810	COPPER/ZINC SUPEROXIDE DISMUTASE 1 (CSD1);SUPEROXIDE DISMUTASE 1 (SOD1);SUPEROXIDE DISMUTASE 1 (ATSOD1)	Encodes a cytosolic copper/zinc superoxide dismutase CSD1 that can detoxify superoxide radicals. Its expression is affected by miR398-directed mRNA cleavage. Regulated by biotic and abiotic stress. Activation of CSD1 in the cytoplasm involves both a CCS-dependent and -independent pathway.	AT1G08830
Os03g0411800	LOC_Os03g29850		metal cation transporter, putative, expressed	AT1G55910
Os03g0433200	LOC_Os03g31880	SHOOT GRAVITROPISM 7 (SGR7);SHORT ROOT (SHR)	Involved in radial organization of the root and shoot axial organs. Essential for normal shoot gravitropism. The protein moves in a highly specific manner from the cells of the stele in which it is synthesized outward. Movement requires sequences within the GRAS and VHIID domains. SHORT-ROOT forms a network in combination with JACKDAW, BLUEJAY AND SCARECROW to regulate tissue patterning through a…	AT4G37650
Os03g0439700	LOC_Os03g32490	CONSERVED IN THE GREEN LINEAGE AND DIATOMS 27 (CGLD27)	DUF1230 family protein (DUF1230);(source:Araport11)	AT5G67370
Os03g0570800	LOC_Os03g37411		MATE efflux family protein;(source:Araport11)	AT3G21690
Os03g0571700	LOC_Os03g37470		MATE efflux family protein;(source:Araport11)	AT3G21690
Os03g0571900	LOC_Os03g37490		MATE efflux family protein;(source:Araport11)	AT3G21690
Os03g0572900	LOC_Os03g37640		MATE efflux family protein;(source:Araport11)	AT3G21690
Os03g0572900	LOC_Os03g37640		MATE efflux family protein, putative, expressed; MATE efflux family protein, putative, expressed	AT3G21690
Os03g0606600		(ATNRAMP3);NATURAL RESISTANCE-ASSOCIATED MACROPHAGE PROTEIN 3 (NRAMP3)	Encodes a member of the Nramp2 metal transporter family; like its homolog Atnramp4, localized in vacuolar membrane. Seedlings of double mutant, atnramp3-1 atnramp4-1, were arrested at early germination.	AT2G23150
Os03g0607400	LOC_Os03g41070	(ATNRAMP3);NATURAL RESISTANCE-ASSOCIATED MACROPHAGE PROTEIN 3 (NRAMP3)	Encodes a member of the Nramp2 metal transporter family; like its homolog Atnramp4, localized in vacuolar membrane. Seedlings of double mutant, atnramp3-1 atnramp4-1, were arrested at early germination.	AT2G23150
Os03g0626700	LOC_Os03g42830		MATE efflux family protein;(source:Araport11)	AT3G26590
Os03g0651800	LOC_Os03g44880	PLASMODESMAL GERMIN-LIKE PROTEIN 1 (PDGLP1);GERMIN-LIKE PROTEIN 5 (GLP5)	Encodes a plasodesmata-located protein involved in regulating primary root growth by controlling phloem-mediated allocation of resources between the primary and lateral root meristems. The mRNA is cell-to-cell mobile.	AT1G09560
Os03g0667300	LOC_Os03g46454		metal cation transporter, putative, expressed	AT1G31260
Os03g0689300	LOC_Os03g48310		plasma membrane ATPase, putative, expressed	AT5G62670
Os03g0736600			ATP synthase F1, delta subunit family protein, putative, expressed
Os03g0751100	LOC_Os03g54000	OLIGOPEPTIDE TRANSPORTER (ATOPT3); (OPT3);OLIGOPEPTIDE TRANSPORTER (OPT3)	Encodes a phloem-specific iron transporter that is essential for systemic iron signaling and redistribution of iron and cadmium. It loads iron into the phloem, facilitates iron recirculation from the xylem to the phloem, and regulates both shoot-to-root iron signaling and iron redistribution from mature to developing tissues.	AT4G16370
Os03g0824200	LOC_Os03g60920	NON-RESPONSE TO FE-DEFICIENCY1;NRF1	Encodes a HemK class glutamine?methyltransferase that is involved in the termination of translation and essential for iron homeostasis.	AT3G13440
Os03g0839200	LOC_Os03g62270	(BIGE1A)	MATE efflux family protein;(source:Araport11)	AT1G71870
Os03g0858800	LOC_Os03g64150	RESISTANT TO HIGH CO2 (RHC1)	Encodes a plasma membrane localized MATE type transporter that is involved in CO2 signaling during stomatal aperture regulation. RHC1 regulates HT1 which phosphorylates OST1, a kinase that regulates the SLAC1 anion channel and thus stomatal closing.	AT4G22790
Os03g0859500	LOC_Os03g64200	ATP-BINDING CASSETTE G3 (ABCG3)	ABC-2 type transporter family protein;(source:Araport11)	AT2G28070
Os04g0137500			vacuolar ATP synthase subunit F, putative, expressed	AT4G02620
Os04g0194500	LOC_Os04g11820	ATP-BINDING CASSETTE G28 (ABCG28)	ABC transporter family protein;(source:Araport11)	AT5G60740
Os04g0244800	LOC_Os04g17100	FARNESYLATED PROTEIN 6 (ATFP6);FARNESYLATED PROTEIN 6 (FP6);HEAVY METAL ASSOCIATED ISOPRENYLATED PLANT PROTEIN 26 (HIPP26)	putative farnesylated protein (At4g38580) mRNA, complete	AT4G38580
Os04g0373400	LOC_Os04g30490		MATE efflux family protein;(source:Araport11)	AT5G52450
Os04g0373400	LOC_Os10g11354		MATE efflux family protein;(source:Araport11)	AT5G52450
Os04g0390500	LOC_Os04g32050	YELLOW STRIPE LIKE 6 (YSL6); (ATYSL6)	Arabidopsis thaliana metal-nicotianamine transporter YSL6	AT3G27020
Os04g0390600	LOC_Os04g32060	YELLOW STRIPE LIKE 6 (YSL6); (ATYSL6)	Arabidopsis thaliana metal-nicotianamine transporter YSL6	AT3G27020
Os04g0444800	LOC_Os04g36720		ferric-chelate reductase, putative, expressed	AT5G49740
Os04g0460600	LOC_Os04g38720	NAC DOMAIN CONTAINING PROTEIN 100 (ANAC100);NAC DOMAIN CONTAINING PROTEIN 100 (NAC100); (ATNAC5)	NAC domain containing protein 100;(source:Araport11)	AT5G61430
Os04g0460600	LOC_Os04g38720	NAC DOMAIN CONTAINING PROTEIN 100 (ANAC100);NAC DOMAIN CONTAINING PROTEIN 100 (NAC100); (ATNAC5)	NAC domain containing protein 100;(source:Araport11)	AT5G07680
Os04g0463400	LOC_Os04g38940	(ATVIT1);VACUOLAR IRON TRANSPORTER 1 (VIT1)	Encodes an iron transporter required for iron sequestration into vacuoles. Expressed in developing embryo and seed. Localized in the vacuolar membrane.	AT2G01770
Os04g0528300	LOC_Os04g44610	ATP-BINDING CASSETTE G11 (ABCG11);CUTICULAR DEFECT AND ORGAN FUSION 1 (COF1);DESPERADO (DSO);WHITE-BROWN COMPLEX HOMOLOG PROTEIN 11 (WBC11); (AtABCG11);ARABIDOPSIS THALIANA WHITE-BROWN COMPLEX HOMOLOG PROTEIN 11 (ATWBC11)	Encodes a plasma membrane-localized ATP-binding cassette transporter, that is required for cutin transport to the extracellular matrix. The mRNA is cell-to-cell mobile.	AT1G17840
Os04g0542200	LOC_Os04g45860	YELLOW STRIPE LIKE 3 (ATYSL3);YELLOW STRIPE LIKE 3 (YSL3)	YELLOW STRIPE like 3;(source:Araport11)	AT5G53550
Os04g0542800	LOC_Os04g45900	YELLOW STRIPE LIKE 2 (ATYSL2);YELLOW STRIPE LIKE 2 (YSL2)	closest Arabidopsis homolog of Zea maize metal-phytosiderophore/metal-nicotianamine transporter ZmYS1	AT5G24380
Os04g0556000	LOC_Os04g46940	HEAVY METAL ATPASE 5 (HMA5)	The Arabidopsis P-type ATPase HMA5 is involved in Cu detoxification. hma5 mutant plants exhibit Cu hypersensitivity, which is especially dramatic in roots where HMA5 is mostly expressed.	AT1G63440
Os04g0571600	LOC_Os04g48290		MATE efflux family protein;(source:Araport11)	AT4G23030
Os04g0573200	LOC_Os04g48410	COPPER CHAPERONE FOR SOD1 (CCS);COPPER CHAPERONE FOR SOD1 (ATCCS)	Copper-zinc superoxide dismutase copper chaperone (delivers copper to the Cu-Zn superoxide dismutase). Localized to the chloroplast. Expressed in roots and shoots. Up-regulated in response to copper and senescence. The AtACC activates all three CuZnSOD activities located in three different subcellular compartments. Contains three domains, central, ATX-1 like and C-terminal. ATX-1 like domain esse…	AT1G12520
Os04g0578600	LOC_Os04g48930		ferric-chelate reductase, putative, expressed	AT1G01590
Os04g0594800	LOC_Os04g50820	ARABIDOPSIS THALIANA OLIGOPEPTIDE TRANSPORTER 4 (ATOPT4);OLIGOPEPTIDE TRANSPORTER 4 (OPT4)	oligopeptide transporter	AT5G64410
Os04g0643100	LOC_Os04g55040		vacuolar ATP synthase subunit D 1, putative, expressed; vacuolar ATP synthase subunit D 1, putative, expressed	AT3G58730
Os04g0656100	LOC_Os03g08560	H(+)-ATPASE 2 (HA2)	belongs to the P-type ATPase superfamily of cation-transporting ATPases, pumps protons out of the cell, generating a proton gradient that drives the active transport of nutrients by proton symport. has two autoinhibitory regions within the C-terminal dom	AT4G30190
Os04g0656100	LOC_Os04g56160	H(+)-ATPASE 2 (HA2)	belongs to the P-type ATPase superfamily of cation-transporting ATPases, pumps protons out of the cell, generating a proton gradient that drives the active transport of nutrients by proton symport. has two autoinhibitory regions within the C-terminal dom	AT4G30190
Os04g0656100	LOC_Os03g08560	H(+)-ATPASE 2 (HA2)	belongs to the P-type ATPase superfamily of cation-transporting ATPases, pumps protons out of the cell, generating a proton gradient that drives the active transport of nutrients by proton symport. has two autoinhibitory regions within the C-terminal dom	AT2G24520
Os04g0656100	LOC_Os04g56160	H(+)-ATPASE 2 (HA2)	belongs to the P-type ATPase superfamily of cation-transporting ATPases, pumps protons out of the cell, generating a proton gradient that drives the active transport of nutrients by proton symport. has two autoinhibitory regions within the C-terminal dom	AT2G24520
Os04g0656100	LOC_Os03g08560		plasma membrane ATPase, putative, expressed; plasma membrane ATPase, putative, expressed; plasma membrane ATPase, putative, expressed	AT4G30190
Os04g0656100	LOC_Os04g56160		plasma membrane ATPase, putative, expressed; plasma membrane ATPase, putative, expressed; plasma membrane ATPase, putative, expressed	AT4G30190
Os04g0656100	LOC_Os03g08560		plasma membrane ATPase, putative, expressed; plasma membrane ATPase, putative, expressed; plasma membrane ATPase, putative, expressed	AT2G24520
Os04g0656100	LOC_Os04g56160		plasma membrane ATPase, putative, expressed; plasma membrane ATPase, putative, expressed; plasma membrane ATPase, putative, expressed	AT2G24520
Os04g0665200	LOC_Os04g56950	(AtIAMT1);IAA CARBOXYLMETHYLTRANSFERASE 1 (IAMT1)	Encodes an enzyme which specifically converts IAA to its methyl ester form MelIAA. This gene belongs to the family of carboxyl methyltransferases whose members catalyze the transfer of the methyl group from S-adenosyl-L-methionine to carboxylic acid-containing substrates to form small molecule methyl esters. Expression of TCP genes is downregulated in mutant iamt1-D.	AT5G55250
Os04g0686800	LOC_Os04g59020	VACUOLAR IRON TRANSPORTER-LIKE 1 (VTL1); (ATVTL1)	The gene encodes nodulin-like1 whose transcript abundance was repressed under conditions of Fe-deficient growth.	AT1G21140
Os05g0106100	LOC_Os05g01560		vacuolar ATP synthase, putative, expressed; vacuolar ATP synthase, putative, expressed	AT1G75630
Os05g0120000	LOC_Os05g02870	ATP-BINDING CASSETTE G16 (ABCG16); (ATABCG16);JASMONATE TRANSPORTER1 (ATJAT1)	Belongs to a clade of five Arabidopsis thaliana ABCG half-transporters that are required for synthesis of an effective suberin barrier in roots and seed coats (ABCG2, ABCG6, and ABCG20) and for synthesis of an intact pollen wall (ABCG1 and ABCG16).	AT3G55090
Os05g0120200	LOC_Os05g02890	ATP-BINDING CASSETTE G16 (ABCG16); (ATABCG16);JASMONATE TRANSPORTER1 (ATJAT1)	Belongs to a clade of five Arabidopsis thaliana ABCG half-transporters that are required for synthesis of an effective suberin barrier in roots and seed coats (ABCG2, ABCG6, and ABCG20) and for synthesis of an intact pollen wall (ABCG1 and ABCG16).	AT3G55090
Os05g0164800	LOC_Os05g07210		metal cation transporter, putative, expressed	AT2G30080
Os05g0198400	LOC_Os05g10940		metal cation transporter, putative, expressed	AT1G10970
Os05g0222200	LOC_Os05g13520	ECERIFERUM 5 (CER5); (D3); (AtABCG12);WHITE-BROWN COMPLEX 12 (WBC12);ARABIDOPSIS THALIANA WHITE-BROWN COMPLEX 12 (ATWBC12);ATP-BINDING CASSETTE G12 (ABCG12)	Encodes an ABC transporter involved in cuticular wax biosynthesis. Lines carrying recessive mutations in this locus have weakly glaucous stem surface, and relative elevated secondary alcohols and ketones.	AT1G51500
Os05g0316100	LOC_Os05g25194		metal cation transporter, putative, expressed; metal cation transporter, putative, expressed	AT3G08650
Os05g0361500	LOC_Os05g29790	(ATPMEPCRB);PECTIN METHYLESTERASE 41 (PME41); (AtPME41)	Encodes a pectin methylesterase that is sensitive to chilling stress and brassinosteroid regulation.	AT4G02330
Os05g0384600	LOC_Os05g31910	ATP-BINDING CASSETTE G23 (ABCG23)	ABC-2 type transporter family protein;(source:Araport11)	AT5G19410
Os05g0472400	LOC_Os05g39540		metal cation transporter, putative, expressed	AT1G05300
Os05g0472400	LOC_Os05g39540		metal cation transporter, putative, expressed; metal cation transporter, putative, expressed; metal cation transporter, putative, expressed	AT1G05300
Os05g0472700	LOC_Os05g39560		metal cation transporter, putative, expressed	AT3G12750
Os05g0480700	LOC_Os05g40230		vacuolar ATP synthase subunit E, putative, expressed	AT3G08560
Os05g0533800			mitochondrial ATP synthase g subunit family protein, putative, expressed; mitochondrial ATP synthase g subunit family protein, putative, expressed; mitochondrial ATP synthase g subunit family protein, putative, expressed
Os05g0551000	LOC_Os05g47780	BRUTUS (BTS);EMBRYO DEFECTIVE 2454 (EMB2454)	Encodes BRUTUS (BTS), a putative E3 ligase protein with metal ion binding and DNA binding domains, which negatively regulates the response to iron deficiency. The mRNA is cell-to-cell mobile.	AT3G18290
Os05g0554000	LOC_Os05g48040		MATE efflux family protein;(source:Araport11)	AT1G71140
Os05g0568100	LOC_Os05g49300	(ATISU1); (ISU1)	Encodes a mitochondrial protein similar to E.coli IscU. In bacteria, IscU is a scaffold protein accepting sulfur and iron to build a transient Fe-S cluster,which is subsequently transferred to a target apoprotein.	AT4G22220
Os05g0593100	LOC_Os05g51530		vacuolar ATP synthase subunit C, putative, expressed; vacuolar ATP synthase subunit C, putative, expressed	AT1G12840
Os06g0103800	LOC_Os06g01440		Vacuolar iron transporter (VIT) family protein;(source:Araport11)	AT4G27870
Os06g0125400	LOC_Os06g03540	OLIGOPEPTIDE TRANSPORTER 7 (OPT7);ARABIDOPSIS THALIANA OLIGOPEPTIDE TRANSPORTER 7 (ATOPT7)	oligopeptide transporter	AT4G10770
Os06g0125500	LOC_Os06g03560	OLIGOPEPTIDE TRANSPORTER 7 (OPT7);ARABIDOPSIS THALIANA OLIGOPEPTIDE TRANSPORTER 7 (ATOPT7)	oligopeptide transporter	AT4G10770
Os06g0127700	LOC_Os06g03700	OLIGOPEPTIDE TRANSPORTER 7 (OPT7);ARABIDOPSIS THALIANA OLIGOPEPTIDE TRANSPORTER 7 (ATOPT7)	oligopeptide transporter	AT4G10770
Os06g0128300	LOC_Os06g03770	ARABIDOPSIS THALIANA ABC TRANSPORTER OF THE MITOCHONDRION 3 (ATATM3);ABC TRANSPORTER OF THE MITOCHONDRION 3 (ATM3);ATP-BINDING CASSETTE B25 (ABCB25);STARIK 1 (STA1)	Encodes a mitochondrial half-molecule ABC transporter, a member of ATM subfamily. Mutants are dwarfed, chlorotic plants with altered leaf morphology. ATM3 transcription is induced by Cd(II) or Pb(II). Involved in heavy metal resistance. Arabidopsis thaliana has three ATM genes, namely ATM1, ATM2 and ATM3. Only ATM3 has an important function for plant growth. Role in Moco biosynthesis.	AT5G58270
Os06g0155500	LOC_Os06g06180		HXXXD-type acyl-transferase family protein;(source:Araport11)	AT1G28680
Os06g0181500	LOC_Os06g08310		plasma membrane ATPase, putative, expressed	AT2G07560
Os06g0235400			S phase cyclin A-associated protein in the ER, putative, expressed
Os06g0289200	LOC_Os06g18140	UDP-GLUCOSYL TRANSFERASE 72E1 (UGT72E1)	UGT72E1 is an UDPG:coniferyl alcohol glucosyltransferase which specifically glucosylates sinapyl- and coniferyl aldehydes. The enzyme is thought to be involved in lignin metabolism.	AT3G50740
Os06g0322400	LOC_Os04g57070	(AtIAMT1);IAA CARBOXYLMETHYLTRANSFERASE 1 (IAMT1)	Encodes an enzyme which specifically converts IAA to its methyl ester form MelIAA. This gene belongs to the family of carboxyl methyltransferases whose members catalyze the transfer of the methyl group from S-adenosyl-L-methionine to carboxylic acid-containing substrates to form small molecule methyl esters. Expression of TCP genes is downregulated in mutant iamt1-D.	AT5G55250
Os06g0322400	LOC_Os06g21760	(AtIAMT1);IAA CARBOXYLMETHYLTRANSFERASE 1 (IAMT1)	Encodes an enzyme which specifically converts IAA to its methyl ester form MelIAA. This gene belongs to the family of carboxyl methyltransferases whose members catalyze the transfer of the methyl group from S-adenosyl-L-methionine to carboxylic acid-containing substrates to form small molecule methyl esters. Expression of TCP genes is downregulated in mutant iamt1-D.	AT5G55250
Os06g0322400	LOC_Os06g21830	(AtIAMT1);IAA CARBOXYLMETHYLTRANSFERASE 1 (IAMT1)	Encodes an enzyme which specifically converts IAA to its methyl ester form MelIAA. This gene belongs to the family of carboxyl methyltransferases whose members catalyze the transfer of the methyl group from S-adenosyl-L-methionine to carboxylic acid-containing substrates to form small molecule methyl esters. Expression of TCP genes is downregulated in mutant iamt1-D.	AT5G55250
Os06g0323100	LOC_Os04g57050	(AtIAMT1);IAA CARBOXYLMETHYLTRANSFERASE 1 (IAMT1)	Encodes an enzyme which specifically converts IAA to its methyl ester form MelIAA. This gene belongs to the family of carboxyl methyltransferases whose members catalyze the transfer of the methyl group from S-adenosyl-L-methionine to carboxylic acid-containing substrates to form small molecule methyl esters. Expression of TCP genes is downregulated in mutant iamt1-D.	AT5G55250
Os06g0323100	LOC_Os04g57080	(AtIAMT1);IAA CARBOXYLMETHYLTRANSFERASE 1 (IAMT1)	Encodes an enzyme which specifically converts IAA to its methyl ester form MelIAA. This gene belongs to the family of carboxyl methyltransferases whose members catalyze the transfer of the methyl group from S-adenosyl-L-methionine to carboxylic acid-containing substrates to form small molecule methyl esters. Expression of TCP genes is downregulated in mutant iamt1-D.	AT5G55250
Os06g0323100	LOC_Os04g57090	(AtIAMT1);IAA CARBOXYLMETHYLTRANSFERASE 1 (IAMT1)	Encodes an enzyme which specifically converts IAA to its methyl ester form MelIAA. This gene belongs to the family of carboxyl methyltransferases whose members catalyze the transfer of the methyl group from S-adenosyl-L-methionine to carboxylic acid-containing substrates to form small molecule methyl esters. Expression of TCP genes is downregulated in mutant iamt1-D.	AT5G55250
Os06g0323100	LOC_Os06g21820	(AtIAMT1);IAA CARBOXYLMETHYLTRANSFERASE 1 (IAMT1)	Encodes an enzyme which specifically converts IAA to its methyl ester form MelIAA. This gene belongs to the family of carboxyl methyltransferases whose members catalyze the transfer of the methyl group from S-adenosyl-L-methionine to carboxylic acid-containing substrates to form small molecule methyl esters. Expression of TCP genes is downregulated in mutant iamt1-D.	AT5G55250
Os06g0494400	LOC_Os06g29844		MATE efflux family protein;(source:Araport11)	AT5G52450
Os06g0494400	LOC_Os06g29950		MATE efflux family protein;(source:Araport11)	AT5G52450
Os06g0495500	LOC_Os06g29994		MATE efflux family protein;(source:Araport11)	AT5G52450
Os06g0503100	LOC_Os06g30730	ATP-BINDING CASSETTE G4 (ABCG4)	ABC-2 type transporter family protein;(source:Araport11)	AT4G25750
Os06g0554800	LOC_Os01g52560	PENETRATION 3 (PEN3);PLEIOTROPIC DRUG RESISTANCE 8 (PDR8);ARABIDOPSIS THALIANA ATP-BINDING CASSETTE G36 (ATABCG36);ATP-BINDING CASSETTE G36 (ABCG36);ARABIDOPSIS PLEIOTROPIC DRUG RESISTANCE 8 (ATPDR8)	ATP binding cassette transporter. Localized to the plasma membrane in uninfected cells. In infected leaves, the protein concentrated at infection sites. Contributes to nonhost resistance to inappropriate pathogens that enter by direct penetration in a salicylic acid?dependent manner. Required for mlo resistance. Has Cd transporter activity (Cd2+ extrusion pump) and contributes to heavy metal resi…	AT1G59870
Os06g0554800	LOC_Os06g36090	PENETRATION 3 (PEN3);PLEIOTROPIC DRUG RESISTANCE 8 (PDR8);ARABIDOPSIS THALIANA ATP-BINDING CASSETTE G36 (ATABCG36);ATP-BINDING CASSETTE G36 (ABCG36);ARABIDOPSIS PLEIOTROPIC DRUG RESISTANCE 8 (ATPDR8)	ATP binding cassette transporter. Localized to the plasma membrane in uninfected cells. In infected leaves, the protein concentrated at infection sites. Contributes to nonhost resistance to inappropriate pathogens that enter by direct penetration in a salicylic acid?dependent manner. Required for mlo resistance. Has Cd transporter activity (Cd2+ extrusion pump) and contributes to heavy metal resi…	AT1G59870
Os06g0554800	LOC_Os01g52560	PENETRATION 3 (PEN3);PLEIOTROPIC DRUG RESISTANCE 8 (PDR8);ARABIDOPSIS THALIANA ATP-BINDING CASSETTE G36 (ATABCG36);ATP-BINDING CASSETTE G36 (ABCG36);ARABIDOPSIS PLEIOTROPIC DRUG RESISTANCE 8 (ATPDR8)	ATP binding cassette transporter. Localized to the plasma membrane in uninfected cells. In infected leaves, the protein concentrated at infection sites. Contributes to nonhost resistance to inappropriate pathogens that enter by direct penetration in a salicylic acid?dependent manner. Required for mlo resistance. Has Cd transporter activity (Cd2+ extrusion pump) and contributes to heavy metal resi…	AT3G16340
Os06g0554800	LOC_Os06g36090	PENETRATION 3 (PEN3);PLEIOTROPIC DRUG RESISTANCE 8 (PDR8);ARABIDOPSIS THALIANA ATP-BINDING CASSETTE G36 (ATABCG36);ATP-BINDING CASSETTE G36 (ABCG36);ARABIDOPSIS PLEIOTROPIC DRUG RESISTANCE 8 (ATPDR8)	ATP binding cassette transporter. Localized to the plasma membrane in uninfected cells. In infected leaves, the protein concentrated at infection sites. Contributes to nonhost resistance to inappropriate pathogens that enter by direct penetration in a salicylic acid?dependent manner. Required for mlo resistance. Has Cd transporter activity (Cd2+ extrusion pump) and contributes to heavy metal resi…	AT3G16340
Os06g0554800	LOC_Os01g52560	PLEIOTROPIC DRUG RESISTANCE 1 (ATPDR1); (ATABCG29);ATP-BINDING CASSETTE G29 (ABCG29);PLEIOTROPIC DRUG RESISTANCE 1 (PDR1)	Encodes a p-coumaryl alcohol exporter involved in lignin biosynthesis.	AT1G59870
Os06g0554800	LOC_Os06g36090	PLEIOTROPIC DRUG RESISTANCE 1 (ATPDR1); (ATABCG29);ATP-BINDING CASSETTE G29 (ABCG29);PLEIOTROPIC DRUG RESISTANCE 1 (PDR1)	Encodes a p-coumaryl alcohol exporter involved in lignin biosynthesis.	AT1G59870
Os06g0554800	LOC_Os01g52560	PLEIOTROPIC DRUG RESISTANCE 1 (ATPDR1); (ATABCG29);ATP-BINDING CASSETTE G29 (ABCG29);PLEIOTROPIC DRUG RESISTANCE 1 (PDR1)	Encodes a p-coumaryl alcohol exporter involved in lignin biosynthesis.	AT3G16340
Os06g0554800	LOC_Os06g36090	PLEIOTROPIC DRUG RESISTANCE 1 (ATPDR1); (ATABCG29);ATP-BINDING CASSETTE G29 (ABCG29);PLEIOTROPIC DRUG RESISTANCE 1 (PDR1)	Encodes a p-coumaryl alcohol exporter involved in lignin biosynthesis.	AT3G16340
Os06g0558300	LOC_Os06g36330	ACTIVATED DISEASE SUSCEPTIBILITY 1 (ADS1);ARABIDOPSIS ABNORMAL SHOOT3 (ABS3);ALTERED DEVELOPMENT PROGRAM 1 (ADP1)	Encodes Activated Disease Susceptibility 1 (ADS1), a putative MATE (multidrug and toxic compound extrusion) transport protein that negatively regulates plant disease resistance.	AT4G29140
Os06g0560000	LOC_Os06g36450	ARABIDOPSIS THALIANA IRON-REGULATED PROTEIN 2 (ATIREG2);FERROPORTIN 2 (FPN2);IRON REGULATED 2 (IREG2)	Encodes FPN2, a tonoplast localized nickel transport protein. FPN2 is one of the Arabidopsis orthologs (AT2G38460/IREG1/FPN1 and AT5G03570/IREG2/FPN2) the iron efflux transporter ferroportin (FPN) identified in animals.	AT5G03570
Os06g0566300	LOC_Os06g37010		metal cation transporter, putative, expressed; metal cation transporter, putative, expressed	AT1G10970
Os06g0567200	LOC_Os06g37080	MCO3	Putative ascorbate oxidase with ferroxidase activity, candidate for the regulation of apoplastic iron excess.	AT5G21105
Os06g0568200	LOC_Os06g37180		ATP synthase, putative, expressed	AT4G38510
Os06g0607700	LOC_Os06g40550	(WBC27); (MSR02); (AtABCG26);ATP-BINDING CASSETTE G26 (ABCG26)	Encodes a ATP-binding cassette transporter G26 (ABCG26) involved in tapetal cell and pollen development. Required for male fertility and pollen exine formation.	AT3G13220
Os06g0638100	LOC_Os06g43130	CHLOROPLAST IMPORT APPARATUS 5 (CIA5);PERMEASE IN CHLOROPLASTS 1 (PIC1);TRANSLOCON AT INNER MEMBRANE OF CHLOROPLASTS 21 (TIC21);TRANSLOCON AT INNER MEMBRANE OF CHLOROPLASTS 21 (ATTIC21)	Encodes a protein located in the chloroplast inner envelope. The study of mutant defective in the gene product suggests that the protein is involved in the translocation of protein across the envelope membrane into the chloroplast stroma.	AT2G15290
Os06g0646500	LOC_Os06g43850		ATP synthase F1, delta subunit family protein, putative, expressed	AT5G13450
Os06g0662000	LOC_Os06g45120		ATP synthase, putative, expressed	AT1G78900
Os06g0665800	LOC_Os06g45500	(HMA7);RESPONSIVE-TO-ANTAGONIST 1 (RAN1)	ATP dependent copper transporter vital for ethylene response pathway	AT5G44790
Os06g0676000	LOC_Os06g46310	NATURAL RESISTANCE-ASSOCIATED MACROPHAGE PROTEIN 1 (NRAMP1); (ATNRAMP1); (PMIT1)	Thought to be involved in iron homeostasis. Induced in leaves in response to iron deficiency. Transgenic plants accumulate toxic levels of iron. Gene complements yeast iron uptake mutants.	AT1G80830
Os06g0690700	LOC_Os06g47550	HEAVY METAL ATPASE 1 (HMA1);ARABIDOPSIS THALIANA HEAVY METAL ATPASE 1 (ATHMA1)	Encodes a P1B-type ATPases that is localized to the chloroplast envelope and is involved in the transport of Cu into chloroplasts. It is essential for growth under high light conditions.	AT4G37270
Os06g0700700	LOC_Os06g48720	HEAVY METAL ATPASE 2 (HMA2);ARABIDOPSIS HEAVY METAL ATPASE 2 (ATHMA2)	encodes a protein similar to Zn-ATPase, a P1B-type ATPases transport zinc	AT4G30110
Os06g0707100	LOC_Os06g49310		MATE efflux family protein;(source:Araport11)	AT5G52450
Os06g0724100	LOC_Os06g50840	FYVE DOMAIN PROTEIN REQUIRED FOR ENDOSOMAL SORTING 1 (FREE1);FYVE-DOMAIN PROTEIN 1 (FYVE1)	Encodes a protein that is localized to the peripheral membrane of late endosomal compartments. Involved in the regulation of mulitivesicular/prevacuolar compartment protein sorting. Loss of function mutations are embryo lethal. Regulates IRT1-dependent metal transport and metal homeostasis. The mRNA is cell-to-cell mobile.	AT1G20110
Os06g0731200	LOC_Os06g51460	ATP-BINDING CASSETTE G28 (ABCG28)	ABC transporter family protein;(source:Araport11)	AT5G60740
Os07g0108200	LOC_Os07g01750	DETOXIFICATION 18 (DTX18)	MATE efflux family protein;(source:Araport11)	AT3G23550
Os07g0191200	LOC_Os07g09340		plasma membrane ATPase, putative, expressed	AT5G62670
Os07g0191600	LOC_Os07g09384	ATP-BINDING CASSETTE G6 (ABCG6)	Belongs to a clade of five Arabidopsis thaliana ABCG half-transporters that are required for synthesis of an effective suberin barrier in roots and seed coats (ABCG2, ABCG6, and ABCG20) and for synthesis of an intact pollen wall (ABCG1 and ABCG16).	AT1G59710
Os07g0191600	LOC_Os07g09384	ATP-BINDING CASSETTE G6 (ABCG6)	Belongs to a clade of five Arabidopsis thaliana ABCG half-transporters that are required for synthesis of an effective suberin barrier in roots and seed coats (ABCG2, ABCG6, and ABCG20) and for synthesis of an intact pollen wall (ABCG1 and ABCG16).	AT5G13580
Os07g0218700	LOC_Os07g11870	CYTOCHROME P450 71B5 (CYP71B5)	cytochrome P450 monooxygenase The mRNA is cell-to-cell mobile.	AT3G53280
Os07g0218700	LOC_Os07g11890	CYTOCHROME P450 71B5 (CYP71B5)	cytochrome P450 monooxygenase The mRNA is cell-to-cell mobile.	AT3G53280
Os07g0218700	LOC_Os07g11970	CYTOCHROME P450 71B5 (CYP71B5)	cytochrome P450 monooxygenase The mRNA is cell-to-cell mobile.	AT3G53280
Os07g0232800	LOC_Os07g12890		metal cation transporter, putative, expressed	AT3G12750
Os07g0232900	LOC_Os07g12900	HEAVY METAL ATPASE 2 (HMA2);ARABIDOPSIS HEAVY METAL ATPASE 2 (ATHMA2)	encodes a protein similar to Zn-ATPase, a P1B-type ATPases transport zinc	AT4G30110
Os07g0257200	LOC_Os07g15370	(ATNRAMP6);NRAMP METAL ION TRANSPORTER 6 (NRAMP6)	member of Nramp2 family	AT1G15960
Os07g0258400	LOC_Os07g15460	NATURAL RESISTANCE-ASSOCIATED MACROPHAGE PROTEIN 1 (NRAMP1); (ATNRAMP1); (PMIT1)	Thought to be involved in iron homeostasis. Induced in leaves in response to iron deficiency. Transgenic plants accumulate toxic levels of iron. Gene complements yeast iron uptake mutants.	AT1G80830
Os07g0288700	LOC_Os07g18874	ATP-BINDING CASSETTE G11 (ABCG11);CUTICULAR DEFECT AND ORGAN FUSION 1 (COF1);DESPERADO (DSO);WHITE-BROWN COMPLEX HOMOLOG PROTEIN 11 (WBC11); (AtABCG11);ARABIDOPSIS THALIANA WHITE-BROWN COMPLEX HOMOLOG PROTEIN 11 (ATWBC11)	Encodes a plasma membrane-localized ATP-binding cassette transporter, that is required for cutin transport to the extracellular matrix. The mRNA is cell-to-cell mobile.	AT1G17840
Os07g0495200	LOC_Os07g31300		ATP synthase delta chain, mitochondrial precursor, putative, expressed	AT5G47030
Os07g0502200	LOC_Os07g31884	ABERRANT LATERAL ROOT FORMATION 5 (ALF5)	Member of the multidrug and toxic compound extrusion (MATE) family, protects roots from inhibitory compounds.	AT3G23560
Os07g0513000	LOC_Os07g32880		ATP synthase gamma chain, putative, expressed	AT4G04640
Os07g0516600	LOC_Os07g33310		MATE efflux family protein;(source:Araport11)	AT3G21690
Os07g0522500	LOC_Os02g21340	(ATABCG34);ATP-BINDING CASSETTE G34 (ABCG34);PLEIOTROPIC DRUG RESISTANCE 6 (PDR6);PLEIOTROPIC DRUG RESISTANCE 6 (ATPDR6)	pleiotropic drug resistance 6;(source:Araport11)	AT2G36380
Os07g0522500	LOC_Os07g33780	(ATABCG34);ATP-BINDING CASSETTE G34 (ABCG34);PLEIOTROPIC DRUG RESISTANCE 6 (PDR6);PLEIOTROPIC DRUG RESISTANCE 6 (ATPDR6)	pleiotropic drug resistance 6;(source:Araport11)	AT2G36380
Os07g0522500	LOC_Os11g37700	(ATABCG34);ATP-BINDING CASSETTE G34 (ABCG34);PLEIOTROPIC DRUG RESISTANCE 6 (PDR6);PLEIOTROPIC DRUG RESISTANCE 6 (ATPDR6)	pleiotropic drug resistance 6;(source:Araport11)	AT2G36380
Os07g0549700			vacuolar ATP synthase subunit H, putative, expressed
Os07g0573300	LOC_Os07g38580	FYVE DOMAIN PROTEIN REQUIRED FOR ENDOSOMAL SORTING 1 (FREE1);FYVE-DOMAIN PROTEIN 1 (FYVE1)	Encodes a protein that is localized to the peripheral membrane of late endosomal compartments. Involved in the regulation of mulitivesicular/prevacuolar compartment protein sorting. Loss of function mutations are embryo lethal. Regulates IRT1-dependent metal transport and metal homeostasis. The mRNA is cell-to-cell mobile.	AT1G20110
Os07g0586900	LOC_Os07g39820	SHOOT GRAVITROPISM 7 (SGR7);SHORT ROOT (SHR)	Involved in radial organization of the root and shoot axial organs. Essential for normal shoot gravitropism. The protein moves in a highly specific manner from the cells of the stele in which it is synthesized outward. Movement requires sequences within the GRAS and VHIID domains. SHORT-ROOT forms a network in combination with JACKDAW, BLUEJAY AND SCARECROW to regulate tissue patterning through a…	AT4G37650
Os07g0665200	LOC_Os07g46990	COPPER/ZINC SUPEROXIDE DISMUTASE 1 (CSD1);SUPEROXIDE DISMUTASE 1 (SOD1);SUPEROXIDE DISMUTASE 1 (ATSOD1)	Encodes a cytosolic copper/zinc superoxide dismutase CSD1 that can detoxify superoxide radicals. Its expression is affected by miR398-directed mRNA cleavage. Regulated by biotic and abiotic stress. Activation of CSD1 in the cytoplasm involves both a CCS-dependent and -independent pathway.	AT1G08830
Os07g0689600	LOC_Os07g48980	NICOTIANAMINE SYNTHASE 3 (NAS3);ARABIDOPSIS THALIANA NICOTIANAMINE SYNTHASE 3 (ATNAS3)	Encodes a nicotianamine synthase.	AT1G09240
Os08g0100200	LOC_Os08g01030		metal cation transporter, putative, expressed	AT3G20870
Os08g0167000	LOC_Os08g07010	ATP-BINDING CASSETTE G14 (ABCG14); (ATABCG14)	ATP-binding cassette 14;(source:Araport11)	AT1G31770
Os08g0207500	LOC_Os08g10630		metal cation transporter, putative, expressed	AT3G12750
Os08g0250200			ATP synthase epsilon chain, mitochondrial, putative, expressed
Os08g0320200	LOC_Os08g23130	ARABIDOPSIS THALIANA OLIGOPEPTIDE TRANSPORTER 5 (ATOPT5);OLIGOPEPTIDE TRANSPORTER 5 (OPT5)	oligopeptide transporter	AT4G26590
Os08g0320200	LOC_Os08g23130	ARABIDOPSIS THALIANA OLIGOPEPTIDE TRANSPORTER 5 (ATOPT5);OLIGOPEPTIDE TRANSPORTER 5 (OPT5)	oligopeptide transporter	AT5G55930
Os08g0320200	LOC_Os08g23130	ARABIDOPSIS THALIANA OLIGOPEPTIDE TRANSPORTER 1 (ATOPT1);OLIGOPEPTIDE TRANSPORTER 1 (OPT1)	oligopeptide transporter	AT4G26590
Os08g0320200	LOC_Os08g23130	ARABIDOPSIS THALIANA OLIGOPEPTIDE TRANSPORTER 1 (ATOPT1);OLIGOPEPTIDE TRANSPORTER 1 (OPT1)	oligopeptide transporter	AT5G55930
Os08g0377500	LOC_Os08g28970		spastin, putative (Protein of unknown function, DUF599);(source:Araport11)	AT5G46060
Os08g0384500	LOC_Os08g29570	PLEIOTROPIC DRUG RESISTANCE 12 (PDR12);ARABIDOPSIS THALIANA ATP-BINDING CASSETTE G40 (ATABCG40);ATP-BINDING CASSETTE G40 (ABCG40);PLEIOTROPIC DRUG RESISTANCE 12 (ATPDR12)	ABC transporter family involved in ABA transport and resistance to lead. Localizes to plasma membrane. Upregulated by lead. Expressed in leaves, flowers, stomata and roots.	AT1G15520
Os08g0453700			ferric reductase, putative, expressed	AT1G19230
Os08g0480000	LOC_Os08g37432		MATE efflux family protein;(source:Araport11)	AT5G65380
Os08g0486100		P-TYPE ATP-ASE 1 (PAA1);PLASTID CHAPERON 1 (PCH1);ARABIDOPSIS THALIANA HEAVY METAL ATPASE 6 (AtHMAC6);HEAVY METAL ATPASE 6 (HMA6)	Encodes a putative metal-transporting P-type ATPase PAA1. An alternative-splicing event of the PAA1 pre-mRNA produces a copper chaperon named PCH1. The mRNA is cell-to-cell mobile.	AT4G33520
Os08g0492000	LOC_Os08g38400	ARABIDOPSIS THALIANA OLIGOPEPTIDE TRANSPORTER 1 (ATOPT1);OLIGOPEPTIDE TRANSPORTER 1 (OPT1)	oligopeptide transporter	AT5G55930
Os08g0544400	LOC_Os08g43120	PLEIOTROPIC DRUG RESISTANCE 11 (PDR11);ATP-BINDING CASSETTE G39 (ABCG39);PLEIOTROPIC DRUG RESISTANCE 11 (ATPDR11)	Encodes a plasma membrane-localized ABC transporter. Confers tolerance to herbicide paraquat.	AT1G66950
Os08g0545900	LOC_Os08g43250		MATE efflux family protein;(source:Araport11)	AT4G23030
Os08g0550200	LOC_Os08g43654	(DTX33)	MATE efflux family protein;(source:Araport11)	AT1G47530
Os08g0561700	LOC_Os08g44770	COPPER/ZINC SUPEROXIDE DISMUTASE 2 (CSD2); (ATSOD2);SUPEROXIDE DISMUTASE 2 (SOD2);COPPER/ZINC SUPEROXIDE DISMUTASE 2 (CZSOD2)	Encodes a chloroplastic copper/zinc superoxide dismutase CSD2 that can detoxify superoxide radicals. Its expression is affected by miR398-directed mRNA cleavage. Activation depends totally on CCS. Overexpression of a miR398-resistant form of CSD2 leads to more dramatic improvements in stress (hight light, Cu2+ and methyl viologen) tolerance than overexpression of wild-type CSD2. The mRNA is cell-…	AT2G28190
Os08g0562800	LOC_Os08g44870		MATE efflux family protein;(source:Araport11)	AT4G00350
Os09g0125900	LOC_Os09g03939	ATP-BINDING CASSETTE G11 (ABCG11);CUTICULAR DEFECT AND ORGAN FUSION 1 (COF1);DESPERADO (DSO);WHITE-BROWN COMPLEX HOMOLOG PROTEIN 11 (WBC11); (AtABCG11);ARABIDOPSIS THALIANA WHITE-BROWN COMPLEX HOMOLOG PROTEIN 11 (ATWBC11)	Encodes a plasma membrane-localized ATP-binding cassette transporter, that is required for cutin transport to the extracellular matrix. The mRNA is cell-to-cell mobile.	AT1G17840
Os09g0249000	LOC_Os09g07460		Galactose oxidase/kelch repeat superfamily protein;(source:Araport11)	AT3G07720
Os09g0250700	LOC_Os09g07660	SALT-INDUCED ABC1 KINASE 1 (SIA1); (ABC1K7); (ATSIA1)	ABC1K7 is a member of an atypical protein kinase family that is induced by salt stress. Loss of function mutations affect the metabolic profile of chloroplast lipids. It appears to function along with ABC1K8 in mediating lipid membrane changes in response to stress.	AT3G07700
Os09g0250800	LOC_Os09g03939	ATP-BINDING CASSETTE G11 (ABCG11);CUTICULAR DEFECT AND ORGAN FUSION 1 (COF1);DESPERADO (DSO);WHITE-BROWN COMPLEX HOMOLOG PROTEIN 11 (WBC11); (AtABCG11);ARABIDOPSIS THALIANA WHITE-BROWN COMPLEX HOMOLOG PROTEIN 11 (ATWBC11)	Encodes a plasma membrane-localized ATP-binding cassette transporter, that is required for cutin transport to the extracellular matrix. The mRNA is cell-to-cell mobile.	AT1G17840
Os09g0250800	LOC_Os09g07670	ATP-BINDING CASSETTE G11 (ABCG11);CUTICULAR DEFECT AND ORGAN FUSION 1 (COF1);DESPERADO (DSO);WHITE-BROWN COMPLEX HOMOLOG PROTEIN 11 (WBC11); (AtABCG11);ARABIDOPSIS THALIANA WHITE-BROWN COMPLEX HOMOLOG PROTEIN 11 (ATWBC11)	Encodes a plasma membrane-localized ATP-binding cassette transporter, that is required for cutin transport to the extracellular matrix. The mRNA is cell-to-cell mobile.	AT1G17840
Os09g0250800	LOC_Os09g07700	ATP-BINDING CASSETTE G11 (ABCG11);CUTICULAR DEFECT AND ORGAN FUSION 1 (COF1);DESPERADO (DSO);WHITE-BROWN COMPLEX HOMOLOG PROTEIN 11 (WBC11); (AtABCG11);ARABIDOPSIS THALIANA WHITE-BROWN COMPLEX HOMOLOG PROTEIN 11 (ATWBC11)	Encodes a plasma membrane-localized ATP-binding cassette transporter, that is required for cutin transport to the extracellular matrix. The mRNA is cell-to-cell mobile.	AT1G17840
Os09g0250800	LOC_Os10g08014	ATP-BINDING CASSETTE G11 (ABCG11);CUTICULAR DEFECT AND ORGAN FUSION 1 (COF1);DESPERADO (DSO);WHITE-BROWN COMPLEX HOMOLOG PROTEIN 11 (WBC11); (AtABCG11);ARABIDOPSIS THALIANA WHITE-BROWN COMPLEX HOMOLOG PROTEIN 11 (ATWBC11)	Encodes a plasma membrane-localized ATP-binding cassette transporter, that is required for cutin transport to the extracellular matrix. The mRNA is cell-to-cell mobile.	AT1G17840
Os09g0314800		ROOT HAIR SPECIFIC 10 (RHS10);PROLINE-RICH EXTENSIN-LIKE RECEPTOR KINASE 13 (AtPERK13);PROLINE-RICH EXTENSIN-LIKE RECEPTOR KINASE 13 (PERK13)	Encodes a member of the proline-rich extensin-like receptor kinase (PERK) family. This family consists of 15 predicted receptor kinases (PMID: 15653807).	AT1G70460
Os09g0332300		PLEIOTROPIC DRUG RESISTANCE 12 (PDR12);ARABIDOPSIS THALIANA ATP-BINDING CASSETTE G40 (ATABCG40);ATP-BINDING CASSETTE G40 (ABCG40);PLEIOTROPIC DRUG RESISTANCE 12 (ATPDR12)	ABC transporter family involved in ABA transport and resistance to lead. Localizes to plasma membrane. Upregulated by lead. Expressed in leaves, flowers, stomata and roots.	AT1G15520
Os09g0332700	LOC_Os09g16290	PLEIOTROPIC DRUG RESISTANCE 12 (PDR12);ARABIDOPSIS THALIANA ATP-BINDING CASSETTE G40 (ATABCG40);ATP-BINDING CASSETTE G40 (ABCG40);PLEIOTROPIC DRUG RESISTANCE 12 (ATPDR12)	ABC transporter family involved in ABA transport and resistance to lead. Localizes to plasma membrane. Upregulated by lead. Expressed in leaves, flowers, stomata and roots.	AT1G15520
Os09g0332700	LOC_Os09g16330	PLEIOTROPIC DRUG RESISTANCE 12 (PDR12);ARABIDOPSIS THALIANA ATP-BINDING CASSETTE G40 (ATABCG40);ATP-BINDING CASSETTE G40 (ABCG40);PLEIOTROPIC DRUG RESISTANCE 12 (ATPDR12)	ABC transporter family involved in ABA transport and resistance to lead. Localizes to plasma membrane. Upregulated by lead. Expressed in leaves, flowers, stomata and roots.	AT1G15520
Os09g0332700	LOC_Os09g16380	PLEIOTROPIC DRUG RESISTANCE 12 (PDR12);ARABIDOPSIS THALIANA ATP-BINDING CASSETTE G40 (ATABCG40);ATP-BINDING CASSETTE G40 (ABCG40);PLEIOTROPIC DRUG RESISTANCE 12 (ATPDR12)	ABC transporter family involved in ABA transport and resistance to lead. Localizes to plasma membrane. Upregulated by lead. Expressed in leaves, flowers, stomata and roots.	AT1G15520
Os09g0333000		PLEIOTROPIC DRUG RESISTANCE 12 (PDR12);ARABIDOPSIS THALIANA ATP-BINDING CASSETTE G40 (ATABCG40);ATP-BINDING CASSETTE G40 (ABCG40);PLEIOTROPIC DRUG RESISTANCE 12 (ATPDR12)	ABC transporter family involved in ABA transport and resistance to lead. Localizes to plasma membrane. Upregulated by lead. Expressed in leaves, flowers, stomata and roots.	AT1G15520
Os09g0333500	LOC_Os09g16449	PLEIOTROPIC DRUG RESISTANCE 12 (PDR12);ARABIDOPSIS THALIANA ATP-BINDING CASSETTE G40 (ATABCG40);ATP-BINDING CASSETTE G40 (ABCG40);PLEIOTROPIC DRUG RESISTANCE 12 (ATPDR12)	ABC transporter family involved in ABA transport and resistance to lead. Localizes to plasma membrane. Upregulated by lead. Expressed in leaves, flowers, stomata and roots.	AT1G15520
Os09g0333600	LOC_Os09g16458	PLEIOTROPIC DRUG RESISTANCE 12 (PDR12);ARABIDOPSIS THALIANA ATP-BINDING CASSETTE G40 (ATABCG40);ATP-BINDING CASSETTE G40 (ABCG40);PLEIOTROPIC DRUG RESISTANCE 12 (ATPDR12)	ABC transporter family involved in ABA transport and resistance to lead. Localizes to plasma membrane. Upregulated by lead. Expressed in leaves, flowers, stomata and roots.	AT1G15520
Os09g0365900	LOC_Os09g20090	AAO1;AO;ASCORBATE OXIDASE;CUPREDOXIN SUPERFAMILY PROTEIN;MCO1	role in the degradation of ascorbate to (mono)dehydroascorbate; putative ascorbate oxidase with ferroxidase activity, candidate for the regulation of apoplastic iron excess.	AT4G39830
Os09g0396900	LOC_Os09g23300	(ATVIT1);VACUOLAR IRON TRANSPORTER 1 (VIT1)	Encodes an iron transporter required for iron sequestration into vacuoles. Expressed in developing embryo and seed. Localized in the vacuolar membrane.	AT2G01770
Os09g0401100	LOC_Os09g23640	ATP-BINDING CASSETTE G16 (ABCG16); (ATABCG16);JASMONATE TRANSPORTER1 (ATJAT1)	Belongs to a clade of five Arabidopsis thaliana ABCG half-transporters that are required for synthesis of an effective suberin barrier in roots and seed coats (ABCG2, ABCG6, and ABCG20) and for synthesis of an intact pollen wall (ABCG1 and ABCG16).	AT3G55090
Os09g0438000	LOC_Os08g35210		ferric reductase, putative, expressed; ferric reductase, putative, expressed	AT1G19230
Os09g0438000	LOC_Os09g26660		ferric reductase, putative, expressed; ferric reductase, putative, expressed	AT1G19230
Os09g0468000	LOC_Os09g29284		MATE efflux family protein;(source:Araport11)	AT5G65380
Os09g0472100	LOC_Os09g29660	ATP-BINDING CASSETTE G11 (ABCG11);CUTICULAR DEFECT AND ORGAN FUSION 1 (COF1);DESPERADO (DSO);WHITE-BROWN COMPLEX HOMOLOG PROTEIN 11 (WBC11); (AtABCG11);ARABIDOPSIS THALIANA WHITE-BROWN COMPLEX HOMOLOG PROTEIN 11 (ATWBC11)	Encodes a plasma membrane-localized ATP-binding cassette transporter, that is required for cutin transport to the extracellular matrix. The mRNA is cell-to-cell mobile.	AT1G17840
Os09g0472200	LOC_Os09g29670	ATP-BINDING CASSETTE G11 (ABCG11);CUTICULAR DEFECT AND ORGAN FUSION 1 (COF1);DESPERADO (DSO);WHITE-BROWN COMPLEX HOMOLOG PROTEIN 11 (WBC11); (AtABCG11);ARABIDOPSIS THALIANA WHITE-BROWN COMPLEX HOMOLOG PROTEIN 11 (ATWBC11)	Encodes a plasma membrane-localized ATP-binding cassette transporter, that is required for cutin transport to the extracellular matrix. The mRNA is cell-to-cell mobile.	AT1G17840
Os09g0507300	LOC_Os09g32952	AAO1;AO;ASCORBATE OXIDASE;CUPREDOXIN SUPERFAMILY PROTEIN;MCO1	role in the degradation of ascorbate to (mono)dehydroascorbate; putative ascorbate oxidase with ferroxidase activity, candidate for the regulation of apoplastic iron excess.	AT4G39830
Os09g0524300	LOC_Os09g35600		MATE efflux family protein;(source:Araport11)	AT4G23030
Os09g0548300	LOC_Os09g37610		MATE efflux family protein;(source:Araport11)	AT4G38380
Os10g0163290		ATP-BINDING CASSETTE G11 (ABCG11);CUTICULAR DEFECT AND ORGAN FUSION 1 (COF1);DESPERADO (DSO);WHITE-BROWN COMPLEX HOMOLOG PROTEIN 11 (WBC11); (AtABCG11);ARABIDOPSIS THALIANA WHITE-BROWN COMPLEX HOMOLOG PROTEIN 11 (ATWBC11)	Encodes a plasma membrane-localized ATP-binding cassette transporter, that is required for cutin transport to the extracellular matrix. The mRNA is cell-to-cell mobile.	AT1G17840
Os10g0184300			vacuolar ATP synthase 98 kDa subunit, putative, expressed
Os10g0195000	LOC_Os10g11860		MATE efflux family protein;(source:Araport11)	AT3G26590
Os10g0205500	LOC_Os10g13830	PLEIOTROPIC DRUG RESISTANCE 3 (PDR3);ATP-BINDING CASSETTE G31 (ABCG31);PLEIOTROPIC DRUG RESISTANCE 3 (ATPDR3)	pleiotropic drug resistance 3;(source:Araport11)	AT2G29940
Os10g0206800	LOC_Os10g13940		MATE efflux family protein;(source:Araport11)	AT1G51340
Os10g0320400	LOC_Os10g17280		ATP synthase gamma chain, putative, expressed	AT2G33040
Os10g0344500	LOC_Os10g20350		MATE efflux family protein;(source:Araport11)	AT5G52450
Os10g0344500	LOC_Os10g20380		MATE efflux family protein;(source:Araport11)	AT5G52450
Os10g0344500	LOC_Os10g20390		MATE efflux family protein;(source:Araport11)	AT5G52450
Os10g0344900	LOC_Os10g20450		MATE efflux family protein;(source:Araport11)	AT5G52450
Os10g0345100	LOC_Os10g20470		MATE efflux family protein;(source:Araport11)	AT5G52450
Os10g0362300	LOC_Os10g21810	HISTIDINE KINASE 2 (HK2);HISTIDINE KINASE 2 (AHK2)	Encodes histidine kinase AHK2.	AT5G35750
Os10g0442900	LOC_Os10g30610	ATP-BINDING CASSETTE G28 (ABCG28)	ABC transporter family protein;(source:Araport11)	AT5G60740
Os10g0494300	LOC_Os10g35180	ATP-BINDING CASSETTE G11 (ABCG11);CUTICULAR DEFECT AND ORGAN FUSION 1 (COF1);DESPERADO (DSO);WHITE-BROWN COMPLEX HOMOLOG PROTEIN 11 (WBC11); (AtABCG11);ARABIDOPSIS THALIANA WHITE-BROWN COMPLEX HOMOLOG PROTEIN 11 (ATWBC11)	Encodes a plasma membrane-localized ATP-binding cassette transporter, that is required for cutin transport to the extracellular matrix. The mRNA is cell-to-cell mobile.	AT1G17840
Os10g0500700	LOC_Os10g35720	ARABIDOPSIS THALIANA MONOTHIOL GLUTAREDOXIN 17 (AtGRXS17);MONOTHIOL GLUTAREDOXIN 17 (GRXS17)	Encodes a monothiol glutaredoxin that is a critical component involved in ROS accumulation, auxin signaling, and temperature-dependent postembryonic growth in plants. It has been shown to associate with the cytosolic Fe-S assembly (CIA) complex and contributes to, but is not essential for, the correct functioning of client Fe-S proteins in unchallenged conditions.	AT4G04950
Os11g0106700	LOC_Os11g01530	FERRITIN 4 (FER4);FERRITIN 4 (ATFER4)	Encodes FERRITIN 4, AtFER4. Ferritins are a class of 24-mer multi-meric proteins found in all kingdoms of life. Function as the main iron store in mammals. Evidence suggests that Arabidopsis ferritins are essential to protect cells against oxidative damage, but they do not constitute the major iron pool. Localize to mitochondria. Knock out mutants are not sensitive to abiotic stress.	AT2G40300
Os11g0108650		LACCASE 12 (LAC12)	putative laccase, a member of laccase family of genes (17 members in Arabidopsis).	AT5G05390
Os11g0126100	LOC_Os11g03240		MATE efflux family protein;(source:Araport11)	AT1G33110
Os11g0126100	LOC_Os11g03484		MATE efflux family protein;(source:Araport11)	AT1G33110
Os11g0126100	LOC_Os12g03200		MATE efflux family protein;(source:Araport11)	AT1G33110
Os11g0129000	LOC_Os12g03200		MATE efflux family protein;(source:Araport11)	AT1G33110
Os11g0129000	LOC_Os12g03230		MATE efflux family protein;(source:Araport11)	AT1G33110
Os11g0129200			MATE efflux family protein;(source:Araport11)	AT1G33080
Os11g0134900	LOC_Os11g04020	ZINC INDUCED FACILITATOR 1 (ZIF1)	Encodes ZIF1 (ZINC-INDUCED FACILITATOR1), a member of the Major Facilitator Superfamily (MFS) of membrane proteins which are found in all organisms and transport a wide range of small, organic molecules. Involved in a mechanism of Zn sequestration, possibly by transport of a Zn ligand or Zn-ligand complex into vacuoles. The mRNA is cell-to-cell mobile.	AT5G13740
Os11g0134900	LOC_Os12g03830	ZINC INDUCED FACILITATOR 1 (ZIF1)	Encodes ZIF1 (ZINC-INDUCED FACILITATOR1), a member of the Major Facilitator Superfamily (MFS) of membrane proteins which are found in all organisms and transport a wide range of small, organic molecules. Involved in a mechanism of Zn sequestration, possibly by transport of a Zn ligand or Zn-ligand complex into vacuoles. The mRNA is cell-to-cell mobile.	AT5G13740
Os11g0135000	LOC_Os11g04030	ZINC INDUCED FACILITATOR-LIKE 1 (ZIFL1)	zinc induced facilitator-like 1;(source:Araport11)	AT5G13750
Os11g0135300	LOC_Os11g04060	ZINC INDUCED FACILITATOR-LIKE 1 (ZIFL1)	zinc induced facilitator-like 1;(source:Araport11)	AT5G13750
Os11g0135900	LOC_Os11g04104	ZINC INDUCED FACILITATOR-LIKE 2 (ZIFL2)	zinc induced facilitator-like 2;(source:Araport11)	AT5G13750
Os11g0135900	LOC_Os11g04150	ZINC INDUCED FACILITATOR-LIKE 2 (ZIFL2)	zinc induced facilitator-like 2;(source:Araport11)	AT5G13750
Os11g0135900	LOC_Os12g03899	ZINC INDUCED FACILITATOR-LIKE 2 (ZIFL2)	zinc induced facilitator-like 2;(source:Araport11)	AT5G13750
Os11g0135900	LOC_Os12g03950	ZINC INDUCED FACILITATOR-LIKE 2 (ZIFL2)	zinc induced facilitator-like 2;(source:Araport11)	AT5G13750
Os11g0135900	LOC_Os11g04104	ZINC INDUCED FACILITATOR-LIKE 2 (ZIFL2)	zinc induced facilitator-like 2;(source:Araport11)	AT3G43790
Os11g0135900	LOC_Os11g04150	ZINC INDUCED FACILITATOR-LIKE 2 (ZIFL2)	zinc induced facilitator-like 2;(source:Araport11)	AT3G43790
Os11g0135900	LOC_Os12g03899	ZINC INDUCED FACILITATOR-LIKE 2 (ZIFL2)	zinc induced facilitator-like 2;(source:Araport11)	AT3G43790
Os11g0135900	LOC_Os12g03950	ZINC INDUCED FACILITATOR-LIKE 2 (ZIFL2)	zinc induced facilitator-like 2;(source:Araport11)	AT3G43790
Os11g0135900	LOC_Os11g04104	ZINC INDUCED FACILITATOR-LIKE 1 (ZIFL1)	zinc induced facilitator-like 1;(source:Araport11)	AT5G13750
Os11g0135900	LOC_Os11g04150	ZINC INDUCED FACILITATOR-LIKE 1 (ZIFL1)	zinc induced facilitator-like 1;(source:Araport11)	AT5G13750
Os11g0135900	LOC_Os12g03899	ZINC INDUCED FACILITATOR-LIKE 1 (ZIFL1)	zinc induced facilitator-like 1;(source:Araport11)	AT5G13750
Os11g0135900	LOC_Os12g03950	ZINC INDUCED FACILITATOR-LIKE 1 (ZIFL1)	zinc induced facilitator-like 1;(source:Araport11)	AT5G13750
Os11g0135900	LOC_Os11g04104	ZINC INDUCED FACILITATOR-LIKE 1 (ZIFL1)	zinc induced facilitator-like 1;(source:Araport11)	AT3G43790
Os11g0135900	LOC_Os11g04150	ZINC INDUCED FACILITATOR-LIKE 1 (ZIFL1)	zinc induced facilitator-like 1;(source:Araport11)	AT3G43790
Os11g0135900	LOC_Os12g03899	ZINC INDUCED FACILITATOR-LIKE 1 (ZIFL1)	zinc induced facilitator-like 1;(source:Araport11)	AT3G43790
Os11g0135900	LOC_Os12g03950	ZINC INDUCED FACILITATOR-LIKE 1 (ZIFL1)	zinc induced facilitator-like 1;(source:Araport11)	AT3G43790
Os11g0136400		ZINC INDUCED FACILITATOR-LIKE 1 (ZIFL1)	zinc induced facilitator-like 1;(source:Araport11)	AT5G13750
Os11g0169900	LOC_Os11g06890		vacuolar ATP synthase, putative, expressed	AT1G19910
Os11g0177400	LOC_Os11g07600	ARABIDOPSIS THALIANA ATP-BINDING CASSETTE G25 (ATABCG25);ATP-BINDING CASETTE G25 (ABCG25)	Encodes a plasma membrane localized ABC transporter involved in abscisic acid transport and responses.	AT1G71960
Os11g0416900	LOC_Os11g22350	ATP-BINDING CASSETTE G28 (ABCG28)	ABC transporter family protein;(source:Araport11)	AT5G60740
Os11g0489600			plasma membrane ATPase, putative, expressed
Os11g0490800	LOC_Os11g29850	ATP-BINDING CASSETTE I11 (ABCI11);ARABIDOPSIS THALIANANON-INTRINSIC ABC PROTEIN 14 (ATNAP14);NON-INTRINSIC ABC PROTEIN 14 (NAP14)	member of NAP subfamily	AT5G14100
Os11g0587600		(ATABCG34);ATP-BINDING CASSETTE G34 (ABCG34);PLEIOTROPIC DRUG RESISTANCE 6 (PDR6);PLEIOTROPIC DRUG RESISTANCE 6 (ATPDR6)	pleiotropic drug resistance 6;(source:Araport11)	AT2G36380
Os11g0660000	LOC_Os11g43860	MAGNESIUM/PROTON EXCHANGER (ATMHX);MAGNESIUM/PROTON EXCHANGER (MHX); (ATMHX1);MAGNESIUM/PROTON EXCHANGER 1 (MHX1)	Encodes a magnesium/proton exchanger, member of putative Na+/Ca2+ antiporter gene family	AT2G47600
Os12g0106000	LOC_Os12g01530	FERRITIN 4 (FER4);FERRITIN 4 (ATFER4)	Encodes FERRITIN 4, AtFER4. Ferritins are a class of 24-mer multi-meric proteins found in all kingdoms of life. Function as the main iron store in mammals. Evidence suggests that Arabidopsis ferritins are essential to protect cells against oxidative damage, but they do not constitute the major iron pool. Localize to mitochondria. Knock out mutants are not sensitive to abiotic stress.	AT2G40300
Os12g0106600	LOC_Os12g01580		MATE efflux family protein;(source:Araport11)	AT2G38330
Os12g0108000	LOC_Os11g01730	LACCASE 12 (LAC12)	putative laccase, a member of laccase family of genes (17 members in Arabidopsis).	AT5G05390
Os12g0108000	LOC_Os12g01730	LACCASE 12 (LAC12)	putative laccase, a member of laccase family of genes (17 members in Arabidopsis).	AT5G05390
Os12g0125800			MATE efflux family protein;(source:Araport11)	AT1G33080
Os12g0126000	LOC_Os11g03500		MATE efflux family protein;(source:Araport11)	AT1G33110
Os12g0126000	LOC_Os12g03260		MATE efflux family protein;(source:Araport11)	AT1G33110
Os12g0132800	LOC_Os12g03860	ZINC INDUCED FACILITATOR-LIKE 1 (ZIFL1)	zinc induced facilitator-like 1;(source:Araport11)	AT5G13750
Os12g0133000	LOC_Os12g03870	ZINC INDUCED FACILITATOR-LIKE 2 (ZIFL2)	zinc induced facilitator-like 2;(source:Araport11)	AT3G43790
Os12g0133100	LOC_Os07g08300	ZINC INDUCED FACILITATOR-LIKE 2 (ZIFL2)	zinc induced facilitator-like 2;(source:Araport11)	AT5G13750
Os12g0133100	LOC_Os11g04104	ZINC INDUCED FACILITATOR-LIKE 2 (ZIFL2)	zinc induced facilitator-like 2;(source:Araport11)	AT5G13750
Os12g0133100	LOC_Os12g03899	ZINC INDUCED FACILITATOR-LIKE 2 (ZIFL2)	zinc induced facilitator-like 2;(source:Araport11)	AT5G13750
Os12g0133100	LOC_Os07g08300	ZINC INDUCED FACILITATOR-LIKE 2 (ZIFL2)	zinc induced facilitator-like 2;(source:Araport11)	AT3G43790
Os12g0133100	LOC_Os11g04104	ZINC INDUCED FACILITATOR-LIKE 2 (ZIFL2)	zinc induced facilitator-like 2;(source:Araport11)	AT3G43790
Os12g0133100	LOC_Os12g03899	ZINC INDUCED FACILITATOR-LIKE 2 (ZIFL2)	zinc induced facilitator-like 2;(source:Araport11)	AT3G43790
Os12g0133100	LOC_Os07g08300	ZINC INDUCED FACILITATOR-LIKE 1 (ZIFL1)	zinc induced facilitator-like 1;(source:Araport11)	AT5G13750
Os12g0133100	LOC_Os11g04104	ZINC INDUCED FACILITATOR-LIKE 1 (ZIFL1)	zinc induced facilitator-like 1;(source:Araport11)	AT5G13750
Os12g0133100	LOC_Os12g03899	ZINC INDUCED FACILITATOR-LIKE 1 (ZIFL1)	zinc induced facilitator-like 1;(source:Araport11)	AT5G13750
Os12g0133100	LOC_Os07g08300	ZINC INDUCED FACILITATOR-LIKE 1 (ZIFL1)	zinc induced facilitator-like 1;(source:Araport11)	AT3G43790
Os12g0133100	LOC_Os11g04104	ZINC INDUCED FACILITATOR-LIKE 1 (ZIFL1)	zinc induced facilitator-like 1;(source:Araport11)	AT3G43790
Os12g0133100	LOC_Os12g03899	ZINC INDUCED FACILITATOR-LIKE 1 (ZIFL1)	zinc induced facilitator-like 1;(source:Araport11)	AT3G43790
Os12g0409700		ATP-BINDING CASSETTE G11 (ABCG11);CUTICULAR DEFECT AND ORGAN FUSION 1 (COF1);DESPERADO (DSO);WHITE-BROWN COMPLEX HOMOLOG PROTEIN 11 (WBC11); (AtABCG11);ARABIDOPSIS THALIANA WHITE-BROWN COMPLEX HOMOLOG PROTEIN 11 (ATWBC11)	Encodes a plasma membrane-localized ATP-binding cassette transporter, that is required for cutin transport to the extracellular matrix. The mRNA is cell-to-cell mobile.	AT1G17840
Os12g0411700	LOC_Os12g22110	ATP-BINDING CASSETTE G11 (ABCG11);CUTICULAR DEFECT AND ORGAN FUSION 1 (COF1);DESPERADO (DSO);WHITE-BROWN COMPLEX HOMOLOG PROTEIN 11 (WBC11); (AtABCG11);ARABIDOPSIS THALIANA WHITE-BROWN COMPLEX HOMOLOG PROTEIN 11 (ATWBC11)	Encodes a plasma membrane-localized ATP-binding cassette transporter, that is required for cutin transport to the extracellular matrix. The mRNA is cell-to-cell mobile.	AT1G17840
Os12g0411700	LOC_Os12g22284	ATP-BINDING CASSETTE G11 (ABCG11);CUTICULAR DEFECT AND ORGAN FUSION 1 (COF1);DESPERADO (DSO);WHITE-BROWN COMPLEX HOMOLOG PROTEIN 11 (WBC11); (AtABCG11);ARABIDOPSIS THALIANA WHITE-BROWN COMPLEX HOMOLOG PROTEIN 11 (ATWBC11)	Encodes a plasma membrane-localized ATP-binding cassette transporter, that is required for cutin transport to the extracellular matrix. The mRNA is cell-to-cell mobile.	AT1G17840
Os12g0454800	LOC_Os12g26940	HISTIDINE KINASE 3 (HK3);HISTIDINE KINASE 3 (AHK3)	Encodes a histidine kinases, a cytokinin receptor that controls cytokinin-mediated leaf longevity through a specific phosphorylation of the response regulator, ARR2. The mRNA is cell-to-cell mobile.	AT1G27320
Os12g0456200	LOC_Os12g27070	(HSCB)	HscB is a mitochondrial cochaperone involved in [Fe-S] cluster biosynthesis and iron homeostasis.	AT5G06410
Os12g0512700	LOC_Os02g32690	PLEIOTROPIC DRUG RESISTANCE 5 (PDR5);ATP-BINDING CASSETTE G33 (ABCG33);PLEIOTROPIC DRUG RESISTANCE 5 (ATPDR5)	Encodes an ATP-binding cassette (ABC) transporter. Expressed in the vascular tissue of primary stem.	AT2G37280
Os12g0512700	LOC_Os12g13720	PLEIOTROPIC DRUG RESISTANCE 5 (PDR5);ATP-BINDING CASSETTE G33 (ABCG33);PLEIOTROPIC DRUG RESISTANCE 5 (ATPDR5)	Encodes an ATP-binding cassette (ABC) transporter. Expressed in the vascular tissue of primary stem.	AT2G37280
Os12g0512700	LOC_Os12g32814	PLEIOTROPIC DRUG RESISTANCE 5 (PDR5);ATP-BINDING CASSETTE G33 (ABCG33);PLEIOTROPIC DRUG RESISTANCE 5 (ATPDR5)	Encodes an ATP-binding cassette (ABC) transporter. Expressed in the vascular tissue of primary stem.	AT2G37280
Os12g0512700	LOC_Os12g32820	PLEIOTROPIC DRUG RESISTANCE 5 (PDR5);ATP-BINDING CASSETTE G33 (ABCG33);PLEIOTROPIC DRUG RESISTANCE 5 (ATPDR5)	Encodes an ATP-binding cassette (ABC) transporter. Expressed in the vascular tissue of primary stem.	AT2G37280
Os12g0552600	LOC_Os12g36660	(BIGE1B)	MATE efflux family protein;(source:Araport11)	AT5G49130
Os12g0562100	LOC_Os12g37530	MULTIPLE ANTIBIOTIC RESISTANCE 1 (MAR1);IRON REGULATED 3 (IREG3); (RTS3)	Mutations in MAR1 confer resistance, while MAR1 overexpression causes hypersensitivity to multiple aminoglycoside antibiotics. Localizes to the chloroplast envelope. MAR1 may act as a plastid transporter involved in cellular iron homeostasis. The mRNA is cell-to-cell mobile.	AT5G26820
Os12g0615700	LOC_Os12g42130	A. THALIANA TRANSPARENT TESTA 12 (ATTT12);TRANSPARENT TESTA 12 (TT12)	Encodes a proton antiporter. Involved in the transportation of proanthocyanidin precursors into the vacuole. In vitro transport experiments showed that cyanidin-3-O-glucoside (anthocyanin) was an effective substrate, whereas the proanthocyanidin precursor epicatechin was not transported. However catechin-3-O-glucoside inhibited anthocyanin transport in a dose-dependent manner suggesting that glyc…	AT3G59030
Os12g0638700	LOC_Os12g44150		plasma membrane ATPase, putative, expressed; plasma membrane ATPase, putative, expressed	AT5G62670

## Sheet: Table S2.2
Rice_id	Wu*	Kar_Hacha	Kar_lachit	Regon_Seedling	Cluster	LOC_id	SYMBOL	DESCRIPTION	Ara_id
Os12g0106000	4.4	5.92835	5.57016	1.20476	1	LOC_Os12g01530	FERRITIN 4 (FER4);FERRITIN 4 (ATFER4)	Encodes FERRITIN 4, AtFER4. Ferritins are a class of 24-mer multi-meric proteins found in all kingdoms of life. Function as the main iron store in mammals. Evidence suggests that Arabidopsis ferritins are essential to protect cells against oxidative damage, but they do not constitute the major iron pool. Localize to mitochondria. Knock out mutants are not sensitive to abiotic stress.	AT2G40300
Os09g0396900	4.2	5.39854	5.28599	0	1	LOC_Os09g23300	(ATVIT1);VACUOLAR IRON TRANSPORTER 1 (VIT1)	Encodes an iron transporter required for iron sequestration into vacuoles. Expressed in developing embryo and seed. Localized in the vacuolar membrane.	AT2G01770
Os07g0502200	2.1	1.38253	2.39154	0	1	LOC_Os07g31884	ABERRANT LATERAL ROOT FORMATION 5 (ALF5)	Member of the multidrug and toxic compound extrusion (MATE) family, protects roots from inhibitory compounds.	AT3G23560
Os04g0373400	1.9	0.195804	1.50067	1.29605	1	LOC_Os04g30490		MATE efflux family protein;(source:Araport11)	AT5G52450
Os04g0373400	1.9	0.195804	1.50067	1.29605	1	LOC_Os10g11354		MATE efflux family protein;(source:Araport11)	AT5G52450
Os08g0480000	1.9	1.55362	1.48479	0	1	LOC_Os08g37432		MATE efflux family protein;(source:Araport11)	AT5G65380
Os06g0494400	1.8	2.34194	2.41503	2.40692	1	LOC_Os06g29844		MATE efflux family protein;(source:Araport11)	AT5G52450
Os06g0494400	1.8	2.34194	2.41503	2.40692	1	LOC_Os06g29950		MATE efflux family protein;(source:Araport11)	AT5G52450
Os10g0345100	1.8	2.06737	1.95483	0.977905	1	LOC_Os10g20470		MATE efflux family protein;(source:Araport11)	AT5G52450
Os10g0206800	1.6	2.39187	2.13572	0	1	LOC_Os10g13940		MATE efflux family protein;(source:Araport11)	AT1G51340
Os03g0571900	1.1	3.05267	3.28317	4.11109	1	LOC_Os03g37490		MATE efflux family protein;(source:Araport11)	AT3G21690
Os05g0198400	0.9	1.3644	1.15779	2.36069	1	LOC_Os05g10940		metal cation transporter, putative, expressed	AT1G10970
Os07g0232800	0.8	3.0727	2.35236	4.52279	1	LOC_Os07g12890		metal cation transporter, putative, expressed	AT3G12750
Os03g0188100	0.7	1.76236	1.08315	1.28067	1	LOC_Os03g08900		MATE efflux family protein;(source:Araport11)	AT5G65380
Os05g0472700	0.5	3.32989	1.82673	3.13613	1	LOC_Os05g39560		metal cation transporter, putative, expressed	AT3G12750
Os08g0207500	0.4	2.4927	2.61731	2.99585	1	LOC_Os08g10630		metal cation transporter, putative, expressed	AT3G12750
Os05g0472400	0.3	3.12604	0.987111	2.54408	1	LOC_Os05g39540		metal cation transporter, putative, expressed	AT1G05300
Os05g0472400	0.3	3.12604	0.987111	2.54408	1	LOC_Os05g39540		metal cation transporter, putative, expressed; metal cation transporter, putative, expressed; metal cation transporter, putative, expressed	AT1G05300
Os07g0689600	0.2	2.0145	2.07384	2.21845	1	LOC_Os07g48980	NICOTIANAMINE SYNTHASE 3 (NAS3);ARABIDOPSIS THALIANA NICOTIANAMINE SYNTHASE 3 (ATNAS3)	Encodes a nicotianamine synthase.	AT1G09240
Os07g0522500	0	2.29392	2.46935	2.52646	1	LOC_Os02g21340	(ATABCG34);ATP-BINDING CASSETTE G34 (ABCG34);PLEIOTROPIC DRUG RESISTANCE 6 (PDR6);PLEIOTROPIC DRUG RESISTANCE 6 (ATPDR6)	pleiotropic drug resistance 6;(source:Araport11)	AT2G36380
Os07g0522500	0	2.29392	2.46935	2.52646	1	LOC_Os07g33780	(ATABCG34);ATP-BINDING CASSETTE G34 (ABCG34);PLEIOTROPIC DRUG RESISTANCE 6 (PDR6);PLEIOTROPIC DRUG RESISTANCE 6 (ATPDR6)	pleiotropic drug resistance 6;(source:Araport11)	AT2G36380
Os07g0522500	0	2.29392	2.46935	2.52646	1	LOC_Os11g37700	(ATABCG34);ATP-BINDING CASSETTE G34 (ABCG34);PLEIOTROPIC DRUG RESISTANCE 6 (PDR6);PLEIOTROPIC DRUG RESISTANCE 6 (ATPDR6)	pleiotropic drug resistance 6;(source:Araport11)	AT2G36380
Os11g0135900	0	1.96666	1.44501	1.84052	1	LOC_Os11g04104	ZINC INDUCED FACILITATOR-LIKE 2 (ZIFL2)	zinc induced facilitator-like 2;(source:Araport11)	AT5G13750
Os11g0135900	0	1.96666	1.44501	1.84052	1	LOC_Os11g04150	ZINC INDUCED FACILITATOR-LIKE 2 (ZIFL2)	zinc induced facilitator-like 2;(source:Araport11)	AT5G13750
Os11g0135900	0	1.96666	1.44501	1.84052	1	LOC_Os12g03899	ZINC INDUCED FACILITATOR-LIKE 2 (ZIFL2)	zinc induced facilitator-like 2;(source:Araport11)	AT5G13750
Os11g0135900	0	1.96666	1.44501	1.84052	1	LOC_Os12g03950	ZINC INDUCED FACILITATOR-LIKE 2 (ZIFL2)	zinc induced facilitator-like 2;(source:Araport11)	AT5G13750
Os11g0135900	0	1.96666	1.44501	1.84052	1	LOC_Os11g04104	ZINC INDUCED FACILITATOR-LIKE 2 (ZIFL2)	zinc induced facilitator-like 2;(source:Araport11)	AT3G43790
Os11g0135900	0	1.96666	1.44501	1.84052	1	LOC_Os11g04150	ZINC INDUCED FACILITATOR-LIKE 2 (ZIFL2)	zinc induced facilitator-like 2;(source:Araport11)	AT3G43790
Os11g0135900	0	1.96666	1.44501	1.84052	1	LOC_Os12g03899	ZINC INDUCED FACILITATOR-LIKE 2 (ZIFL2)	zinc induced facilitator-like 2;(source:Araport11)	AT3G43790
Os11g0135900	0	1.96666	1.44501	1.84052	1	LOC_Os12g03950	ZINC INDUCED FACILITATOR-LIKE 2 (ZIFL2)	zinc induced facilitator-like 2;(source:Araport11)	AT3G43790
Os11g0135900	0	1.96666	1.44501	1.84052	1	LOC_Os11g04104	ZINC INDUCED FACILITATOR-LIKE 1 (ZIFL1)	zinc induced facilitator-like 1;(source:Araport11)	AT5G13750
Os11g0135900	0	1.96666	1.44501	1.84052	1	LOC_Os11g04150	ZINC INDUCED FACILITATOR-LIKE 1 (ZIFL1)	zinc induced facilitator-like 1;(source:Araport11)	AT5G13750
Os11g0135900	0	1.96666	1.44501	1.84052	1	LOC_Os12g03899	ZINC INDUCED FACILITATOR-LIKE 1 (ZIFL1)	zinc induced facilitator-like 1;(source:Araport11)	AT5G13750
Os11g0135900	0	1.96666	1.44501	1.84052	1	LOC_Os12g03950	ZINC INDUCED FACILITATOR-LIKE 1 (ZIFL1)	zinc induced facilitator-like 1;(source:Araport11)	AT5G13750
Os11g0135900	0	1.96666	1.44501	1.84052	1	LOC_Os11g04104	ZINC INDUCED FACILITATOR-LIKE 1 (ZIFL1)	zinc induced facilitator-like 1;(source:Araport11)	AT3G43790
Os11g0135900	0	1.96666	1.44501	1.84052	1	LOC_Os11g04150	ZINC INDUCED FACILITATOR-LIKE 1 (ZIFL1)	zinc induced facilitator-like 1;(source:Araport11)	AT3G43790
Os11g0135900	0	1.96666	1.44501	1.84052	1	LOC_Os12g03899	ZINC INDUCED FACILITATOR-LIKE 1 (ZIFL1)	zinc induced facilitator-like 1;(source:Araport11)	AT3G43790
Os11g0135900	0	1.96666	1.44501	1.84052	1	LOC_Os12g03950	ZINC INDUCED FACILITATOR-LIKE 1 (ZIFL1)	zinc induced facilitator-like 1;(source:Araport11)	AT3G43790
Os12g0133100	0	1.44457	2.18783	3.74293	1	LOC_Os07g08300	ZINC INDUCED FACILITATOR-LIKE 2 (ZIFL2)	zinc induced facilitator-like 2;(source:Araport11)	AT5G13750
Os12g0133100	0	1.44457	2.18783	3.74293	1	LOC_Os11g04104	ZINC INDUCED FACILITATOR-LIKE 2 (ZIFL2)	zinc induced facilitator-like 2;(source:Araport11)	AT5G13750
Os12g0133100	0	1.44457	2.18783	3.74293	1	LOC_Os12g03899	ZINC INDUCED FACILITATOR-LIKE 2 (ZIFL2)	zinc induced facilitator-like 2;(source:Araport11)	AT5G13750
Os12g0133100	0	1.44457	2.18783	3.74293	1	LOC_Os07g08300	ZINC INDUCED FACILITATOR-LIKE 2 (ZIFL2)	zinc induced facilitator-like 2;(source:Araport11)	AT3G43790
Os12g0133100	0	1.44457	2.18783	3.74293	1	LOC_Os11g04104	ZINC INDUCED FACILITATOR-LIKE 2 (ZIFL2)	zinc induced facilitator-like 2;(source:Araport11)	AT3G43790
Os12g0133100	0	1.44457	2.18783	3.74293	1	LOC_Os12g03899	ZINC INDUCED FACILITATOR-LIKE 2 (ZIFL2)	zinc induced facilitator-like 2;(source:Araport11)	AT3G43790
Os12g0133100	0	1.44457	2.18783	3.74293	1	LOC_Os07g08300	ZINC INDUCED FACILITATOR-LIKE 1 (ZIFL1)	zinc induced facilitator-like 1;(source:Araport11)	AT5G13750
Os12g0133100	0	1.44457	2.18783	3.74293	1	LOC_Os11g04104	ZINC INDUCED FACILITATOR-LIKE 1 (ZIFL1)	zinc induced facilitator-like 1;(source:Araport11)	AT5G13750
Os12g0133100	0	1.44457	2.18783	3.74293	1	LOC_Os12g03899	ZINC INDUCED FACILITATOR-LIKE 1 (ZIFL1)	zinc induced facilitator-like 1;(source:Araport11)	AT5G13750
Os12g0133100	0	1.44457	2.18783	3.74293	1	LOC_Os07g08300	ZINC INDUCED FACILITATOR-LIKE 1 (ZIFL1)	zinc induced facilitator-like 1;(source:Araport11)	AT3G43790
Os12g0133100	0	1.44457	2.18783	3.74293	1	LOC_Os11g04104	ZINC INDUCED FACILITATOR-LIKE 1 (ZIFL1)	zinc induced facilitator-like 1;(source:Araport11)	AT3G43790
Os12g0133100	0	1.44457	2.18783	3.74293	1	LOC_Os12g03899	ZINC INDUCED FACILITATOR-LIKE 1 (ZIFL1)	zinc induced facilitator-like 1;(source:Araport11)	AT3G43790
Os05g0554000	2.2	0.674482	-1.4038	-0.626727	2	LOC_Os05g48040		MATE efflux family protein;(source:Araport11)	AT1G71140
Os07g0516600	1.8	-0.360294	0.179724	0	2	LOC_Os07g33310		MATE efflux family protein;(source:Araport11)	AT3G21690
Os09g0401100	1.5	0	0	0	2	LOC_Os09g23640	ATP-BINDING CASSETTE G16 (ABCG16); (ATABCG16);JASMONATE TRANSPORTER1 (ATJAT1)	Belongs to a clade of five Arabidopsis thaliana ABCG half-transporters that are required for synthesis of an effective suberin barrier in roots and seed coats (ABCG2, ABCG6, and ABCG20) and for synthesis of an intact pollen wall (ABCG1 and ABCG16).	AT3G55090
Os02g0821600	1.4	0	0	0	2	LOC_Os02g57570		MATE efflux family protein;(source:Araport11)	AT4G00350
Os04g0578600	1.3	0.251696	-0.0969477	0	2	LOC_Os04g48930		ferric-chelate reductase, putative, expressed	AT1G01590
Os06g0495500	1.3	0	0	0	2	LOC_Os06g29994		MATE efflux family protein;(source:Araport11)	AT5G52450
Os01g0504500	1.2	0	0	0	2	LOC_Os01g31980		MATE efflux family protein;(source:Araport11)	AT1G15170
Os03g0572900	1.2	0	0	0	2	LOC_Os03g37640		MATE efflux family protein;(source:Araport11)	AT3G21690
Os03g0572900	1.2	0	0	0	2	LOC_Os03g37640		MATE efflux family protein, putative, expressed; MATE efflux family protein, putative, expressed	AT3G21690
Os04g0444800	1.2	-0.26639	0.0267486	0	2	LOC_Os04g36720		ferric-chelate reductase, putative, expressed	AT5G49740
Os09g0332300	1.2	0	0	0	2		PLEIOTROPIC DRUG RESISTANCE 12 (PDR12);ARABIDOPSIS THALIANA ATP-BINDING CASSETTE G40 (ATABCG40);ATP-BINDING CASSETTE G40 (ABCG40);PLEIOTROPIC DRUG RESISTANCE 12 (ATPDR12)	ABC transporter family involved in ABA transport and resistance to lead. Localizes to plasma membrane. Upregulated by lead. Expressed in leaves, flowers, stomata and roots.	AT1G15520
Os10g0344900	1.2	0	0	0	2	LOC_Os10g20450		MATE efflux family protein;(source:Araport11)	AT5G52450
Os11g0177400	1.2	0	0	0	2	LOC_Os11g07600	ARABIDOPSIS THALIANA ATP-BINDING CASSETTE G25 (ATABCG25);ATP-BINDING CASETTE G25 (ABCG25)	Encodes a plasma membrane localized ABC transporter involved in abscisic acid transport and responses.	AT1G71960
Os01g0673800	1.1	-0.857783	-0.179126	0	2	LOC_Os01g48300		ATP synthase protein I related, putative, expressed; ATP synthase protein I related, putative, expressed; ATP synthase protein I related, putative, expressed; ATP synthase protein I related, putative, expressed	AT2G31040
Os01g0771200	1.1	0	0	0	2			mal d 1-associated protein, putative, expressed
Os02g0750200	1.1	0	0	-0.777518	2			ATP synthase F1, delta subunit family protein, putative, expressed; ATP synthase F1, delta subunit family protein, putative, expressed; ATP synthase F1, delta subunit family protein, putative, expressed
Os03g0278900	1.1	0.203433	-0.124399	-1.00768	2			ATP synthase B chain, chloroplast precursor, putative, expressed
Os03g0736600	1.1	-0.452703	-0.0719852	0	2			ATP synthase F1, delta subunit family protein, putative, expressed
Os05g0480700	1.1	0	0	0	2	LOC_Os05g40230		vacuolar ATP synthase subunit E, putative, expressed	AT3G08560
Os11g0129200	1.1	0	0	0	2			MATE efflux family protein;(source:Araport11)	AT1G33080
Os01g0770500	1	0	0	0	2	LOC_Os01g56400	(ATNAP13);EMBRYO DEFECTIVE 2751 (EMB2751);ATP-BINDING CASSETTE I10 (ABCI10)	member of NAP subfamily	AT4G33460
Os03g0858800	1	0	0	0	2	LOC_Os03g64150	RESISTANT TO HIGH CO2 (RHC1)	Encodes a plasma membrane localized MATE type transporter that is involved in CO2 signaling during stomatal aperture regulation. RHC1 regulates HT1 which phosphorylates OST1, a kinase that regulates the SLAC1 anion channel and thus stomatal closing.	AT4G22790
Os05g0164800	1	0	0	0	2	LOC_Os05g07210		metal cation transporter, putative, expressed	AT2G30080
Os06g0181500	1	0	0	0	2	LOC_Os06g08310		plasma membrane ATPase, putative, expressed	AT2G07560
Os06g0707100	1	0	0	0	2	LOC_Os06g49310		MATE efflux family protein;(source:Araport11)	AT5G52450
Os01g0615500	0.9	0	0	0	2	LOC_Os01g42900	ATP-BINDING CASSETTE G10 (ABCG10)	ABC-2 type transporter family protein;(source:Araport11)	AT1G53270
Os01g0962300	0.9	0	0	0	2	LOC_Os01g73130		vacuolar ATP synthase, putative, expressed	AT1G19910
Os05g0106100	0.9	-0.224027	-0.300146	0	2	LOC_Os05g01560		vacuolar ATP synthase, putative, expressed; vacuolar ATP synthase, putative, expressed	AT1G75630
Os06g0235400	0.9	0	0	0	2			S phase cyclin A-associated protein in the ER, putative, expressed
Os08g0550200	0.9	0	0	0	2	LOC_Os08g43654	(DTX33)	MATE efflux family protein;(source:Araport11)	AT1G47530
Os11g0489600	0.9	0	0	0	2			plasma membrane ATPase, putative, expressed
Os01g0711000	0.8	0	0	0	2	LOC_Os01g51380		ATP synthase, putative, expressed; ATP synthase, putative, expressed	AT4G38510
Os01g0720100	0.8	0	0	0	2			mitochondrial ATP synthase g subunit family protein, putative, expressed
Os01g0834200	0.8	0	0	0	2	LOC_Os01g61780		vacuolar ATP synthase 98 kDa subunit, putative, expressed	AT2G28520
Os02g0131300	0.8	0	0	0	2	LOC_Os02g03860		mitochondrial ATP synthase precursor, putative, expressed	AT2G21870
Os02g0196000	0.8	0	0	-0.505997	2	LOC_Os02g10230		metal cation transporter, putative, expressed	AT3G20870
Os02g0550100	0.8	0	0	0	2	LOC_Os02g34510		vacuolar ATP synthase, putative, expressed	AT1G19910
Os02g0550100	0.8	0	0	0	2	LOC_Os05g01560		vacuolar ATP synthase, putative, expressed	AT1G19910
Os07g0513000	0.8	-0.276247	-0.255575	-1.0187	2	LOC_Os07g32880		ATP synthase gamma chain, putative, expressed	AT4G04640
Os08g0250200	0.8	0	0	0	2			ATP synthase epsilon chain, mitochondrial, putative, expressed
Os09g0548300	0.8	0	0	0	2	LOC_Os09g37610		MATE efflux family protein;(source:Araport11)	AT4G38380
Os10g0320400	0.8	0	0	0	2	LOC_Os10g17280		ATP synthase gamma chain, putative, expressed	AT2G33040
Os01g0222500	0.7	0	0	-1.0863	2	LOC_Os01g12260		vacuolar ATP synthase subunit E, putative, expressed	AT4G11150
Os06g0646500	0.7	0	0	0	2	LOC_Os06g43850		ATP synthase F1, delta subunit family protein, putative, expressed	AT5G13450
Os07g0495200	0.7	0	0	0	2	LOC_Os07g31300		ATP synthase delta chain, mitochondrial precursor, putative, expressed	AT5G47030
Os03g0229500	0.6	0	0	0	2	LOC_Os03g12790	(ZF14);ARABIDOPSIS ABNORMAL SHOOT4 (ABS4);BUSH-AND-CHLOROTIC-DWARF 1 (BCD1);ZRIZI (ZRZ)	Encodes a plant MATE (multidrug and toxic compound extrusion) transporter that is localized to the Golgi complex and small organelles and is involved in determining the rate of organ initiation. It is also involved in iron homeostasis when plants are under osmotic stress.	AT1G58340
Os08g0100200	0.5	0	0	0	2	LOC_Os08g01030		metal cation transporter, putative, expressed	AT3G20870
Os01g0684900	0.4	0	0	0	2	LOC_Os01g49120		MATE efflux family protein;(source:Araport11)	AT1G15150
Os01g0911300	0	0.720423	0.227573	0	2	LOC_Os01g68330	TRANSPORTER ASSOCIATED WITH ANTIGEN PROCESSING PROTEIN 1 (ATTAP1);ATP-BINDING CASSETTE B26 (ABCB26);TRANSPORTER ASSOCIATED WITH ANTIGEN PROCESSING PROTEIN 1 (TAP1)	member of TAP subfamily	AT1G70610
Os02g0122200	0	0	0	0	2	LOC_Os02g02980	EDS5 HOMOLOGUE (EDS5H)	Encodes a homolog of the multidrug and toxin extrusion transporter ENHANCED DISEASE SUSCEPTIBILITY5 that is constitutively expressed in green tissues independent of pathogen infection and is expressed in the chloroplast envelope. Unlike EDS5, it does not contribute to pathogen-induced SA accumulation.	AT2G21340
Os02g0318500	0	-0.0554448	-0.00379548	0	2		(ATABCG34);ATP-BINDING CASSETTE G34 (ABCG34);PLEIOTROPIC DRUG RESISTANCE 6 (PDR6);PLEIOTROPIC DRUG RESISTANCE 6 (ATPDR6)	pleiotropic drug resistance 6;(source:Araport11)	AT2G36380
Os02g0676400	0	0.02564	-1.08992	0	2	LOC_Os02g45380		MATE efflux family protein;(source:Araport11)	AT4G23030
Os02g0676400	0	0.02564	-1.08992	0	2	LOC_Os10g37920		MATE efflux family protein;(source:Araport11)	AT4G23030
Os03g0178100	0	0.189592	0.123171	0	2	LOC_Os03g08070	P-TYPE ATPASE OF ARABIDOPSIS 2 (PAA2);ARABIDOPSIS HEAVY METAL ATPASE 8 (ATHMA8);HEAVY METAL ATPASE 8 (HMA8)	P-Type ATPase, mediates copper transport to chloroplast thylakoid lumen. Required for accumulation of copper-containing plastocyanin in the thylakoid lumen and for effective photosynthetic electron transport	AT5G21930
Os03g0178100	0	0.189592	0.123171	0	2	LOC_Os08g37950	P-TYPE ATPASE OF ARABIDOPSIS 2 (PAA2);ARABIDOPSIS HEAVY METAL ATPASE 8 (ATHMA8);HEAVY METAL ATPASE 8 (HMA8)	P-Type ATPase, mediates copper transport to chloroplast thylakoid lumen. Required for accumulation of copper-containing plastocyanin in the thylakoid lumen and for effective photosynthetic electron transport	AT5G21930
Os03g0351500	0	0	0	-0.352149	2	LOC_Os03g22810	COPPER/ZINC SUPEROXIDE DISMUTASE 1 (CSD1);SUPEROXIDE DISMUTASE 1 (SOD1);SUPEROXIDE DISMUTASE 1 (ATSOD1)	Encodes a cytosolic copper/zinc superoxide dismutase CSD1 that can detoxify superoxide radicals. Its expression is affected by miR398-directed mRNA cleavage. Regulated by biotic and abiotic stress. Activation of CSD1 in the cytoplasm involves both a CCS-dependent and -independent pathway.	AT1G08830
Os06g0103800	0	0	0	0	2	LOC_Os06g01440		Vacuolar iron transporter (VIT) family protein;(source:Araport11)	AT4G27870
Os06g0125400	0	0	0	-1.01432	2	LOC_Os06g03540	OLIGOPEPTIDE TRANSPORTER 7 (OPT7);ARABIDOPSIS THALIANA OLIGOPEPTIDE TRANSPORTER 7 (ATOPT7)	oligopeptide transporter	AT4G10770
Os07g0218700	0	0	0	0	2	LOC_Os07g11870	CYTOCHROME P450 71B5 (CYP71B5)	cytochrome P450 monooxygenase The mRNA is cell-to-cell mobile.	AT3G53280
Os07g0218700	0	0	0	0	2	LOC_Os07g11890	CYTOCHROME P450 71B5 (CYP71B5)	cytochrome P450 monooxygenase The mRNA is cell-to-cell mobile.	AT3G53280
Os07g0218700	0	0	0	0	2	LOC_Os07g11970	CYTOCHROME P450 71B5 (CYP71B5)	cytochrome P450 monooxygenase The mRNA is cell-to-cell mobile.	AT3G53280
Os07g0232900	0	0	0	0	2	LOC_Os07g12900	HEAVY METAL ATPASE 2 (HMA2);ARABIDOPSIS HEAVY METAL ATPASE 2 (ATHMA2)	encodes a protein similar to Zn-ATPase, a P1B-type ATPases transport zinc	AT4G30110
Os07g0288700	0	0	-0.0347322	0	2	LOC_Os07g18874	ATP-BINDING CASSETTE G11 (ABCG11);CUTICULAR DEFECT AND ORGAN FUSION 1 (COF1);DESPERADO (DSO);WHITE-BROWN COMPLEX HOMOLOG PROTEIN 11 (WBC11); (AtABCG11);ARABIDOPSIS THALIANA WHITE-BROWN COMPLEX HOMOLOG PROTEIN 11 (ATWBC11)	Encodes a plasma membrane-localized ATP-binding cassette transporter, that is required for cutin transport to the extracellular matrix. The mRNA is cell-to-cell mobile.	AT1G17840
Os08g0544400	0	1.34868	-1.51912	0	2	LOC_Os08g43120	PLEIOTROPIC DRUG RESISTANCE 11 (PDR11);ATP-BINDING CASSETTE G39 (ABCG39);PLEIOTROPIC DRUG RESISTANCE 11 (ATPDR11)	Encodes a plasma membrane-localized ABC transporter. Confers tolerance to herbicide paraquat.	AT1G66950
Os08g0561700	0	0	0	-0.552838	2	LOC_Os08g44770	COPPER/ZINC SUPEROXIDE DISMUTASE 2 (CSD2); (ATSOD2);SUPEROXIDE DISMUTASE 2 (SOD2);COPPER/ZINC SUPEROXIDE DISMUTASE 2 (CZSOD2)	Encodes a chloroplastic copper/zinc superoxide dismutase CSD2 that can detoxify superoxide radicals. Its expression is affected by miR398-directed mRNA cleavage. Activation depends totally on CCS. Overexpression of a miR398-resistant form of CSD2 leads to more dramatic improvements in stress (hight light, Cu2+ and methyl viologen) tolerance than overexpression of wild-type CSD2. The mRNA is cell-…	AT2G28190
Os09g0125900	0	-0.216461	-0.575815	0	2	LOC_Os09g03939	ATP-BINDING CASSETTE G11 (ABCG11);CUTICULAR DEFECT AND ORGAN FUSION 1 (COF1);DESPERADO (DSO);WHITE-BROWN COMPLEX HOMOLOG PROTEIN 11 (WBC11); (AtABCG11);ARABIDOPSIS THALIANA WHITE-BROWN COMPLEX HOMOLOG PROTEIN 11 (ATWBC11)	Encodes a plasma membrane-localized ATP-binding cassette transporter, that is required for cutin transport to the extracellular matrix. The mRNA is cell-to-cell mobile.	AT1G17840
Os09g0333000	0	0.0164127	0.02827	0	2		PLEIOTROPIC DRUG RESISTANCE 12 (PDR12);ARABIDOPSIS THALIANA ATP-BINDING CASSETTE G40 (ATABCG40);ATP-BINDING CASSETTE G40 (ABCG40);PLEIOTROPIC DRUG RESISTANCE 12 (ATPDR12)	ABC transporter family involved in ABA transport and resistance to lead. Localizes to plasma membrane. Upregulated by lead. Expressed in leaves, flowers, stomata and roots.	AT1G15520
Os09g0507300	0	-0.0700029	-1.16236	0	2	LOC_Os09g32952	AAO1;AO;ASCORBATE OXIDASE;CUPREDOXIN SUPERFAMILY PROTEIN;MCO1	role in the degradation of ascorbate to (mono)dehydroascorbate; putative ascorbate oxidase with ferroxidase activity, candidate for the regulation of apoplastic iron excess.	AT4G39830
Os11g0416900	0	0.314155	-0.0251942	0	2	LOC_Os11g22350	ATP-BINDING CASSETTE G28 (ABCG28)	ABC transporter family protein;(source:Araport11)	AT5G60740
Os12g0562100	0	-0.135603	-0.334126	0	2	LOC_Os12g37530	MULTIPLE ANTIBIOTIC RESISTANCE 1 (MAR1);IRON REGULATED 3 (IREG3); (RTS3)	Mutations in MAR1 confer resistance, while MAR1 overexpression causes hypersensitivity to multiple aminoglycoside antibiotics. Localizes to the chloroplast envelope. MAR1 may act as a plastid transporter involved in cellular iron homeostasis. The mRNA is cell-to-cell mobile.	AT5G26820
Os03g0570800	1.4	0	0	1.65883	3	LOC_Os03g37411		MATE efflux family protein;(source:Araport11)	AT3G21690
Os03g0216700	1.2	0.117111	-0.365073	0.813753	3	LOC_Os03g11734		MATE efflux family protein;(source:Araport11)	AT1G51340
Os05g0316100	1.1	0	0	1.07456	3	LOC_Os05g25194		metal cation transporter, putative, expressed; metal cation transporter, putative, expressed	AT3G08650
Os06g0128300	1	0	0	1.11297	3	LOC_Os06g03770	ARABIDOPSIS THALIANA ABC TRANSPORTER OF THE MITOCHONDRION 3 (ATATM3);ABC TRANSPORTER OF THE MITOCHONDRION 3 (ATM3);ATP-BINDING CASSETTE B25 (ABCB25);STARIK 1 (STA1)	Encodes a mitochondrial half-molecule ABC transporter, a member of ATM subfamily. Mutants are dwarfed, chlorotic plants with altered leaf morphology. ATM3 transcription is induced by Cd(II) or Pb(II). Involved in heavy metal resistance. Arabidopsis thaliana has three ATM genes, namely ATM1, ATM2 and ATM3. Only ATM3 has an important function for plant growth. Role in Moco biosynthesis.	AT5G58270
Os06g0676000	1	0	0	0.39822	3	LOC_Os06g46310	NATURAL RESISTANCE-ASSOCIATED MACROPHAGE PROTEIN 1 (NRAMP1); (ATNRAMP1); (PMIT1)	Thought to be involved in iron homeostasis. Induced in leaves in response to iron deficiency. Transgenic plants accumulate toxic levels of iron. Gene complements yeast iron uptake mutants.	AT1G80830
Os07g0549700	1	0	0	0.490942	3			vacuolar ATP synthase subunit H, putative, expressed
Os01g0659200	0.9	0	0	0.592264	3	LOC_Os01g46980		vacuolar ATP synthase subunit E, putative, expressed	AT1G64200
Os04g0137500	0.9	0	0	0.836078	3			vacuolar ATP synthase subunit F, putative, expressed	AT4G02620
Os08g0167000	0.9	0	0	1.27902	3	LOC_Os08g07010	ATP-BINDING CASSETTE G14 (ABCG14); (ATABCG14)	ATP-binding cassette 14;(source:Araport11)	AT1G31770
Os10g0184300	0.9	0.159524	0.201559	0.865354	3			vacuolar ATP synthase 98 kDa subunit, putative, expressed
Os01g0587000	0.8	0	0	0.531158	3	LOC_Os01g40470		vacuolar ATP synthase subunit d, putative, expressed	AT3G28715
Os01g0610100	0.8	0	0	0.596008	3	LOC_Os01g42430		vacuolar ATP synthase, putative, expressed	AT4G32530
Os02g0824700	0.8	0	0	0.55114	3	LOC_Os02g57854		vacuolar ATP synthase subunit F, putative, expressed	AT4G02620
Os03g0296800	0.8	0	0	1.64786	3	LOC_Os03g18550		Mitochondrial substrate carrier family protein;(source:Araport11)	AT1G07030
Os04g0643100	0.8	0	0	0.528389	3	LOC_Os04g55040		vacuolar ATP synthase subunit D 1, putative, expressed; vacuolar ATP synthase subunit D 1, putative, expressed	AT3G58730
Os06g0662000	0.8	0	0	0.577601	3	LOC_Os06g45120		ATP synthase, putative, expressed	AT1G78900
Os11g0169900	0.8	0	0	0.780187	3	LOC_Os11g06890		vacuolar ATP synthase, putative, expressed	AT1G19910
Os03g0251500	0.7	0	0	0.56037	3	LOC_Os03g14690		vacuolar ATP synthase 98 kDa subunit, putative, expressed	AT4G39080
Os03g0251500	0.7	0	0	0.56037	3	LOC_Os10g10500		vacuolar ATP synthase 98 kDa subunit, putative, expressed	AT4G39080
Os04g0656100	0.7	0	0	0.515425	3	LOC_Os03g08560	H(+)-ATPASE 2 (HA2)	belongs to the P-type ATPase superfamily of cation-transporting ATPases, pumps protons out of the cell, generating a proton gradient that drives the active transport of nutrients by proton symport. has two autoinhibitory regions within the C-terminal dom	AT4G30190
Os04g0656100	0.7	0	0	0.515425	3	LOC_Os04g56160	H(+)-ATPASE 2 (HA2)	belongs to the P-type ATPase superfamily of cation-transporting ATPases, pumps protons out of the cell, generating a proton gradient that drives the active transport of nutrients by proton symport. has two autoinhibitory regions within the C-terminal dom	AT4G30190
Os04g0656100	0.7	0	0	0.515425	3	LOC_Os03g08560	H(+)-ATPASE 2 (HA2)	belongs to the P-type ATPase superfamily of cation-transporting ATPases, pumps protons out of the cell, generating a proton gradient that drives the active transport of nutrients by proton symport. has two autoinhibitory regions within the C-terminal dom	AT2G24520
Os04g0656100	0.7	0	0	0.515425	3	LOC_Os04g56160	H(+)-ATPASE 2 (HA2)	belongs to the P-type ATPase superfamily of cation-transporting ATPases, pumps protons out of the cell, generating a proton gradient that drives the active transport of nutrients by proton symport. has two autoinhibitory regions within the C-terminal dom	AT2G24520
Os04g0656100	0.7	0	0	0.515425	3	LOC_Os03g08560		plasma membrane ATPase, putative, expressed; plasma membrane ATPase, putative, expressed; plasma membrane ATPase, putative, expressed	AT4G30190
Os04g0656100	0.7	0	0	0.515425	3	LOC_Os04g56160		plasma membrane ATPase, putative, expressed; plasma membrane ATPase, putative, expressed; plasma membrane ATPase, putative, expressed	AT4G30190
Os04g0656100	0.7	0	0	0.515425	3	LOC_Os03g08560		plasma membrane ATPase, putative, expressed; plasma membrane ATPase, putative, expressed; plasma membrane ATPase, putative, expressed	AT2G24520
Os04g0656100	0.7	0	0	0.515425	3	LOC_Os04g56160		plasma membrane ATPase, putative, expressed; plasma membrane ATPase, putative, expressed; plasma membrane ATPase, putative, expressed	AT2G24520
Os05g0593100	0.7	0	0	0.373633	3	LOC_Os05g51530		vacuolar ATP synthase subunit C, putative, expressed; vacuolar ATP synthase subunit C, putative, expressed	AT1G12840
Os06g0568200	0.7	0	0	0.358328	3	LOC_Os06g37180		ATP synthase, putative, expressed	AT4G38510
Os03g0411800	0.3	-0.664983	0.658523	1.19271	3	LOC_Os03g29850		metal cation transporter, putative, expressed	AT1G55910
Os06g0566300	0.2	0.691901	1.20064	3.97571	3	LOC_Os06g37010		metal cation transporter, putative, expressed; metal cation transporter, putative, expressed	AT1G10970
Os01g0268100	0	0.538061	1.40012	1.01632	3	LOC_Os01g16260	ZINC INDUCED FACILITATOR-LIKE 2 (ZIFL2)	zinc induced facilitator-like 2;(source:Araport11)	AT3G43790
Os01g0342750	0	0.489684	0.656207	1.95897	3		PLEIOTROPIC DRUG RESISTANCE 12 (PDR12);ARABIDOPSIS THALIANA ATP-BINDING CASSETTE G40 (ATABCG40);ATP-BINDING CASSETTE G40 (ABCG40);PLEIOTROPIC DRUG RESISTANCE 12 (ATPDR12)	ABC transporter family involved in ABA transport and resistance to lead. Localizes to plasma membrane. Upregulated by lead. Expressed in leaves, flowers, stomata and roots.	AT1G15520
Os01g0662600	0	0	0	0.559808	3	LOC_Os01g47340	(ATISU1); (ISU1)	Encodes a mitochondrial protein similar to E.coli IscU. In bacteria, IscU is a scaffold protein accepting sulfur and iron to build a transient Fe-S cluster,which is subsequently transferred to a target apoprotein.	AT4G22220
Os01g0724500	0	0	0	0.997312	3		PLEIOTROPIC DRUG RESISTANCE 1 (ATPDR1); (ATABCG29);ATP-BINDING CASSETTE G29 (ABCG29);PLEIOTROPIC DRUG RESISTANCE 1 (PDR1)	Encodes a p-coumaryl alcohol exporter involved in lignin biosynthesis.	AT3G16340
Os01g0830000	0	1.30363	1.09025	1.17497	3	LOC_Os01g61400	ATP BINDING CASSETTE PROTEIN 1 (ATABC1);LONG AFTER FR (LAF6);ATP-BINDING CASSETTE I8 (ABCI8);ATP BINDING CASSETTE PROTEIN 1 (ABC1);ARABIDOPSIS THALIANA NUCLEOSOME ASSEMBLY PROTEIN 1 (ATNAP1)	Encodes an iron-stimulated ATPase. A member of the NAP subfamily of ABC transporters. Involved in Fe-S cluster assembly. Similar to SufB. Involved in the regulation of iron homeostasis. Able to form homodimers. Interacts with AtNAP7 inside the chloroplast.	AT4G04770
Os01g0923700	0	0.270014	0.0268639	0.373164	3	LOC_Os01g69920	HISTIDINE KINASE 3 (HK3);HISTIDINE KINASE 3 (AHK3)	Encodes a histidine kinases, a cytokinin receptor that controls cytokinin-mediated leaf longevity through a specific phosphorylation of the response regulator, ARR2. The mRNA is cell-to-cell mobile.	AT1G27320
Os03g0226400	0	0	0	0.823119	3	LOC_Os03g12530	(MTP8)	MTP8 is a tonoplast localized member of CDF family of cation transporters. It functions as an Mn transporter.MTP8 transports manganese into root vacuoles of iron-deficient plants and thereby prevents inhibition of iron deficiency-induced ferric chelate reductase by manganese.	AT3G58060
Os03g0282100	0	0	0	1.89242	3		ATP-BINDING CASSETTE G16 (ABCG16); (ATABCG16);JASMONATE TRANSPORTER1 (ATJAT1)	Belongs to a clade of five Arabidopsis thaliana ABCG half-transporters that are required for synthesis of an effective suberin barrier in roots and seed coats (ABCG2, ABCG6, and ABCG20) and for synthesis of an intact pollen wall (ABCG1 and ABCG16).	AT3G55090
Os03g0571700	0	0	0	2.21403	3	LOC_Os03g37470		MATE efflux family protein;(source:Araport11)	AT3G21690
Os04g0556000	0	0	0	0.353088	3	LOC_Os04g46940	HEAVY METAL ATPASE 5 (HMA5)	The Arabidopsis P-type ATPase HMA5 is involved in Cu detoxification. hma5 mutant plants exhibit Cu hypersensitivity, which is especially dramatic in roots where HMA5 is mostly expressed.	AT1G63440
Os05g0361500	0	-0.71997	-0.550433	0.756462	3	LOC_Os05g29790	(ATPMEPCRB);PECTIN METHYLESTERASE 41 (PME41); (AtPME41)	Encodes a pectin methylesterase that is sensitive to chilling stress and brassinosteroid regulation.	AT4G02330
Os05g0568100	0	0	0	1.35297	3	LOC_Os05g49300	(ATISU1); (ISU1)	Encodes a mitochondrial protein similar to E.coli IscU. In bacteria, IscU is a scaffold protein accepting sulfur and iron to build a transient Fe-S cluster,which is subsequently transferred to a target apoprotein.	AT4G22220
Os06g0323100	0	0	0	2.00037	3	LOC_Os04g57050	(AtIAMT1);IAA CARBOXYLMETHYLTRANSFERASE 1 (IAMT1)	Encodes an enzyme which specifically converts IAA to its methyl ester form MelIAA. This gene belongs to the family of carboxyl methyltransferases whose members catalyze the transfer of the methyl group from S-adenosyl-L-methionine to carboxylic acid-containing substrates to form small molecule methyl esters. Expression of TCP genes is downregulated in mutant iamt1-D.	AT5G55250
Os06g0323100	0	0	0	2.00037	3	LOC_Os04g57080	(AtIAMT1);IAA CARBOXYLMETHYLTRANSFERASE 1 (IAMT1)	Encodes an enzyme which specifically converts IAA to its methyl ester form MelIAA. This gene belongs to the family of carboxyl methyltransferases whose members catalyze the transfer of the methyl group from S-adenosyl-L-methionine to carboxylic acid-containing substrates to form small molecule methyl esters. Expression of TCP genes is downregulated in mutant iamt1-D.	AT5G55250
Os06g0323100	0	0	0	2.00037	3	LOC_Os04g57090	(AtIAMT1);IAA CARBOXYLMETHYLTRANSFERASE 1 (IAMT1)	Encodes an enzyme which specifically converts IAA to its methyl ester form MelIAA. This gene belongs to the family of carboxyl methyltransferases whose members catalyze the transfer of the methyl group from S-adenosyl-L-methionine to carboxylic acid-containing substrates to form small molecule methyl esters. Expression of TCP genes is downregulated in mutant iamt1-D.	AT5G55250
Os06g0323100	0	0	0	2.00037	3	LOC_Os06g21820	(AtIAMT1);IAA CARBOXYLMETHYLTRANSFERASE 1 (IAMT1)	Encodes an enzyme which specifically converts IAA to its methyl ester form MelIAA. This gene belongs to the family of carboxyl methyltransferases whose members catalyze the transfer of the methyl group from S-adenosyl-L-methionine to carboxylic acid-containing substrates to form small molecule methyl esters. Expression of TCP genes is downregulated in mutant iamt1-D.	AT5G55250
Os06g0665800	0	0.0722959	-0.11978	0.614897	3	LOC_Os06g45500	(HMA7);RESPONSIVE-TO-ANTAGONIST 1 (RAN1)	ATP dependent copper transporter vital for ethylene response pathway	AT5G44790
Os06g0690700	0	0	0	0.812705	3	LOC_Os06g47550	HEAVY METAL ATPASE 1 (HMA1);ARABIDOPSIS THALIANA HEAVY METAL ATPASE 1 (ATHMA1)	Encodes a P1B-type ATPases that is localized to the chloroplast envelope and is involved in the transport of Cu into chloroplasts. It is essential for growth under high light conditions.	AT4G37270
Os06g0724100	0	0	0	0.55804	3	LOC_Os06g50840	FYVE DOMAIN PROTEIN REQUIRED FOR ENDOSOMAL SORTING 1 (FREE1);FYVE-DOMAIN PROTEIN 1 (FYVE1)	Encodes a protein that is localized to the peripheral membrane of late endosomal compartments. Involved in the regulation of mulitivesicular/prevacuolar compartment protein sorting. Loss of function mutations are embryo lethal. Regulates IRT1-dependent metal transport and metal homeostasis. The mRNA is cell-to-cell mobile.	AT1G20110
Os07g0191600	0	0	0	1.93291	3	LOC_Os07g09384	ATP-BINDING CASSETTE G6 (ABCG6)	Belongs to a clade of five Arabidopsis thaliana ABCG half-transporters that are required for synthesis of an effective suberin barrier in roots and seed coats (ABCG2, ABCG6, and ABCG20) and for synthesis of an intact pollen wall (ABCG1 and ABCG16).	AT1G59710
Os07g0191600	0	0	0	1.93291	3	LOC_Os07g09384	ATP-BINDING CASSETTE G6 (ABCG6)	Belongs to a clade of five Arabidopsis thaliana ABCG half-transporters that are required for synthesis of an effective suberin barrier in roots and seed coats (ABCG2, ABCG6, and ABCG20) and for synthesis of an intact pollen wall (ABCG1 and ABCG16).	AT5G13580
Os09g0250700	0	0.710609	0.648043	0.774817	3	LOC_Os09g07660	SALT-INDUCED ABC1 KINASE 1 (SIA1); (ABC1K7); (ATSIA1)	ABC1K7 is a member of an atypical protein kinase family that is induced by salt stress. Loss of function mutations affect the metabolic profile of chloroplast lipids. It appears to function along with ABC1K8 in mediating lipid membrane changes in response to stress.	AT3G07700
Os10g0500700	0	0	0	0.646775	3	LOC_Os10g35720	ARABIDOPSIS THALIANA MONOTHIOL GLUTAREDOXIN 17 (AtGRXS17);MONOTHIOL GLUTAREDOXIN 17 (GRXS17)	Encodes a monothiol glutaredoxin that is a critical component involved in ROS accumulation, auxin signaling, and temperature-dependent postembryonic growth in plants. It has been shown to associate with the cytosolic Fe-S assembly (CIA) complex and contributes to, but is not essential for, the correct functioning of client Fe-S proteins in unchallenged conditions.	AT4G04950
Os11g0587600	0	0.210614	1.21928	0.906978	3		(ATABCG34);ATP-BINDING CASSETTE G34 (ABCG34);PLEIOTROPIC DRUG RESISTANCE 6 (PDR6);PLEIOTROPIC DRUG RESISTANCE 6 (ATPDR6)	pleiotropic drug resistance 6;(source:Araport11)	AT2G36380
Os12g0132800	0	0	0	1.97125	3	LOC_Os12g03860	ZINC INDUCED FACILITATOR-LIKE 1 (ZIFL1)	zinc induced facilitator-like 1;(source:Araport11)	AT5G13750
Os12g0454800	0	-0.676963	-0.130945	0.836697	3	LOC_Os12g26940	HISTIDINE KINASE 3 (HK3);HISTIDINE KINASE 3 (AHK3)	Encodes a histidine kinases, a cytokinin receptor that controls cytokinin-mediated leaf longevity through a specific phosphorylation of the response regulator, ARR2. The mRNA is cell-to-cell mobile.	AT1G27320
Os04g0463400	1.4	2.087	3.14014	-1.52539	4	LOC_Os04g38940	(ATVIT1);VACUOLAR IRON TRANSPORTER 1 (VIT1)	Encodes an iron transporter required for iron sequestration into vacuoles. Expressed in developing embryo and seed. Localized in the vacuolar membrane.	AT2G01770
Os03g0689300	1	1.3888	0.910723	0	4	LOC_Os03g48310		plasma membrane ATPase, putative, expressed	AT5G62670
Os03g0859500	0.8	1.20395	0.280285	0	4	LOC_Os03g64200	ATP-BINDING CASSETTE G3 (ABCG3)	ABC-2 type transporter family protein;(source:Araport11)	AT2G28070
Os01g0311800	0	1.0792	1.53927	0	4	LOC_Os01g20980	(ATPMEPCRB);PECTIN METHYLESTERASE 41 (PME41); (AtPME41)	Encodes a pectin methylesterase that is sensitive to chilling stress and brassinosteroid regulation.	AT4G02330
Os01g0609300	0	3.41076	3.08584	0	4	LOC_Os01g42380	PLEIOTROPIC DRUG RESISTANCE 12 (PDR12);ARABIDOPSIS THALIANA ATP-BINDING CASSETTE G40 (ATABCG40);ATP-BINDING CASSETTE G40 (ABCG40);PLEIOTROPIC DRUG RESISTANCE 12 (ATPDR12)	ABC transporter family involved in ABA transport and resistance to lead. Localizes to plasma membrane. Upregulated by lead. Expressed in leaves, flowers, stomata and roots.	AT1G15520
Os01g0609300	0	3.41076	3.08584	0	4	LOC_Os02g11760	PLEIOTROPIC DRUG RESISTANCE 12 (PDR12);ARABIDOPSIS THALIANA ATP-BINDING CASSETTE G40 (ATABCG40);ATP-BINDING CASSETTE G40 (ABCG40);PLEIOTROPIC DRUG RESISTANCE 12 (ATPDR12)	ABC transporter family involved in ABA transport and resistance to lead. Localizes to plasma membrane. Upregulated by lead. Expressed in leaves, flowers, stomata and roots.	AT1G15520
Os01g0827300	0	1.16141	2.52564	0	4	LOC_Os01g61160	LACCASE 12 (LAC12)	putative laccase, a member of laccase family of genes (17 members in Arabidopsis).	AT5G05390
Os01g0827300	0	1.16141	2.52564	0	4	LOC_Os03g18640	LACCASE 12 (LAC12)	putative laccase, a member of laccase family of genes (17 members in Arabidopsis).	AT5G05390
Os01g0836600	0	1.16922	1.93773	0	4	LOC_Os01g61940	ATP-BINDING CASSETTE G1 (ABCG1)	Belongs to a clade of five Arabidopsis thaliana ABCG half-transporters that are required for synthesis of an effective suberin barrier in roots and seed coats (ABCG2, ABCG6, and ABCG20) and for synthesis of an intact pollen wall (ABCG1 and ABCG16).	AT2G39350
Os02g0579000	0	2.42029	2.49207	-1.31239	4	LOC_Os02g36880	NAC DOMAIN CONTAINING PROTEIN 100 (ANAC100);NAC DOMAIN CONTAINING PROTEIN 100 (NAC100); (ATNAC5)	NAC domain containing protein 100;(source:Araport11)	AT5G61430
Os02g0775100	0	1.62944	2.05493	0	4	LOC_Os02g53490	(MTP8)	MTP8 is a tonoplast localized member of CDF family of cation transporters. It functions as an Mn transporter.MTP8 transports manganese into root vacuoles of iron-deficient plants and thereby prevents inhibition of iron deficiency-induced ferric chelate reductase by manganese.	AT3G58060
Os03g0281900	0	0.331864	1.95646	0	4	LOC_Os03g17350	ATP-BINDING CASSETTE G6 (ABCG6)	Belongs to a clade of five Arabidopsis thaliana ABCG half-transporters that are required for synthesis of an effective suberin barrier in roots and seed coats (ABCG2, ABCG6, and ABCG20) and for synthesis of an intact pollen wall (ABCG1 and ABCG16).	AT5G13580
Os03g0281900	0	0.331864	1.95646	0	4	LOC_Os03g17370	ATP-BINDING CASSETTE G6 (ABCG6)	Belongs to a clade of five Arabidopsis thaliana ABCG half-transporters that are required for synthesis of an effective suberin barrier in roots and seed coats (ABCG2, ABCG6, and ABCG20) and for synthesis of an intact pollen wall (ABCG1 and ABCG16).	AT5G13580
Os04g0194500	0	1.51362	1.49961	-0.990809	4	LOC_Os04g11820	ATP-BINDING CASSETTE G28 (ABCG28)	ABC transporter family protein;(source:Araport11)	AT5G60740
Os04g0244800	0	-0.148332	2.17335	-1.60265	4	LOC_Os04g17100	FARNESYLATED PROTEIN 6 (ATFP6);FARNESYLATED PROTEIN 6 (FP6);HEAVY METAL ASSOCIATED ISOPRENYLATED PLANT PROTEIN 26 (HIPP26)	putative farnesylated protein (At4g38580) mRNA, complete	AT4G38580
Os04g0460600	0	2.72902	2.02858	0	4	LOC_Os04g38720	NAC DOMAIN CONTAINING PROTEIN 100 (ANAC100);NAC DOMAIN CONTAINING PROTEIN 100 (NAC100); (ATNAC5)	NAC domain containing protein 100;(source:Araport11)	AT5G61430
Os04g0460600	0	2.72902	2.02858	0	4	LOC_Os04g38720	NAC DOMAIN CONTAINING PROTEIN 100 (ANAC100);NAC DOMAIN CONTAINING PROTEIN 100 (NAC100); (ATNAC5)	NAC domain containing protein 100;(source:Araport11)	AT5G07680
Os04g0686800	0	1.89294	1.30232	0	4	LOC_Os04g59020	VACUOLAR IRON TRANSPORTER-LIKE 1 (VTL1); (ATVTL1)	The gene encodes nodulin-like1 whose transcript abundance was repressed under conditions of Fe-deficient growth.	AT1G21140
Os05g0120200	0	2.32732	1.43504	0.899754	4	LOC_Os05g02890	ATP-BINDING CASSETTE G16 (ABCG16); (ATABCG16);JASMONATE TRANSPORTER1 (ATJAT1)	Belongs to a clade of five Arabidopsis thaliana ABCG half-transporters that are required for synthesis of an effective suberin barrier in roots and seed coats (ABCG2, ABCG6, and ABCG20) and for synthesis of an intact pollen wall (ABCG1 and ABCG16).	AT3G55090
Os06g0125500	0	0.806126	1.17514	0	4	LOC_Os06g03560	OLIGOPEPTIDE TRANSPORTER 7 (OPT7);ARABIDOPSIS THALIANA OLIGOPEPTIDE TRANSPORTER 7 (ATOPT7)	oligopeptide transporter	AT4G10770
Os06g0289200	0	1.27557	2.03989	0	4	LOC_Os06g18140	UDP-GLUCOSYL TRANSFERASE 72E1 (UGT72E1)	UGT72E1 is an UDPG:coniferyl alcohol glucosyltransferase which specifically glucosylates sinapyl- and coniferyl aldehydes. The enzyme is thought to be involved in lignin metabolism.	AT3G50740
Os07g0573300	0	1.64444	1.48777	0	4	LOC_Os07g38580	FYVE DOMAIN PROTEIN REQUIRED FOR ENDOSOMAL SORTING 1 (FREE1);FYVE-DOMAIN PROTEIN 1 (FYVE1)	Encodes a protein that is localized to the peripheral membrane of late endosomal compartments. Involved in the regulation of mulitivesicular/prevacuolar compartment protein sorting. Loss of function mutations are embryo lethal. Regulates IRT1-dependent metal transport and metal homeostasis. The mRNA is cell-to-cell mobile.	AT1G20110
Os07g0665200	0	0.661287	0.893316	0	4	LOC_Os07g46990	COPPER/ZINC SUPEROXIDE DISMUTASE 1 (CSD1);SUPEROXIDE DISMUTASE 1 (SOD1);SUPEROXIDE DISMUTASE 1 (ATSOD1)	Encodes a cytosolic copper/zinc superoxide dismutase CSD1 that can detoxify superoxide radicals. Its expression is affected by miR398-directed mRNA cleavage. Regulated by biotic and abiotic stress. Activation of CSD1 in the cytoplasm involves both a CCS-dependent and -independent pathway.	AT1G08830
Os08g0377500	0	2.21093	0.528822	0	4	LOC_Os08g28970		spastin, putative (Protein of unknown function, DUF599);(source:Araport11)	AT5G46060
Os08g0384500	0	1.93015	2.24649	0	4	LOC_Os08g29570	PLEIOTROPIC DRUG RESISTANCE 12 (PDR12);ARABIDOPSIS THALIANA ATP-BINDING CASSETTE G40 (ATABCG40);ATP-BINDING CASSETTE G40 (ABCG40);PLEIOTROPIC DRUG RESISTANCE 12 (ATPDR12)	ABC transporter family involved in ABA transport and resistance to lead. Localizes to plasma membrane. Upregulated by lead. Expressed in leaves, flowers, stomata and roots.	AT1G15520
Os09g0332700	0	1.92869	1.87385	0	4	LOC_Os09g16290	PLEIOTROPIC DRUG RESISTANCE 12 (PDR12);ARABIDOPSIS THALIANA ATP-BINDING CASSETTE G40 (ATABCG40);ATP-BINDING CASSETTE G40 (ABCG40);PLEIOTROPIC DRUG RESISTANCE 12 (ATPDR12)	ABC transporter family involved in ABA transport and resistance to lead. Localizes to plasma membrane. Upregulated by lead. Expressed in leaves, flowers, stomata and roots.	AT1G15520
Os09g0332700	0	1.92869	1.87385	0	4	LOC_Os09g16330	PLEIOTROPIC DRUG RESISTANCE 12 (PDR12);ARABIDOPSIS THALIANA ATP-BINDING CASSETTE G40 (ATABCG40);ATP-BINDING CASSETTE G40 (ABCG40);PLEIOTROPIC DRUG RESISTANCE 12 (ATPDR12)	ABC transporter family involved in ABA transport and resistance to lead. Localizes to plasma membrane. Upregulated by lead. Expressed in leaves, flowers, stomata and roots.	AT1G15520
Os09g0332700	0	1.92869	1.87385	0	4	LOC_Os09g16380	PLEIOTROPIC DRUG RESISTANCE 12 (PDR12);ARABIDOPSIS THALIANA ATP-BINDING CASSETTE G40 (ATABCG40);ATP-BINDING CASSETTE G40 (ABCG40);PLEIOTROPIC DRUG RESISTANCE 12 (ATPDR12)	ABC transporter family involved in ABA transport and resistance to lead. Localizes to plasma membrane. Upregulated by lead. Expressed in leaves, flowers, stomata and roots.	AT1G15520
Os09g0472100	0	1.02287	2.15049	0	4	LOC_Os09g29660	ATP-BINDING CASSETTE G11 (ABCG11);CUTICULAR DEFECT AND ORGAN FUSION 1 (COF1);DESPERADO (DSO);WHITE-BROWN COMPLEX HOMOLOG PROTEIN 11 (WBC11); (AtABCG11);ARABIDOPSIS THALIANA WHITE-BROWN COMPLEX HOMOLOG PROTEIN 11 (ATWBC11)	Encodes a plasma membrane-localized ATP-binding cassette transporter, that is required for cutin transport to the extracellular matrix. The mRNA is cell-to-cell mobile.	AT1G17840
Os11g0106700	0	4.38647	4.73001	0.728634	4	LOC_Os11g01530	FERRITIN 4 (FER4);FERRITIN 4 (ATFER4)	Encodes FERRITIN 4, AtFER4. Ferritins are a class of 24-mer multi-meric proteins found in all kingdoms of life. Function as the main iron store in mammals. Evidence suggests that Arabidopsis ferritins are essential to protect cells against oxidative damage, but they do not constitute the major iron pool. Localize to mitochondria. Knock out mutants are not sensitive to abiotic stress.	AT2G40300
Os11g0135000	0	1.83649	0.278073	0	4	LOC_Os11g04030	ZINC INDUCED FACILITATOR-LIKE 1 (ZIFL1)	zinc induced facilitator-like 1;(source:Araport11)	AT5G13750
Os12g0108000	0	0.783936	1.27606	0	4	LOC_Os11g01730	LACCASE 12 (LAC12)	putative laccase, a member of laccase family of genes (17 members in Arabidopsis).	AT5G05390
Os12g0108000	0	0.783936	1.27606	0	4	LOC_Os12g01730	LACCASE 12 (LAC12)	putative laccase, a member of laccase family of genes (17 members in Arabidopsis).	AT5G05390
Os03g0839200	1.3	-1.54503	-0.294524	0	5	LOC_Os03g62270	(BIGE1A)	MATE efflux family protein;(source:Araport11)	AT1G71870
Os08g0453700	1.3	-3.1885	-1.71407	0	5			ferric reductase, putative, expressed	AT1G19230
Os06g0503100	1.1	-2.49563	-2.24333	0	5	LOC_Os06g30730	ATP-BINDING CASSETTE G4 (ABCG4)	ABC-2 type transporter family protein;(source:Araport11)	AT4G25750
Os08g0562800	0.9	-1.25741	-0.523761	0	5	LOC_Os08g44870		MATE efflux family protein;(source:Araport11)	AT4G00350
Os09g0438000	0.9	-2.05972	-0.713012	0	5	LOC_Os08g35210		ferric reductase, putative, expressed; ferric reductase, putative, expressed	AT1G19230
Os09g0438000	0.9	-2.05972	-0.713012	0	5	LOC_Os09g26660		ferric reductase, putative, expressed; ferric reductase, putative, expressed	AT1G19230
Os01g0600000	0.8	-1.52484	-0.707136	0	5			mitochondrial ATP synthase g subunit family protein, putative, expressed; mitochondrial ATP synthase g subunit family protein, putative, expressed
Os01g0685800	0.6	-1.53653	-0.774978	-0.45658	5	LOC_Os01g49190		ATP synthase, putative, expressed	AT5G08690
Os01g0685800	0.6	-1.53653	-0.774978	-0.45658	5	LOC_Os01g49190		ATP synthase, putative, expressed	AT5G08670
Os09g0468000	0.6	-1.87542	-1.64011	0	5	LOC_Os09g29284		MATE efflux family protein;(source:Araport11)	AT5G65380
Os01g0503400	0.5	-2.33039	-2.2922	0	5	LOC_Os01g31870	NATURAL RESISTANCE-ASSOCIATED MACROPHAGE PROTEIN 1 (NRAMP1); (ATNRAMP1); (PMIT1)	Thought to be involved in iron homeostasis. Induced in leaves in response to iron deficiency. Transgenic plants accumulate toxic levels of iron. Gene complements yeast iron uptake mutants.	AT1G80830
Os07g0191200	0.5	-1.79136	-1.33197	0.664183	5	LOC_Os07g09340		plasma membrane ATPase, putative, expressed	AT5G62670
Os01g0897600	0	-3.26666	-1.7709	0	5	LOC_Os01g67220	BETA GLUCOSIDASE 42 (BGLU42)	beta glucosidase 42;(source:Araport11)	AT5G36890
Os01g0972200	0	-1.73505	-0.458347	0.798304	5	LOC_Os01g74110	(ATZIP2);ZRT/IRT-LIKE PROTEIN 2 (ZIP2)	encodes a metal ion transporter whose expression is regulated by copper.	AT5G59520
Os01g0972200	0	-1.73505	-0.458347	0.798304	5	LOC_Os08g42150	(ATZIP2);ZRT/IRT-LIKE PROTEIN 2 (ZIP2)	encodes a metal ion transporter whose expression is regulated by copper.	AT5G59520
Os01g0972200	0	-1.73505	-0.458347	0.798304	5	LOC_Os08g42170	(ATZIP2);ZRT/IRT-LIKE PROTEIN 2 (ZIP2)	encodes a metal ion transporter whose expression is regulated by copper.	AT5G59520
Os02g0528900	0	-1.84262	-0.813716	0.561693	5		POLAR AUXIN TRANSPORT INHIBITOR SENSITIVE 1 (PIS1);ATP-BINDING CASSETTE G37 (ABCG37);PLEIOTROPIC DRUG RESISTANCE 9 (ATPDR9);PLEIOTROPIC DRUG RESISTANCE 9 (PDR9)	Negative regulator of auxin polar transport inhibitors. ABCG37 regulates auxin distribution and homeostasis in roots by excluding IBA from the root apex, but does not act directly in basipetal transport. ABCG37 and ABCG36 act redundantly at outermost root plasma membranes and, transport IBA out of the cells. Also involved in root transmembrane secretion of fluorescent phenolics involved in Fe upt…	AT3G53480
Os02g0575500	0	-0.817742	-0.0236607	0	5	LOC_Os02g36570	ARABIDOPSIS THALIANA ABC2 HOMOLOG 13 (ATATH13); (ABC1K8);OXIDATIVE STRESS-RELATED ABC1-LIKE PROTEIN 1 (OSA1);ABC2 HOMOLOG 13 (ATH13);A. THALIANA OXIDATIVE STRESS-RELATED ABC1-LIKE PROTEIN 1 (ATOSA1)	ABC1K8 is a member of an atypical protein kinase family that is induced by heavy metals. Loss of function mutations affect the metabolic profile of chloroplast lipids. It appears to function along with ABC1K7 in mediating lipid membrane changes in response to stress. The mRNA is cell-to-cell mobile.	AT5G64940
Os02g0695900	0	-2.00294	-2.10704	0	5	LOC_Os02g46860	ARABIDOPSIS THALIANA OLIGOPEPTIDE TRANSPORTER 4 (ATOPT4);OLIGOPEPTIDE TRANSPORTER 4 (OPT4)	oligopeptide transporter	AT5G64410
Os03g0307200	0	-8.37261	-9.18995	0	5	LOC_Os03g19420	NICOTIANAMINE SYNTHASE 3 (NAS3);ARABIDOPSIS THALIANA NICOTIANAMINE SYNTHASE 3 (ATNAS3)	Encodes a nicotianamine synthase.	AT1G09240
Os04g0542200	0	-2.52416	-2.11991	0	5	LOC_Os04g45860	YELLOW STRIPE LIKE 3 (ATYSL3);YELLOW STRIPE LIKE 3 (YSL3)	YELLOW STRIPE like 3;(source:Araport11)	AT5G53550
Os04g0665200	0	-1.46622	-0.701976	0	5	LOC_Os04g56950	(AtIAMT1);IAA CARBOXYLMETHYLTRANSFERASE 1 (IAMT1)	Encodes an enzyme which specifically converts IAA to its methyl ester form MelIAA. This gene belongs to the family of carboxyl methyltransferases whose members catalyze the transfer of the methyl group from S-adenosyl-L-methionine to carboxylic acid-containing substrates to form small molecule methyl esters. Expression of TCP genes is downregulated in mutant iamt1-D.	AT5G55250
Os06g0155500	0	-2.22391	-0.748665	0	5	LOC_Os06g06180		HXXXD-type acyl-transferase family protein;(source:Araport11)	AT1G28680
Os06g0560000	0	-2.06668	-2.3265	0	5	LOC_Os06g36450	ARABIDOPSIS THALIANA IRON-REGULATED PROTEIN 2 (ATIREG2);FERROPORTIN 2 (FPN2);IRON REGULATED 2 (IREG2)	Encodes FPN2, a tonoplast localized nickel transport protein. FPN2 is one of the Arabidopsis orthologs (AT2G38460/IREG1/FPN1 and AT5G03570/IREG2/FPN2) the iron efflux transporter ferroportin (FPN) identified in animals.	AT5G03570
Os06g0567200	0	-1.78751	-0.162495	1.33273	5	LOC_Os06g37080	MCO3	Putative ascorbate oxidase with ferroxidase activity, candidate for the regulation of apoplastic iron excess.	AT5G21105
Os06g0731200	0	-0.821426	-0.30033	0	5	LOC_Os06g51460	ATP-BINDING CASSETTE G28 (ABCG28)	ABC transporter family protein;(source:Araport11)	AT5G60740
Os07g0586900	0	-2.46889	-1.15292	0	5	LOC_Os07g39820	SHOOT GRAVITROPISM 7 (SGR7);SHORT ROOT (SHR)	Involved in radial organization of the root and shoot axial organs. Essential for normal shoot gravitropism. The protein moves in a highly specific manner from the cells of the stele in which it is synthesized outward. Movement requires sequences within the GRAS and VHIID domains. SHORT-ROOT forms a network in combination with JACKDAW, BLUEJAY AND SCARECROW to regulate tissue patterning through a…	AT4G37650
Os08g0545900	0	-1.31473	-0.262169	0	5	LOC_Os08g43250		MATE efflux family protein;(source:Araport11)	AT4G23030
Os09g0249000	0	-2.03755	-1.48764	0	5	LOC_Os09g07460		Galactose oxidase/kelch repeat superfamily protein;(source:Araport11)	AT3G07720
Os11g0126100	0	-1.78001	0	0	5	LOC_Os11g03240		MATE efflux family protein;(source:Araport11)	AT1G33110
Os11g0126100	0	-1.78001	0	0	5	LOC_Os11g03484		MATE efflux family protein;(source:Araport11)	AT1G33110
Os11g0126100	0	-1.78001	0	0	5	LOC_Os12g03200		MATE efflux family protein;(source:Araport11)	AT1G33110
Os11g0129000	0	-2.29765	-0.00739741	0	5	LOC_Os12g03200		MATE efflux family protein;(source:Araport11)	AT1G33110
Os11g0129000	0	-2.29765	-0.00739741	0	5	LOC_Os12g03230		MATE efflux family protein;(source:Araport11)	AT1G33110
Os12g0125800	1	-1.72162	-0.556011	-3.195	6			MATE efflux family protein;(source:Araport11)	AT1G33080
Os03g0626700	0.7	-1.77796	-1.3693	-1.7856	6	LOC_Os03g42830		MATE efflux family protein;(source:Araport11)	AT3G26590
Os03g0667300	0.7	-4.41836	-0.0467919	-1.88379	6	LOC_Os03g46454		metal cation transporter, putative, expressed	AT1G31260
Os04g0390500	0.7	-1.28984	-1.1252	-1.23792	6	LOC_Os04g32050	YELLOW STRIPE LIKE 6 (YSL6); (ATYSL6)	Arabidopsis thaliana metal-nicotianamine transporter YSL6	AT3G27020
Os05g0533800	0.7	-2.22623	-1.50282	-1.28725	6			mitochondrial ATP synthase g subunit family protein, putative, expressed; mitochondrial ATP synthase g subunit family protein, putative, expressed; mitochondrial ATP synthase g subunit family protein, putative, expressed
Os06g0554800	0.6	-3.81441	-2.76616	-0.63001	6	LOC_Os01g52560	PENETRATION 3 (PEN3);PLEIOTROPIC DRUG RESISTANCE 8 (PDR8);ARABIDOPSIS THALIANA ATP-BINDING CASSETTE G36 (ATABCG36);ATP-BINDING CASSETTE G36 (ABCG36);ARABIDOPSIS PLEIOTROPIC DRUG RESISTANCE 8 (ATPDR8)	ATP binding cassette transporter. Localized to the plasma membrane in uninfected cells. In infected leaves, the protein concentrated at infection sites. Contributes to nonhost resistance to inappropriate pathogens that enter by direct penetration in a salicylic acid?dependent manner. Required for mlo resistance. Has Cd transporter activity (Cd2+ extrusion pump) and contributes to heavy metal resi…	AT1G59870
Os06g0554800	0.6	-3.81441	-2.76616	-0.63001	6	LOC_Os06g36090	PENETRATION 3 (PEN3);PLEIOTROPIC DRUG RESISTANCE 8 (PDR8);ARABIDOPSIS THALIANA ATP-BINDING CASSETTE G36 (ATABCG36);ATP-BINDING CASSETTE G36 (ABCG36);ARABIDOPSIS PLEIOTROPIC DRUG RESISTANCE 8 (ATPDR8)	ATP binding cassette transporter. Localized to the plasma membrane in uninfected cells. In infected leaves, the protein concentrated at infection sites. Contributes to nonhost resistance to inappropriate pathogens that enter by direct penetration in a salicylic acid?dependent manner. Required for mlo resistance. Has Cd transporter activity (Cd2+ extrusion pump) and contributes to heavy metal resi…	AT1G59870
Os06g0554800	0.6	-3.81441	-2.76616	-0.63001	6	LOC_Os01g52560	PENETRATION 3 (PEN3);PLEIOTROPIC DRUG RESISTANCE 8 (PDR8);ARABIDOPSIS THALIANA ATP-BINDING CASSETTE G36 (ATABCG36);ATP-BINDING CASSETTE G36 (ABCG36);ARABIDOPSIS PLEIOTROPIC DRUG RESISTANCE 8 (ATPDR8)	ATP binding cassette transporter. Localized to the plasma membrane in uninfected cells. In infected leaves, the protein concentrated at infection sites. Contributes to nonhost resistance to inappropriate pathogens that enter by direct penetration in a salicylic acid?dependent manner. Required for mlo resistance. Has Cd transporter activity (Cd2+ extrusion pump) and contributes to heavy metal resi…	AT3G16340
Os06g0554800	0.6	-3.81441	-2.76616	-0.63001	6	LOC_Os06g36090	PENETRATION 3 (PEN3);PLEIOTROPIC DRUG RESISTANCE 8 (PDR8);ARABIDOPSIS THALIANA ATP-BINDING CASSETTE G36 (ATABCG36);ATP-BINDING CASSETTE G36 (ABCG36);ARABIDOPSIS PLEIOTROPIC DRUG RESISTANCE 8 (ATPDR8)	ATP binding cassette transporter. Localized to the plasma membrane in uninfected cells. In infected leaves, the protein concentrated at infection sites. Contributes to nonhost resistance to inappropriate pathogens that enter by direct penetration in a salicylic acid?dependent manner. Required for mlo resistance. Has Cd transporter activity (Cd2+ extrusion pump) and contributes to heavy metal resi…	AT3G16340
Os06g0554800	0.6	-3.81441	-2.76616	-0.63001	6	LOC_Os01g52560	PLEIOTROPIC DRUG RESISTANCE 1 (ATPDR1); (ATABCG29);ATP-BINDING CASSETTE G29 (ABCG29);PLEIOTROPIC DRUG RESISTANCE 1 (PDR1)	Encodes a p-coumaryl alcohol exporter involved in lignin biosynthesis.	AT1G59870
Os06g0554800	0.6	-3.81441	-2.76616	-0.63001	6	LOC_Os06g36090	PLEIOTROPIC DRUG RESISTANCE 1 (ATPDR1); (ATABCG29);ATP-BINDING CASSETTE G29 (ABCG29);PLEIOTROPIC DRUG RESISTANCE 1 (PDR1)	Encodes a p-coumaryl alcohol exporter involved in lignin biosynthesis.	AT1G59870
Os06g0554800	0.6	-3.81441	-2.76616	-0.63001	6	LOC_Os01g52560	PLEIOTROPIC DRUG RESISTANCE 1 (ATPDR1); (ATABCG29);ATP-BINDING CASSETTE G29 (ABCG29);PLEIOTROPIC DRUG RESISTANCE 1 (PDR1)	Encodes a p-coumaryl alcohol exporter involved in lignin biosynthesis.	AT3G16340
Os06g0554800	0.6	-3.81441	-2.76616	-0.63001	6	LOC_Os06g36090	PLEIOTROPIC DRUG RESISTANCE 1 (ATPDR1); (ATABCG29);ATP-BINDING CASSETTE G29 (ABCG29);PLEIOTROPIC DRUG RESISTANCE 1 (PDR1)	Encodes a p-coumaryl alcohol exporter involved in lignin biosynthesis.	AT3G16340
Os12g0638700	0.6	-2.0774	-1.30442	-0.650888	6	LOC_Os12g44150		plasma membrane ATPase, putative, expressed; plasma membrane ATPase, putative, expressed	AT5G62670
Os02g0175400	0.5	-2.66112	-1.57734	-1.47094	6	LOC_Os02g07870		ATP synthase, putative, expressed	AT1G78900
Os07g0108200	0.5	-1.14883	-1.75334	-1.34032	6	LOC_Os07g01750	DETOXIFICATION 18 (DTX18)	MATE efflux family protein;(source:Araport11)	AT3G23550
Os07g0258400	0.4	-4.71169	-5.98729	-3.04903	6	LOC_Os07g15460	NATURAL RESISTANCE-ASSOCIATED MACROPHAGE PROTEIN 1 (NRAMP1); (ATNRAMP1); (PMIT1)	Thought to be involved in iron homeostasis. Induced in leaves in response to iron deficiency. Transgenic plants accumulate toxic levels of iron. Gene complements yeast iron uptake mutants.	AT1G80830
Os07g0257200	0.3	-3.55027	-3.0554	-1.01028	6	LOC_Os07g15370	(ATNRAMP6);NRAMP METAL ION TRANSPORTER 6 (NRAMP6)	member of Nramp2 family	AT1G15960
Os04g0542800	0.1	-3.81172	-3.37622	-0.89858	6	LOC_Os04g45900	YELLOW STRIPE LIKE 2 (ATYSL2);YELLOW STRIPE LIKE 2 (YSL2)	closest Arabidopsis homolog of Zea maize metal-phytosiderophore/metal-nicotianamine transporter ZmYS1	AT5G24380
Os11g0134900	0.1	-4.87576	-7.04562	-11.2672	6	LOC_Os11g04020	ZINC INDUCED FACILITATOR 1 (ZIF1)	Encodes ZIF1 (ZINC-INDUCED FACILITATOR1), a member of the Major Facilitator Superfamily (MFS) of membrane proteins which are found in all organisms and transport a wide range of small, organic molecules. Involved in a mechanism of Zn sequestration, possibly by transport of a Zn ligand or Zn-ligand complex into vacuoles. The mRNA is cell-to-cell mobile.	AT5G13740
Os11g0134900	0.1	-4.87576	-7.04562	-11.2672	6	LOC_Os12g03830	ZINC INDUCED FACILITATOR 1 (ZIF1)	Encodes ZIF1 (ZINC-INDUCED FACILITATOR1), a member of the Major Facilitator Superfamily (MFS) of membrane proteins which are found in all organisms and transport a wide range of small, organic molecules. Involved in a mechanism of Zn sequestration, possibly by transport of a Zn ligand or Zn-ligand complex into vacuoles. The mRNA is cell-to-cell mobile.	AT5G13740
Os01g0279400	0	-1.82164	-1.43435	-1.89781	6	LOC_Os01g17214	ZINC INDUCED FACILITATOR-LIKE 2 (ZIFL2)	zinc induced facilitator-like 2;(source:Araport11)	AT3G43790
Os01g0609000	0	-0.635385	-0.0560928	-1.51547	6	LOC_Os01g42350	PLEIOTROPIC DRUG RESISTANCE 12 (PDR12);ARABIDOPSIS THALIANA ATP-BINDING CASSETTE G40 (ATABCG40);ATP-BINDING CASSETTE G40 (ABCG40);PLEIOTROPIC DRUG RESISTANCE 12 (ATPDR12)	ABC transporter family involved in ABA transport and resistance to lead. Localizes to plasma membrane. Upregulated by lead. Expressed in leaves, flowers, stomata and roots.	AT1G15520
Os01g0609900	0	-1.02416	0.418271	-1.60437	6	LOC_Os01g24010	PLEIOTROPIC DRUG RESISTANCE 12 (PDR12);ARABIDOPSIS THALIANA ATP-BINDING CASSETTE G40 (ATABCG40);ATP-BINDING CASSETTE G40 (ABCG40);PLEIOTROPIC DRUG RESISTANCE 12 (ATPDR12)	ABC transporter family involved in ABA transport and resistance to lead. Localizes to plasma membrane. Upregulated by lead. Expressed in leaves, flowers, stomata and roots.	AT1G15520
Os01g0609900	0	-1.02416	0.418271	-1.60437	6	LOC_Os01g42410	PLEIOTROPIC DRUG RESISTANCE 12 (PDR12);ARABIDOPSIS THALIANA ATP-BINDING CASSETTE G40 (ATABCG40);ATP-BINDING CASSETTE G40 (ABCG40);PLEIOTROPIC DRUG RESISTANCE 12 (ATPDR12)	ABC transporter family involved in ABA transport and resistance to lead. Localizes to plasma membrane. Upregulated by lead. Expressed in leaves, flowers, stomata and roots.	AT1G15520
Os01g0689451	0	-1.54707	-1.55526	-1.47938	6	LOC_Os01g49470	BRUTUS (BTS);EMBRYO DEFECTIVE 2454 (EMB2454)	Encodes BRUTUS (BTS), a putative E3 ligase protein with metal ion binding and DNA binding domains, which negatively regulates the response to iron deficiency. The mRNA is cell-to-cell mobile.	AT3G18290
Os02g0131800	0	-4.80939	-2.84981	-1.31186	6	LOC_Os02g03900	NATURAL RESISTANCE-ASSOCIATED MACROPHAGE PROTEIN 1 (NRAMP1); (ATNRAMP1); (PMIT1)	Thought to be involved in iron homeostasis. Induced in leaves in response to iron deficiency. Transgenic plants accumulate toxic levels of iron. Gene complements yeast iron uptake mutants.	AT1G80830
Os02g0650300	0	-7.45479	-8.32029	-9.51569	6	LOC_Os02g43410	YELLOW STRIPE LIKE 3 (ATYSL3);YELLOW STRIPE LIKE 3 (YSL3)	YELLOW STRIPE like 3;(source:Araport11)	AT5G53550
Os02g0695800	0	-1.49106	-1.85773	-1.32568	6	LOC_Os02g46850	ARABIDOPSIS THALIANA OLIGOPEPTIDE TRANSPORTER 4 (ATOPT4);OLIGOPEPTIDE TRANSPORTER 4 (OPT4)	oligopeptide transporter	AT5G64410
Os03g0297900	0	-2.05946	-0.144836	-2.49446	6		LACCASE 12 (LAC12)	putative laccase, a member of laccase family of genes (17 members in Arabidopsis).	AT5G05390
Os03g0307300	0	-6.30662	-8.62792	-10.3249	6	LOC_Os03g19427	NICOTIANAMINE SYNTHASE 4 (NAS4);ARABIDOPSIS THALIANA NICOTIANAMINE SYNTHASE 4 (ATNAS4)	Encodes a protein with nicotianamine synthase activity.	AT1G56430
Os03g0439700	0	-4.17279	-4.09744	-4.72238	6	LOC_Os03g32490	CONSERVED IN THE GREEN LINEAGE AND DIATOMS 27 (CGLD27)	DUF1230 family protein (DUF1230);(source:Araport11)	AT5G67370
Os03g0751100	0	-4.06028	-5.84755	-3.54789	6	LOC_Os03g54000	OLIGOPEPTIDE TRANSPORTER (ATOPT3); (OPT3);OLIGOPEPTIDE TRANSPORTER (OPT3)	Encodes a phloem-specific iron transporter that is essential for systemic iron signaling and redistribution of iron and cadmium. It loads iron into the phloem, facilitates iron recirculation from the xylem to the phloem, and regulates both shoot-to-root iron signaling and iron redistribution from mature to developing tissues.	AT4G16370
Os04g0571600	0	0	0	-2.39014	6	LOC_Os04g48290		MATE efflux family protein;(source:Araport11)	AT4G23030
Os05g0551000	0	-0.490879	-0.898439	-1.49502	6	LOC_Os05g47780	BRUTUS (BTS);EMBRYO DEFECTIVE 2454 (EMB2454)	Encodes BRUTUS (BTS), a putative E3 ligase protein with metal ion binding and DNA binding domains, which negatively regulates the response to iron deficiency. The mRNA is cell-to-cell mobile.	AT3G18290
Os06g0700700	0	-0.907107	-2.09964	-0.709928	6	LOC_Os06g48720	HEAVY METAL ATPASE 2 (HMA2);ARABIDOPSIS HEAVY METAL ATPASE 2 (ATHMA2)	encodes a protein similar to Zn-ATPase, a P1B-type ATPases transport zinc	AT4G30110
Os08g0492000	0	-2.60309	-1.65179	-1.26499	6	LOC_Os08g38400	ARABIDOPSIS THALIANA OLIGOPEPTIDE TRANSPORTER 1 (ATOPT1);OLIGOPEPTIDE TRANSPORTER 1 (OPT1)	oligopeptide transporter	AT5G55930
Os09g0365900	0	-0.873437	0.348802	-1.60966	6	LOC_Os09g20090	AAO1;AO;ASCORBATE OXIDASE;CUPREDOXIN SUPERFAMILY PROTEIN;MCO1	role in the degradation of ascorbate to (mono)dehydroascorbate; putative ascorbate oxidase with ferroxidase activity, candidate for the regulation of apoplastic iron excess.	AT4G39830
Os10g0195000	0	0	0	-2.6213	6	LOC_Os10g11860		MATE efflux family protein;(source:Araport11)	AT3G26590
Os12g0411700	0	0	0	-3.91677	6	LOC_Os12g22110	ATP-BINDING CASSETTE G11 (ABCG11);CUTICULAR DEFECT AND ORGAN FUSION 1 (COF1);DESPERADO (DSO);WHITE-BROWN COMPLEX HOMOLOG PROTEIN 11 (WBC11); (AtABCG11);ARABIDOPSIS THALIANA WHITE-BROWN COMPLEX HOMOLOG PROTEIN 11 (ATWBC11)	Encodes a plasma membrane-localized ATP-binding cassette transporter, that is required for cutin transport to the extracellular matrix. The mRNA is cell-to-cell mobile.	AT1G17840
Os12g0411700	0	0	0	-3.91677	6	LOC_Os12g22284	ATP-BINDING CASSETTE G11 (ABCG11);CUTICULAR DEFECT AND ORGAN FUSION 1 (COF1);DESPERADO (DSO);WHITE-BROWN COMPLEX HOMOLOG PROTEIN 11 (WBC11); (AtABCG11);ARABIDOPSIS THALIANA WHITE-BROWN COMPLEX HOMOLOG PROTEIN 11 (ATWBC11)	Encodes a plasma membrane-localized ATP-binding cassette transporter, that is required for cutin transport to the extracellular matrix. The mRNA is cell-to-cell mobile.	AT1G17840

## Sheet: Table S2.3
Rice_id	Wu*	Kar_Hacha	Kar_lachit	Regon_Seedling	Cluster	SYMBOL	LOC_id	Ara_SYMBOL	DESCRIPTION	Ara_id
Os12g0106000	4.4	5.92835	5.57016	1.20476	1	FER2	LOC_Os12g01530	FERRITIN 4 (FER4);FERRITIN 4 (ATFER4)	Encodes FERRITIN 4, AtFER4. Ferritins are a class of 24-mer multi-meric proteins found in all kingdoms of life. Function as the main iron store in mammals. Evidence suggests that Arabidopsis ferritins are essential to protect cells against oxidative damage, but they do not constitute the major iron pool. Localize to mitochondria. Knock out mutants are not sensitive to abiotic stress.	AT2G40300
Os09g0396900	4.2	5.39854	5.28599	0	1	VIT2	LOC_Os09g23300	(ATVIT1);VACUOLAR IRON TRANSPORTER 1 (VIT1)	Encodes an iron transporter required for iron sequestration into vacuoles. Expressed in developing embryo and seed. Localized in the vacuolar membrane.	AT2G01770
Os07g0689600	0.2	2.0145	2.07384	2.21845	1	NAS3	LOC_Os07g48980	NICOTIANAMINE SYNTHASE 3 (NAS3);ARABIDOPSIS THALIANA NICOTIANAMINE SYNTHASE 3 (ATNAS3)	Encodes a nicotianamine synthase.	AT1G09240
Os07g0522500	0	2.29392	2.46935	2.52646	1	ABCG43	LOC_Os02g21340	(ATABCG34);ATP-BINDING CASSETTE G34 (ABCG34);PLEIOTROPIC DRUG RESISTANCE 6 (PDR6);PLEIOTROPIC DRUG RESISTANCE 6 (ATPDR6)	pleiotropic drug resistance 6;(source:Araport11)	AT2G36380
Os12g0133100	0	1.44457	2.18783	3.74293	1	ZIFL12	LOC_Os07g08300	ZINC INDUCED FACILITATOR-LIKE 2 (ZIFL2)	zinc induced facilitator-like 2;(source:Araport11)	AT5G13750
Os04g0390500	0.7	-1.28984	-1.1252	-1.23792	6	YSL6	LOC_Os04g32050	YELLOW STRIPE LIKE 6 (YSL6); (ATYSL6)	Arabidopsis thaliana metal-nicotianamine transporter YSL6	AT3G27020
Os06g0554800	0.6	-3.81441	-2.76616	-0.63001	6	PDR12	LOC_Os01g52560	PENETRATION 3 (PEN3);PLEIOTROPIC DRUG RESISTANCE 8 (PDR8);ARABIDOPSIS THALIANA ATP-BINDING CASSETTE G36 (ATABCG36);ATP-BINDING CASSETTE G36 (ABCG36);ARABIDOPSIS PLEIOTROPIC DRUG RESISTANCE 8 (ATPDR8)	ATP binding cassette transporter. Localized to the plasma membrane in uninfected cells. In infected leaves, the protein concentrated at infection sites. Contributes to nonhost resistance to inappropriate pathogens that enter by direct penetration in a salicylic acid?dependent manner. Required for mlo resistance. Has Cd transporter activity (Cd2+ extrusion pump) and contributes to heavy metal resi…	AT1G59870
Os07g0108200	0.5	-1.14883	-1.75334	-1.34032	6	DTX	LOC_Os07g01750	DETOXIFICATION 18 (DTX18)	MATE efflux family protein;(source:Araport11)	AT3G23550
Os04g0542800	0.1	-3.81172	-3.37622	-0.89858	6	YSL16	LOC_Os04g45900	YELLOW STRIPE LIKE 2 (ATYSL2);YELLOW STRIPE LIKE 2 (YSL2)	closest Arabidopsis homolog of Zea maize metal-phytosiderophore/metal-nicotianamine transporter ZmYS1	AT5G24380
Os11g0134900	0.1	-4.87576	-7.04562	-11.2672	6	ZIFL4	LOC_Os11g04020	ZINC INDUCED FACILITATOR 1 (ZIF1)	Encodes ZIF1 (ZINC-INDUCED FACILITATOR1), a member of the Major Facilitator Superfamily (MFS) of membrane proteins which are found in all organisms and transport a wide range of small, organic molecules. Involved in a mechanism of Zn sequestration, possibly by transport of a Zn ligand or Zn-ligand complex into vacuoles. The mRNA is cell-to-cell mobile.	AT5G13740
Os01g0689451	0	-1.54707	-1.55526	-1.47938	6	HRZ1	LOC_Os01g49470	BRUTUS (BTS);EMBRYO DEFECTIVE 2454 (EMB2454)	Encodes BRUTUS (BTS), a putative E3 ligase protein with metal ion binding and DNA binding domains, which negatively regulates the response to iron deficiency. The mRNA is cell-to-cell mobile.	AT3G18290
Os02g0131800	0	-4.80939	-2.84981	-1.31186	6	NRAMP4	LOC_Os02g03900	NATURAL RESISTANCE-ASSOCIATED MACROPHAGE PROTEIN 1 (NRAMP1); (ATNRAMP1); (PMIT1)	Thought to be involved in iron homeostasis. Induced in leaves in response to iron deficiency. Transgenic plants accumulate toxic levels of iron. Gene complements yeast iron uptake mutants.	AT1G80830
Os02g0650300	0	-7.45479	-8.32029	-9.51569	6	YSL15	LOC_Os02g43410	YELLOW STRIPE LIKE 3 (ATYSL3);YELLOW STRIPE LIKE 3 (YSL3)	YELLOW STRIPE like 3;(source:Araport11)	AT5G53550
Os02g0695800	0	-1.49106	-1.85773	-1.32568	6	OPT8	LOC_Os02g46850	ARABIDOPSIS THALIANA OLIGOPEPTIDE TRANSPORTER 4 (ATOPT4);OLIGOPEPTIDE TRANSPORTER 4 (OPT4)	oligopeptide transporter	AT5G64410
Os03g0297900	0	-2.05946	-0.144836	-2.49446	6	LAC12		LACCASE 12 (LAC12)	putative laccase, a member of laccase family of genes (17 members in Arabidopsis).	AT5G05390
Os03g0307300	0	-6.30662	-8.62792	-10.3249	6	NAS1	LOC_Os03g19427	NICOTIANAMINE SYNTHASE 4 (NAS4);ARABIDOPSIS THALIANA NICOTIANAMINE SYNTHASE 4 (ATNAS4)	Encodes a protein with nicotianamine synthase activity.	AT1G56430
Os03g0439700	0	-4.17279	-4.09744	-4.72238	6	DUF1230	LOC_Os03g32490	CONSERVED IN THE GREEN LINEAGE AND DIATOMS 27 (CGLD27)	DUF1230 family protein (DUF1230);(source:Araport11)	AT5G67370
Os03g0751100	0	-4.06028	-5.84755	-3.54789	6	OPT7	LOC_Os03g54000	OLIGOPEPTIDE TRANSPORTER (ATOPT3); (OPT3);OLIGOPEPTIDE TRANSPORTER (OPT3)	Encodes a phloem-specific iron transporter that is essential for systemic iron signaling and redistribution of iron and cadmium. It loads iron into the phloem, facilitates iron recirculation from the xylem to the phloem, and regulates both shoot-to-root iron signaling and iron redistribution from mature to developing tissues.	AT4G16370
Os05g0551000	0	-0.490879	-0.898439	-1.49502	6	HRZ2	LOC_Os05g47780	BRUTUS (BTS);EMBRYO DEFECTIVE 2454 (EMB2454)	Encodes BRUTUS (BTS), a putative E3 ligase protein with metal ion binding and DNA binding domains, which negatively regulates the response to iron deficiency. The mRNA is cell-to-cell mobile.	AT3G18290

## Sheet: Table S2.4
Rice_id	Wu*	Kar_Hacha	Kar_Lachit	Regon_Mature	Regon_Seedling	Finatto	Cluster	LOC_id	SYMBOL	DESCRIPTION	Ara_id
Os07g0218700	0	0	0	0	0	3.69	3	LOC_Os07g11870	CYTOCHROME P450 71B5 (CYP71B5)	cytochrome P450 monooxygenase The mRNA is cell-to-cell mobile.	AT3G53280
Os07g0218700	0	0	0	0	0	3.69	3	LOC_Os07g11890	CYTOCHROME P450 71B5 (CYP71B5)	cytochrome P450 monooxygenase The mRNA is cell-to-cell mobile.	AT3G53280
Os07g0218700	0	0	0	0	0	3.69	3	LOC_Os07g11970	CYTOCHROME P450 71B5 (CYP71B5)	cytochrome P450 monooxygenase The mRNA is cell-to-cell mobile.	AT3G53280
Os09g0333500	0	0	0	0	0	2.6	3	LOC_Os09g16449	PLEIOTROPIC DRUG RESISTANCE 12 (PDR12);ARABIDOPSIS THALIANA ATP-BINDING CASSETTE G40 (ATABCG40);ATP-BINDING CASSETTE G40 (ABCG40);PLEIOTROPIC DRUG RESISTANCE 12 (ATPDR12)	ABC transporter family involved in ABA transport and resistance to lead. Localizes to plasma membrane. Upregulated by lead. Expressed in leaves, flowers, stomata and roots.	AT1G15520
Os09g0332300	0.9	0	0	0	0	2.51	3		PLEIOTROPIC DRUG RESISTANCE 12 (PDR12);ARABIDOPSIS THALIANA ATP-BINDING CASSETTE G40 (ATABCG40);ATP-BINDING CASSETTE G40 (ABCG40);PLEIOTROPIC DRUG RESISTANCE 12 (ATPDR12)	ABC transporter family involved in ABA transport and resistance to lead. Localizes to plasma membrane. Upregulated by lead. Expressed in leaves, flowers, stomata and roots.	AT1G15520
Os01g0609000	0	0.0197864	-0.00872028	0	0	2.3	3	LOC_Os01g42350	PLEIOTROPIC DRUG RESISTANCE 12 (PDR12);ARABIDOPSIS THALIANA ATP-BINDING CASSETTE G40 (ATABCG40);ATP-BINDING CASSETTE G40 (ABCG40);PLEIOTROPIC DRUG RESISTANCE 12 (ATPDR12)	ABC transporter family involved in ABA transport and resistance to lead. Localizes to plasma membrane. Upregulated by lead. Expressed in leaves, flowers, stomata and roots.	AT1G15520
Os09g0250800	0	0	0	0	0	1.96	3	LOC_Os09g03939	ATP-BINDING CASSETTE G11 (ABCG11);CUTICULAR DEFECT AND ORGAN FUSION 1 (COF1);DESPERADO (DSO);WHITE-BROWN COMPLEX HOMOLOG PROTEIN 11 (WBC11); (AtABCG11);ARABIDOPSIS THALIANA WHITE-BROWN COMPLEX HOMOLOG PROTEIN 11 (ATWBC11)	Encodes a plasma membrane-localized ATP-binding cassette transporter, that is required for cutin transport to the extracellular matrix. The mRNA is cell-to-cell mobile.	AT1G17840
Os09g0250800	0	0	0	0	0	1.96	3	LOC_Os09g07670	ATP-BINDING CASSETTE G11 (ABCG11);CUTICULAR DEFECT AND ORGAN FUSION 1 (COF1);DESPERADO (DSO);WHITE-BROWN COMPLEX HOMOLOG PROTEIN 11 (WBC11); (AtABCG11);ARABIDOPSIS THALIANA WHITE-BROWN COMPLEX HOMOLOG PROTEIN 11 (ATWBC11)	Encodes a plasma membrane-localized ATP-binding cassette transporter, that is required for cutin transport to the extracellular matrix. The mRNA is cell-to-cell mobile.	AT1G17840
Os09g0250800	0	0	0	0	0	1.96	3	LOC_Os09g07700	ATP-BINDING CASSETTE G11 (ABCG11);CUTICULAR DEFECT AND ORGAN FUSION 1 (COF1);DESPERADO (DSO);WHITE-BROWN COMPLEX HOMOLOG PROTEIN 11 (WBC11); (AtABCG11);ARABIDOPSIS THALIANA WHITE-BROWN COMPLEX HOMOLOG PROTEIN 11 (ATWBC11)	Encodes a plasma membrane-localized ATP-binding cassette transporter, that is required for cutin transport to the extracellular matrix. The mRNA is cell-to-cell mobile.	AT1G17840
Os09g0250800	0	0	0	0	0	1.96	3	LOC_Os10g08014	ATP-BINDING CASSETTE G11 (ABCG11);CUTICULAR DEFECT AND ORGAN FUSION 1 (COF1);DESPERADO (DSO);WHITE-BROWN COMPLEX HOMOLOG PROTEIN 11 (WBC11); (AtABCG11);ARABIDOPSIS THALIANA WHITE-BROWN COMPLEX HOMOLOG PROTEIN 11 (ATWBC11)	Encodes a plasma membrane-localized ATP-binding cassette transporter, that is required for cutin transport to the extracellular matrix. The mRNA is cell-to-cell mobile.	AT1G17840
Os01g0342750	0	5.7579	0.991675	0	0	1.67	1		PLEIOTROPIC DRUG RESISTANCE 12 (PDR12);ARABIDOPSIS THALIANA ATP-BINDING CASSETTE G40 (ATABCG40);ATP-BINDING CASSETTE G40 (ABCG40);PLEIOTROPIC DRUG RESISTANCE 12 (ATPDR12)	ABC transporter family involved in ABA transport and resistance to lead. Localizes to plasma membrane. Upregulated by lead. Expressed in leaves, flowers, stomata and roots.	AT1G15520
Os03g0571900	1.4	1.55411	1.39764	0	0	1.61	1	LOC_Os03g37490		MATE efflux family protein;(source:Araport11)	AT3G21690
Os08g0544400	0	4.87728	3.48665	0	2.89576	1.61	1	LOC_Os08g43120	PLEIOTROPIC DRUG RESISTANCE 11 (PDR11);ATP-BINDING CASSETTE G39 (ABCG39);PLEIOTROPIC DRUG RESISTANCE 11 (ATPDR11)	Encodes a plasma membrane-localized ABC transporter. Confers tolerance to herbicide paraquat.	AT1G66950
Os01g0659200	1.1	0	0	-0.666091	0.729301	1.58	3	LOC_Os01g46980		vacuolar ATP synthase subunit E, putative, expressed	AT1G64200
Os06g0495500	1	0	0	0	0	1.55	3	LOC_Os06g29994		MATE efflux family protein;(source:Araport11)	AT5G52450
Os07g0232800	0.8	-0.891753	-0.745393	3.04652	0	1.53	2	LOC_Os07g12890		metal cation transporter, putative, expressed	AT3G12750
Os01g0962300	1.1	0	0	0	0	1.49	3	LOC_Os01g73130		vacuolar ATP synthase, putative, expressed	AT1G19910
Os09g0396900	4.2	8.66894	7.60137	0	5.63752	1.47	1	LOC_Os09g23300	(ATVIT1);VACUOLAR IRON TRANSPORTER 1 (VIT1)	Encodes an iron transporter required for iron sequestration into vacuoles. Expressed in developing embryo and seed. Localized in the vacuolar membrane.	AT2G01770
Os01g0503400	0.7	-2.74497	-1.70098	-2.77179	-1.26511	1.43	5	LOC_Os01g31870	NATURAL RESISTANCE-ASSOCIATED MACROPHAGE PROTEIN 1 (NRAMP1); (ATNRAMP1); (PMIT1)	Thought to be involved in iron homeostasis. Induced in leaves in response to iron deficiency. Transgenic plants accumulate toxic levels of iron. Gene complements yeast iron uptake mutants.	AT1G80830
Os04g0578600	0.9	-5.3494	-5.00061	0	-6.49038	1.4	6	LOC_Os04g48930		ferric-chelate reductase, putative, expressed	AT1G01590
Os01g0609300	0	6.73317	4.19645	4.55995	2.31946	1.39	1	LOC_Os01g42380	PLEIOTROPIC DRUG RESISTANCE 12 (PDR12);ARABIDOPSIS THALIANA ATP-BINDING CASSETTE G40 (ATABCG40);ATP-BINDING CASSETTE G40 (ABCG40);PLEIOTROPIC DRUG RESISTANCE 12 (ATPDR12)	ABC transporter family involved in ABA transport and resistance to lead. Localizes to plasma membrane. Upregulated by lead. Expressed in leaves, flowers, stomata and roots.	AT1G15520
Os01g0609300	0	6.73317	4.19645	4.55995	2.31946	1.39	1	LOC_Os02g11760	PLEIOTROPIC DRUG RESISTANCE 12 (PDR12);ARABIDOPSIS THALIANA ATP-BINDING CASSETTE G40 (ATABCG40);ATP-BINDING CASSETTE G40 (ABCG40);PLEIOTROPIC DRUG RESISTANCE 12 (ATPDR12)	ABC transporter family involved in ABA transport and resistance to lead. Localizes to plasma membrane. Upregulated by lead. Expressed in leaves, flowers, stomata and roots.	AT1G15520
Os05g0120200	0	3.67362	1.80291	-1.16288	0.881434	1.39	1	LOC_Os05g02890	ATP-BINDING CASSETTE G16 (ABCG16); (ATABCG16);JASMONATE TRANSPORTER1 (ATJAT1)	Belongs to a clade of five Arabidopsis thaliana ABCG half-transporters that are required for synthesis of an effective suberin barrier in roots and seed coats (ABCG2, ABCG6, and ABCG20) and for synthesis of an intact pollen wall (ABCG1 and ABCG16).	AT3G55090
Os06g0566300	0.5	0.178495	-0.303089	0	0	1.25	3	LOC_Os06g37010		metal cation transporter, putative, expressed; metal cation transporter, putative, expressed	AT1G10970
Os08g0561700	0	0	0	0	0	1.23	3	LOC_Os08g44770	COPPER/ZINC SUPEROXIDE DISMUTASE 2 (CSD2); (ATSOD2);SUPEROXIDE DISMUTASE 2 (SOD2);COPPER/ZINC SUPEROXIDE DISMUTASE 2 (CZSOD2)	Encodes a chloroplastic copper/zinc superoxide dismutase CSD2 that can detoxify superoxide radicals. Its expression is affected by miR398-directed mRNA cleavage. Activation depends totally on CCS. Overexpression of a miR398-resistant form of CSD2 leads to more dramatic improvements in stress (hight light, Cu2+ and methyl viologen) tolerance than overexpression of wild-type CSD2. The mRNA is cell-…	AT2G28190
Os10g0345100	1.7	1.52288	2.3735	4.6591	0.922498	1.16	1	LOC_Os10g20470		MATE efflux family protein;(source:Araport11)	AT5G52450
Os02g0122200	0	0	0	1.38317	0.512314	1.16	2	LOC_Os02g02980	EDS5 HOMOLOGUE (EDS5H)	Encodes a homolog of the multidrug and toxin extrusion transporter ENHANCED DISEASE SUSCEPTIBILITY5 that is constitutively expressed in green tissues independent of pathogen infection and is expressed in the chloroplast envelope. Unlike EDS5, it does not contribute to pathogen-induced SA accumulation.	AT2G21340
Os07g0522500	0	6.90317	2.93926	2.73903	0.695865	1.15	1	LOC_Os02g21340	(ATABCG34);ATP-BINDING CASSETTE G34 (ABCG34);PLEIOTROPIC DRUG RESISTANCE 6 (PDR6);PLEIOTROPIC DRUG RESISTANCE 6 (ATPDR6)	pleiotropic drug resistance 6;(source:Araport11)	AT2G36380
Os07g0522500	0	6.90317	2.93926	2.73903	0.695865	1.15	1	LOC_Os07g33780	(ATABCG34);ATP-BINDING CASSETTE G34 (ABCG34);PLEIOTROPIC DRUG RESISTANCE 6 (PDR6);PLEIOTROPIC DRUG RESISTANCE 6 (ATPDR6)	pleiotropic drug resistance 6;(source:Araport11)	AT2G36380
Os07g0522500	0	6.90317	2.93926	2.73903	0.695865	1.15	1	LOC_Os11g37700	(ATABCG34);ATP-BINDING CASSETTE G34 (ABCG34);PLEIOTROPIC DRUG RESISTANCE 6 (PDR6);PLEIOTROPIC DRUG RESISTANCE 6 (ATPDR6)	pleiotropic drug resistance 6;(source:Araport11)	AT2G36380
Os11g0135900	0	2.81159	2.89142	2.24858	1.28108	1.09	1	LOC_Os11g04104	ZINC INDUCED FACILITATOR-LIKE 2 (ZIFL2)	zinc induced facilitator-like 2;(source:Araport11)	AT5G13750
Os11g0135900	0	2.81159	2.89142	2.24858	1.28108	1.09	1	LOC_Os11g04150	ZINC INDUCED FACILITATOR-LIKE 2 (ZIFL2)	zinc induced facilitator-like 2;(source:Araport11)	AT5G13750
Os11g0135900	0	2.81159	2.89142	2.24858	1.28108	1.09	1	LOC_Os12g03899	ZINC INDUCED FACILITATOR-LIKE 2 (ZIFL2)	zinc induced facilitator-like 2;(source:Araport11)	AT5G13750
Os11g0135900	0	2.81159	2.89142	2.24858	1.28108	1.09	1	LOC_Os12g03950	ZINC INDUCED FACILITATOR-LIKE 2 (ZIFL2)	zinc induced facilitator-like 2;(source:Araport11)	AT5G13750
Os11g0135900	0	2.81159	2.89142	2.24858	1.28108	1.09	1	LOC_Os11g04104	ZINC INDUCED FACILITATOR-LIKE 2 (ZIFL2)	zinc induced facilitator-like 2;(source:Araport11)	AT3G43790
Os11g0135900	0	2.81159	2.89142	2.24858	1.28108	1.09	1	LOC_Os11g04150	ZINC INDUCED FACILITATOR-LIKE 2 (ZIFL2)	zinc induced facilitator-like 2;(source:Araport11)	AT3G43790
Os11g0135900	0	2.81159	2.89142	2.24858	1.28108	1.09	1	LOC_Os12g03899	ZINC INDUCED FACILITATOR-LIKE 2 (ZIFL2)	zinc induced facilitator-like 2;(source:Araport11)	AT3G43790
Os11g0135900	0	2.81159	2.89142	2.24858	1.28108	1.09	1	LOC_Os12g03950	ZINC INDUCED FACILITATOR-LIKE 2 (ZIFL2)	zinc induced facilitator-like 2;(source:Araport11)	AT3G43790
Os11g0135900	0	2.81159	2.89142	2.24858	1.28108	1.09	1	LOC_Os11g04104	ZINC INDUCED FACILITATOR-LIKE 1 (ZIFL1)	zinc induced facilitator-like 1;(source:Araport11)	AT5G13750
Os11g0135900	0	2.81159	2.89142	2.24858	1.28108	1.09	1	LOC_Os11g04150	ZINC INDUCED FACILITATOR-LIKE 1 (ZIFL1)	zinc induced facilitator-like 1;(source:Araport11)	AT5G13750
Os11g0135900	0	2.81159	2.89142	2.24858	1.28108	1.09	1	LOC_Os12g03899	ZINC INDUCED FACILITATOR-LIKE 1 (ZIFL1)	zinc induced facilitator-like 1;(source:Araport11)	AT5G13750
Os11g0135900	0	2.81159	2.89142	2.24858	1.28108	1.09	1	LOC_Os12g03950	ZINC INDUCED FACILITATOR-LIKE 1 (ZIFL1)	zinc induced facilitator-like 1;(source:Araport11)	AT5G13750
Os11g0135900	0	2.81159	2.89142	2.24858	1.28108	1.09	1	LOC_Os11g04104	ZINC INDUCED FACILITATOR-LIKE 1 (ZIFL1)	zinc induced facilitator-like 1;(source:Araport11)	AT3G43790
Os11g0135900	0	2.81159	2.89142	2.24858	1.28108	1.09	1	LOC_Os11g04150	ZINC INDUCED FACILITATOR-LIKE 1 (ZIFL1)	zinc induced facilitator-like 1;(source:Araport11)	AT3G43790
Os11g0135900	0	2.81159	2.89142	2.24858	1.28108	1.09	1	LOC_Os12g03899	ZINC INDUCED FACILITATOR-LIKE 1 (ZIFL1)	zinc induced facilitator-like 1;(source:Araport11)	AT3G43790
Os11g0135900	0	2.81159	2.89142	2.24858	1.28108	1.09	1	LOC_Os12g03950	ZINC INDUCED FACILITATOR-LIKE 1 (ZIFL1)	zinc induced facilitator-like 1;(source:Araport11)	AT3G43790
Os01g0684900	1.2	0	0	1.14932	0	1.07	2	LOC_Os01g49120		MATE efflux family protein;(source:Araport11)	AT1G15150
Os09g0250700	0	-0.217587	0.484131	3.48878	-0.494829	1.05	2	LOC_Os09g07660	SALT-INDUCED ABC1 KINASE 1 (SIA1); (ABC1K7); (ATSIA1)	ABC1K7 is a member of an atypical protein kinase family that is induced by salt stress. Loss of function mutations affect the metabolic profile of chloroplast lipids. It appears to function along with ABC1K8 in mediating lipid membrane changes in response to stress.	AT3G07700
Os06g0235400	1.2	0	0	-0.493133	0	1.02	3			S phase cyclin A-associated protein in the ER, putative, expressed
Os01g0827300	0	0.445797	0.723556	-3.66298	0	1.01	4	LOC_Os01g61160	LACCASE 12 (LAC12)	putative laccase, a member of laccase family of genes (17 members in Arabidopsis).	AT5G05390
Os01g0827300	0	0.445797	0.723556	-3.66298	0	1.01	4	LOC_Os03g18640	LACCASE 12 (LAC12)	putative laccase, a member of laccase family of genes (17 members in Arabidopsis).	AT5G05390
Os12g0106000	2.8	5.66019	4.56851	0	4.12882	0	1	LOC_Os12g01530	FERRITIN 4 (FER4);FERRITIN 4 (ATFER4)	Encodes FERRITIN 4, AtFER4. Ferritins are a class of 24-mer multi-meric proteins found in all kingdoms of life. Function as the main iron store in mammals. Evidence suggests that Arabidopsis ferritins are essential to protect cells against oxidative damage, but they do not constitute the major iron pool. Localize to mitochondria. Knock out mutants are not sensitive to abiotic stress.	AT2G40300
Os04g0373400	2.3	1.20231	0.898395	3.80195	3.02238	0	1	LOC_Os04g30490		MATE efflux family protein;(source:Araport11)	AT5G52450
Os04g0373400	2.3	1.20231	0.898395	3.80195	3.02238	0	1	LOC_Os10g11354		MATE efflux family protein;(source:Araport11)	AT5G52450
Os07g0502200	2.2	3.27071	1.68283	2.37601	0	0	1	LOC_Os07g31884	ABERRANT LATERAL ROOT FORMATION 5 (ALF5)	Member of the multidrug and toxic compound extrusion (MATE) family, protects roots from inhibitory compounds.	AT3G23560
Os03g0411800	2.1	2.36598	2.16467	-1.10663	0	0	1	LOC_Os03g29850		metal cation transporter, putative, expressed	AT1G55910
Os06g0494400	2	0.556477	0.617457	2.30128	0	0	2	LOC_Os06g29844		MATE efflux family protein;(source:Araport11)	AT5G52450
Os06g0494400	2	0.556477	0.617457	2.30128	0	0	2	LOC_Os06g29950		MATE efflux family protein;(source:Araport11)	AT5G52450
Os03g0689300	1.7	2.77895	3.93098	1.66353	1.79618	0	1	LOC_Os03g48310		plasma membrane ATPase, putative, expressed	AT5G62670
Os10g0206800	1.7	0.365921	0.269692	0.561515	0	0	2	LOC_Os10g13940		MATE efflux family protein;(source:Araport11)	AT1G51340
Os01g0504500	1.5	0	0	1.39086	0	0	2	LOC_Os01g31980		MATE efflux family protein;(source:Araport11)	AT1G15170
Os06g0707100	1.5	0	0	0	0	0	3	LOC_Os06g49310		MATE efflux family protein;(source:Araport11)	AT5G52450
Os01g0771200	1.4	0	0	0.854261	1.12686	0	2			mal d 1-associated protein, putative, expressed
Os03g0571700	1.4	0	0	2.80479	0	0	2	LOC_Os03g37470		MATE efflux family protein;(source:Araport11)	AT3G21690
Os05g0164800	1.4	0	0	0	0	0	3	LOC_Os05g07210		metal cation transporter, putative, expressed	AT2G30080
Os06g0676000	1.4	0	0	0	0	0	3	LOC_Os06g46310	NATURAL RESISTANCE-ASSOCIATED MACROPHAGE PROTEIN 1 (NRAMP1); (ATNRAMP1); (PMIT1)	Thought to be involved in iron homeostasis. Induced in leaves in response to iron deficiency. Transgenic plants accumulate toxic levels of iron. Gene complements yeast iron uptake mutants.	AT1G80830
Os03g0626700	1.3	1.73519	2.1453	1.63945	0.916041	0	1	LOC_Os03g42830		MATE efflux family protein;(source:Araport11)	AT3G26590
Os04g0542800	1.3	-0.278624	0.106332	1.75805	0	0	2	LOC_Os04g45900	YELLOW STRIPE LIKE 2 (ATYSL2);YELLOW STRIPE LIKE 2 (YSL2)	closest Arabidopsis homolog of Zea maize metal-phytosiderophore/metal-nicotianamine transporter ZmYS1	AT5G24380
Os07g0516600	1.3	-0.0480751	1.30007	-2.56964	-1.37657	0	4	LOC_Os07g33310		MATE efflux family protein;(source:Araport11)	AT3G21690
Os10g0184300	1.2	2.36757	1.85482	0	1.15308	0	1			vacuolar ATP synthase 98 kDa subunit, putative, expressed
Os09g0401100	1.2	0	0	1.05981	0	0	2	LOC_Os09g23640	ATP-BINDING CASSETTE G16 (ABCG16); (ATABCG16);JASMONATE TRANSPORTER1 (ATJAT1)	Belongs to a clade of five Arabidopsis thaliana ABCG half-transporters that are required for synthesis of an effective suberin barrier in roots and seed coats (ABCG2, ABCG6, and ABCG20) and for synthesis of an intact pollen wall (ABCG1 and ABCG16).	AT3G55090
Os10g0344900	1.2	0	0	2.47342	0	0	2	LOC_Os10g20450		MATE efflux family protein;(source:Araport11)	AT5G52450
Os02g0821600	1.2	0	0	0	0	0	3	LOC_Os02g57570		MATE efflux family protein;(source:Araport11)	AT4G00350
Os02g0824700	1.2	0	0	0	0	0	3	LOC_Os02g57854		vacuolar ATP synthase subunit F, putative, expressed	AT4G02620
Os04g0137500	1.2	0	0	0	0.56466	0	3			vacuolar ATP synthase subunit F, putative, expressed	AT4G02620
Os05g0106100	1.2	0.702915	0.97802	-0.782055	0	0	3	LOC_Os05g01560		vacuolar ATP synthase, putative, expressed; vacuolar ATP synthase, putative, expressed	AT1G75630
Os05g0316100	1.2	0	0	0	0	0	3	LOC_Os05g25194		metal cation transporter, putative, expressed; metal cation transporter, putative, expressed	AT3G08650
Os06g0662000	1.2	0	0	0	0.491586	0	3	LOC_Os06g45120		ATP synthase, putative, expressed	AT1G78900
Os11g0169900	1.2	0	0	0	0.654322	0	3	LOC_Os11g06890		vacuolar ATP synthase, putative, expressed	AT1G19910
Os01g0711000	1.1	0	0	1.10566	0	0	2	LOC_Os01g51380		ATP synthase, putative, expressed; ATP synthase, putative, expressed	AT4G38510
Os03g0157400	1.1	0	0	2.58012	0	0	2	LOC_Os03g06139	ARABIDOPSIS THALIANA ATP-BINDING CASSETTE G22 (AtABCG22);ATP-BINDING CASSETTE G22 (ABCG22)	Encodes ABCG22, an ABC transporter gene. Mutation results in increased water transpiration and drought susceptibility.	AT5G06530
Os09g0548300	1.1	0	0	0.860602	0	0	2	LOC_Os09g37610		MATE efflux family protein;(source:Araport11)	AT4G38380
Os01g0587000	1.1	0	0	0	0	0	3	LOC_Os01g40470		vacuolar ATP synthase subunit d, putative, expressed	AT3G28715
Os01g0610100	1.1	0	0	0	0.617931	0	3	LOC_Os01g42430		vacuolar ATP synthase, putative, expressed	AT4G32530
Os01g0834200	1.1	0	0	0	0	0	3	LOC_Os01g61780		vacuolar ATP synthase 98 kDa subunit, putative, expressed	AT2G28520
Os02g0550100	1.1	0	0	0	0	0	3	LOC_Os02g34510		vacuolar ATP synthase, putative, expressed	AT1G19910
Os02g0550100	1.1	0	0	0	0	0	3	LOC_Os05g01560		vacuolar ATP synthase, putative, expressed	AT1G19910
Os04g0643100	1.1	0	0	0	0.694711	0	3	LOC_Os04g55040		vacuolar ATP synthase subunit D 1, putative, expressed; vacuolar ATP synthase subunit D 1, putative, expressed	AT3G58730
Os04g0656100	1.1	0	0	-0.756736	0	0	3	LOC_Os03g08560	H(+)-ATPASE 2 (HA2)	belongs to the P-type ATPase superfamily of cation-transporting ATPases, pumps protons out of the cell, generating a proton gradient that drives the active transport of nutrients by proton symport. has two autoinhibitory regions within the C-terminal dom	AT4G30190
Os04g0656100	1.1	0	0	-0.756736	0	0	3	LOC_Os04g56160	H(+)-ATPASE 2 (HA2)	belongs to the P-type ATPase superfamily of cation-transporting ATPases, pumps protons out of the cell, generating a proton gradient that drives the active transport of nutrients by proton symport. has two autoinhibitory regions within the C-terminal dom	AT4G30190
Os04g0656100	1.1	0	0	-0.756736	0	0	3	LOC_Os03g08560	H(+)-ATPASE 2 (HA2)	belongs to the P-type ATPase superfamily of cation-transporting ATPases, pumps protons out of the cell, generating a proton gradient that drives the active transport of nutrients by proton symport. has two autoinhibitory regions within the C-terminal dom	AT2G24520
Os04g0656100	1.1	0	0	-0.756736	0	0	3	LOC_Os04g56160	H(+)-ATPASE 2 (HA2)	belongs to the P-type ATPase superfamily of cation-transporting ATPases, pumps protons out of the cell, generating a proton gradient that drives the active transport of nutrients by proton symport. has two autoinhibitory regions within the C-terminal dom	AT2G24520
Os04g0656100	1.1	0	0	-0.756736	0	0	3	LOC_Os03g08560		plasma membrane ATPase, putative, expressed; plasma membrane ATPase, putative, expressed; plasma membrane ATPase, putative, expressed	AT4G30190
Os04g0656100	1.1	0	0	-0.756736	0	0	3	LOC_Os04g56160		plasma membrane ATPase, putative, expressed; plasma membrane ATPase, putative, expressed; plasma membrane ATPase, putative, expressed	AT4G30190
Os04g0656100	1.1	0	0	-0.756736	0	0	3	LOC_Os03g08560		plasma membrane ATPase, putative, expressed; plasma membrane ATPase, putative, expressed; plasma membrane ATPase, putative, expressed	AT2G24520
Os04g0656100	1.1	0	0	-0.756736	0	0	3	LOC_Os04g56160		plasma membrane ATPase, putative, expressed; plasma membrane ATPase, putative, expressed; plasma membrane ATPase, putative, expressed	AT2G24520
Os05g0593100	1.1	0	0	0	0.790703	0	3	LOC_Os05g51530		vacuolar ATP synthase subunit C, putative, expressed; vacuolar ATP synthase subunit C, putative, expressed	AT1G12840
Os06g0503100	1.1	0	0	0	0	0	3	LOC_Os06g30730	ATP-BINDING CASSETTE G4 (ABCG4)	ABC-2 type transporter family protein;(source:Araport11)	AT4G25750
Os06g0568200	1.1	0	0	0	0.673048	0	3	LOC_Os06g37180		ATP synthase, putative, expressed	AT4G38510
Os07g0549700	1.1	0	0	0	0.541879	0	3			vacuolar ATP synthase subunit H, putative, expressed
Os03g0216700	1.1	-0.412677	0.775586	-4.80533	-1.69807	0	4	LOC_Os03g11734		MATE efflux family protein;(source:Araport11)	AT1G51340
Os03g0839200	1.1	-2.14728	-1.59562	-2.30836	0	0	5	LOC_Os03g62270	(BIGE1A)	MATE efflux family protein;(source:Araport11)	AT1G71870
Os03g0251500	1	0	0	2.98219	0	0	2	LOC_Os03g14690		vacuolar ATP synthase 98 kDa subunit, putative, expressed	AT4G39080
Os03g0251500	1	0	0	2.98219	0	0	2	LOC_Os10g10500		vacuolar ATP synthase 98 kDa subunit, putative, expressed	AT4G39080
Os03g0296800	1	0	0	2.69428	1.12315	0	2	LOC_Os03g18550		Mitochondrial substrate carrier family protein;(source:Araport11)	AT1G07030
Os06g0128300	1	0	0	0.836438	0	0	2	LOC_Os06g03770	ARABIDOPSIS THALIANA ABC TRANSPORTER OF THE MITOCHONDRION 3 (ATATM3);ABC TRANSPORTER OF THE MITOCHONDRION 3 (ATM3);ATP-BINDING CASSETTE B25 (ABCB25);STARIK 1 (STA1)	Encodes a mitochondrial half-molecule ABC transporter, a member of ATM subfamily. Mutants are dwarfed, chlorotic plants with altered leaf morphology. ATM3 transcription is induced by Cd(II) or Pb(II). Involved in heavy metal resistance. Arabidopsis thaliana has three ATM genes, namely ATM1, ATM2 and ATM3. Only ATM3 has an important function for plant growth. Role in Moco biosynthesis.	AT5G58270
Os11g0129200	1	0	0	1.25874	-0.980012	0	2			MATE efflux family protein;(source:Araport11)	AT1G33080
Os01g0685800	1	-0.115877	0.596675	-1.05653	0	0	3	LOC_Os01g49190		ATP synthase, putative, expressed	AT5G08690
Os01g0685800	1	-0.115877	0.596675	-1.05653	0	0	3	LOC_Os01g49190		ATP synthase, putative, expressed	AT5G08670
Os02g0131300	1	0	0	-1.10655	0.60223	0	3	LOC_Os02g03860		mitochondrial ATP synthase precursor, putative, expressed	AT2G21870
Os02g0196000	1	0	0	0	0	0	3	LOC_Os02g10230		metal cation transporter, putative, expressed	AT3G20870
Os03g0572900	1	0	0	-0.7435	-0.817578	0	3	LOC_Os03g37640		MATE efflux family protein;(source:Araport11)	AT3G21690
Os03g0572900	1	0	0	-0.7435	-0.817578	0	3	LOC_Os03g37640		MATE efflux family protein, putative, expressed; MATE efflux family protein, putative, expressed	AT3G21690
Os06g0646500	1	0	0	0	0	0	3	LOC_Os06g43850		ATP synthase F1, delta subunit family protein, putative, expressed	AT5G13450
Os07g0495200	1	0	0	0	0	0	3	LOC_Os07g31300		ATP synthase delta chain, mitochondrial precursor, putative, expressed	AT5G47030
Os08g0250200	1	0	0	-0.684178	0	0	3			ATP synthase epsilon chain, mitochondrial, putative, expressed
Os10g0320400	1	0	0	-0.52837	0	0	3	LOC_Os10g17280		ATP synthase gamma chain, putative, expressed	AT2G33040
Os11g0489600	1	0	0	0	0	0	3			plasma membrane ATPase, putative, expressed
Os03g0858800	1	0	0	-4.01264	-1.87483	0	4	LOC_Os03g64150	RESISTANT TO HIGH CO2 (RHC1)	Encodes a plasma membrane localized MATE type transporter that is involved in CO2 signaling during stomatal aperture regulation. RHC1 regulates HT1 which phosphorylates OST1, a kinase that regulates the SLAC1 anion channel and thus stomatal closing.	AT4G22790
Os08g0453700	1	0.327237	1.46746	-2.54034	-0.788977	0	4			ferric reductase, putative, expressed	AT1G19230
Os09g0468000	1	-0.089956	-0.133952	-5.45543	0	0	4	LOC_Os09g29284		MATE efflux family protein;(source:Araport11)	AT5G65380
Os01g0673800	1	-2.64401	-1.04162	1.96665	-0.90026	0	6	LOC_Os01g48300		ATP synthase protein I related, putative, expressed; ATP synthase protein I related, putative, expressed; ATP synthase protein I related, putative, expressed; ATP synthase protein I related, putative, expressed	AT2G31040
Os02g0649900	1	-4.96507	-3.42368	1.35583	-4.42524	0	6	LOC_Os02g43370	YELLOW STRIPE LIKE 3 (ATYSL3);YELLOW STRIPE LIKE 3 (YSL3)	YELLOW STRIPE like 3;(source:Araport11)	AT5G53550
Os08g0480000	1	-0.819901	-1.7276	0	0	0	6	LOC_Os08g37432		MATE efflux family protein;(source:Araport11)	AT5G65380
Os03g0188100	0.9	2.39987	2.58882	8.57956	2.10304	0	1	LOC_Os03g08900		MATE efflux family protein;(source:Araport11)	AT5G65380
Os04g0390500	0.9	0.953588	0.677273	0	1.48886	0	1	LOC_Os04g32050	YELLOW STRIPE LIKE 6 (YSL6); (ATYSL6)	Arabidopsis thaliana metal-nicotianamine transporter YSL6	AT3G27020
Os05g0198400	0.9	0.969188	1.29723	2.67795	0.878368	0	1	LOC_Os05g10940		metal cation transporter, putative, expressed	AT1G10970
Os05g0533800	0.9	2.67823	0.781855	-1.61661	0	0	1			mitochondrial ATP synthase g subunit family protein, putative, expressed; mitochondrial ATP synthase g subunit family protein, putative, expressed; mitochondrial ATP synthase g subunit family protein, putative, expressed
Os07g0191200	0.9	2.26052	1.32199	0.860321	1.52541	0	1	LOC_Os07g09340		plasma membrane ATPase, putative, expressed	AT5G62670
Os03g0570800	0.9	0	0	4.97015	0	0	2	LOC_Os03g37411		MATE efflux family protein;(source:Araport11)	AT3G21690
Os04g0463400	0.9	0.744253	0.0955917	1.17401	-0.75971	0	2	LOC_Os04g38940	(ATVIT1);VACUOLAR IRON TRANSPORTER 1 (VIT1)	Encodes an iron transporter required for iron sequestration into vacuoles. Expressed in developing embryo and seed. Localized in the vacuolar membrane.	AT2G01770
Os06g0181500	0.9	0	0	1.93439	0	0	2	LOC_Os06g08310		plasma membrane ATPase, putative, expressed	AT2G07560
Os01g0770500	0.9	0	0	0	0	0	3	LOC_Os01g56400	(ATNAP13);EMBRYO DEFECTIVE 2751 (EMB2751);ATP-BINDING CASSETTE I10 (ABCI10)	member of NAP subfamily	AT4G33460
Os05g0554000	0.9	-0.657361	0.218019	0	0	0	3	LOC_Os05g48040		MATE efflux family protein;(source:Araport11)	AT1G71140
Os01g0600000	0.9	0.594024	0.464233	-1.44299	0	0	4			mitochondrial ATP synthase g subunit family protein, putative, expressed; mitochondrial ATP synthase g subunit family protein, putative, expressed
Os08g0167000	0.9	0	0	-3.5128	-2.79069	0	4	LOC_Os08g07010	ATP-BINDING CASSETTE G14 (ABCG14); (ATABCG14)	ATP-binding cassette 14;(source:Araport11)	AT1G31770
Os09g0438000	0.9	-0.979761	1.243	-1.54304	-1.10671	0	4	LOC_Os08g35210		ferric reductase, putative, expressed; ferric reductase, putative, expressed	AT1G19230
Os09g0438000	0.9	-0.979761	1.243	-1.54304	-1.10671	0	4	LOC_Os09g26660		ferric reductase, putative, expressed; ferric reductase, putative, expressed	AT1G19230
Os11g0177400	0.9	0	0	-3.46238	0	0	4	LOC_Os11g07600	ARABIDOPSIS THALIANA ATP-BINDING CASSETTE G25 (ATABCG25);ATP-BINDING CASETTE G25 (ABCG25)	Encodes a plasma membrane localized ABC transporter involved in abscisic acid transport and responses.	AT1G71960
Os02g0318500	0.9	-2.45435	-1.12027	0	0	0	6		(ATABCG34);ATP-BINDING CASSETTE G34 (ABCG34);PLEIOTROPIC DRUG RESISTANCE 6 (PDR6);PLEIOTROPIC DRUG RESISTANCE 6 (ATPDR6)	pleiotropic drug resistance 6;(source:Araport11)	AT2G36380
Os03g0736600	0.9	-2.24719	-1.7909	1.0026	-0.983225	0	6			ATP synthase F1, delta subunit family protein, putative, expressed
Os05g0472700	0.9	-2.04338	-0.536203	0	-2.3419	0	6	LOC_Os05g39560		metal cation transporter, putative, expressed	AT3G12750
Os03g0859500	0.8	0.746865	0.820537	0	1.96407	0	1	LOC_Os03g64200	ATP-BINDING CASSETTE G3 (ABCG3)	ABC-2 type transporter family protein;(source:Araport11)	AT2G28070
Os05g0472400	0.8	0.0958212	0.0564534	4.61279	0	0	2	LOC_Os05g39540		metal cation transporter, putative, expressed	AT1G05300
Os05g0472400	0.8	0.0958212	0.0564534	4.61279	0	0	2	LOC_Os05g39540		metal cation transporter, putative, expressed; metal cation transporter, putative, expressed; metal cation transporter, putative, expressed	AT1G05300
Os01g0222500	0.8	0	0	0	1.06284	0	3	LOC_Os01g12260		vacuolar ATP synthase subunit E, putative, expressed	AT4G11150
Os01g0615500	0.8	0	0	0	0	0	3	LOC_Os01g42900	ATP-BINDING CASSETTE G10 (ABCG10)	ABC-2 type transporter family protein;(source:Araport11)	AT1G53270
Os01g0720100	0.8	0	0	0	0	0	3			mitochondrial ATP synthase g subunit family protein, putative, expressed
Os02g0175400	0.8	0.514291	-0.340644	0	0	0	3	LOC_Os02g07870		ATP synthase, putative, expressed	AT1G78900
Os03g0229500	0.8	0	0	0	-2.30005	0	3	LOC_Os03g12790	(ZF14);ARABIDOPSIS ABNORMAL SHOOT4 (ABS4);BUSH-AND-CHLOROTIC-DWARF 1 (BCD1);ZRIZI (ZRZ)	Encodes a plant MATE (multidrug and toxic compound extrusion) transporter that is localized to the Golgi complex and small organelles and is involved in determining the rate of organ initiation. It is also involved in iron homeostasis when plants are under osmotic stress.	AT1G58340
Os05g0480700	0.8	0	0	0	0	0	3	LOC_Os05g40230		vacuolar ATP synthase subunit E, putative, expressed	AT3G08560
Os12g0615700	0.8	0	0	0	0	0	3	LOC_Os12g42130	A. THALIANA TRANSPARENT TESTA 12 (ATTT12);TRANSPARENT TESTA 12 (TT12)	Encodes a proton antiporter. Involved in the transportation of proanthocyanidin precursors into the vacuole. In vitro transport experiments showed that cyanidin-3-O-glucoside (anthocyanin) was an effective substrate, whereas the proanthocyanidin precursor epicatechin was not transported. However catechin-3-O-glucoside inhibited anthocyanin transport in a dose-dependent manner suggesting that glyc…	AT3G59030
Os08g0550200	0.8	0	0	-4.96553	0	0	4	LOC_Os08g43654	(DTX33)	MATE efflux family protein;(source:Araport11)	AT1G47530
Os06g0554800	0.8	-2.71109	-1.79209	-2.81941	-1.63942	0	5	LOC_Os01g52560	PENETRATION 3 (PEN3);PLEIOTROPIC DRUG RESISTANCE 8 (PDR8);ARABIDOPSIS THALIANA ATP-BINDING CASSETTE G36 (ATABCG36);ATP-BINDING CASSETTE G36 (ABCG36);ARABIDOPSIS PLEIOTROPIC DRUG RESISTANCE 8 (ATPDR8)	ATP binding cassette transporter. Localized to the plasma membrane in uninfected cells. In infected leaves, the protein concentrated at infection sites. Contributes to nonhost resistance to inappropriate pathogens that enter by direct penetration in a salicylic acid?dependent manner. Required for mlo resistance. Has Cd transporter activity (Cd2+ extrusion pump) and contributes to heavy metal resi…	AT1G59870
Os06g0554800	0.8	-2.71109	-1.79209	-2.81941	-1.63942	0	5	LOC_Os06g36090	PENETRATION 3 (PEN3);PLEIOTROPIC DRUG RESISTANCE 8 (PDR8);ARABIDOPSIS THALIANA ATP-BINDING CASSETTE G36 (ATABCG36);ATP-BINDING CASSETTE G36 (ABCG36);ARABIDOPSIS PLEIOTROPIC DRUG RESISTANCE 8 (ATPDR8)	ATP binding cassette transporter. Localized to the plasma membrane in uninfected cells. In infected leaves, the protein concentrated at infection sites. Contributes to nonhost resistance to inappropriate pathogens that enter by direct penetration in a salicylic acid?dependent manner. Required for mlo resistance. Has Cd transporter activity (Cd2+ extrusion pump) and contributes to heavy metal resi…	AT1G59870
Os06g0554800	0.8	-2.71109	-1.79209	-2.81941	-1.63942	0	5	LOC_Os01g52560	PENETRATION 3 (PEN3);PLEIOTROPIC DRUG RESISTANCE 8 (PDR8);ARABIDOPSIS THALIANA ATP-BINDING CASSETTE G36 (ATABCG36);ATP-BINDING CASSETTE G36 (ABCG36);ARABIDOPSIS PLEIOTROPIC DRUG RESISTANCE 8 (ATPDR8)	ATP binding cassette transporter. Localized to the plasma membrane in uninfected cells. In infected leaves, the protein concentrated at infection sites. Contributes to nonhost resistance to inappropriate pathogens that enter by direct penetration in a salicylic acid?dependent manner. Required for mlo resistance. Has Cd transporter activity (Cd2+ extrusion pump) and contributes to heavy metal resi…	AT3G16340
Os06g0554800	0.8	-2.71109	-1.79209	-2.81941	-1.63942	0	5	LOC_Os06g36090	PENETRATION 3 (PEN3);PLEIOTROPIC DRUG RESISTANCE 8 (PDR8);ARABIDOPSIS THALIANA ATP-BINDING CASSETTE G36 (ATABCG36);ATP-BINDING CASSETTE G36 (ABCG36);ARABIDOPSIS PLEIOTROPIC DRUG RESISTANCE 8 (ATPDR8)	ATP binding cassette transporter. Localized to the plasma membrane in uninfected cells. In infected leaves, the protein concentrated at infection sites. Contributes to nonhost resistance to inappropriate pathogens that enter by direct penetration in a salicylic acid?dependent manner. Required for mlo resistance. Has Cd transporter activity (Cd2+ extrusion pump) and contributes to heavy metal resi…	AT3G16340
Os06g0554800	0.8	-2.71109	-1.79209	-2.81941	-1.63942	0	5	LOC_Os01g52560	PLEIOTROPIC DRUG RESISTANCE 1 (ATPDR1); (ATABCG29);ATP-BINDING CASSETTE G29 (ABCG29);PLEIOTROPIC DRUG RESISTANCE 1 (PDR1)	Encodes a p-coumaryl alcohol exporter involved in lignin biosynthesis.	AT1G59870
Os06g0554800	0.8	-2.71109	-1.79209	-2.81941	-1.63942	0	5	LOC_Os06g36090	PLEIOTROPIC DRUG RESISTANCE 1 (ATPDR1); (ATABCG29);ATP-BINDING CASSETTE G29 (ABCG29);PLEIOTROPIC DRUG RESISTANCE 1 (PDR1)	Encodes a p-coumaryl alcohol exporter involved in lignin biosynthesis.	AT1G59870
Os06g0554800	0.8	-2.71109	-1.79209	-2.81941	-1.63942	0	5	LOC_Os01g52560	PLEIOTROPIC DRUG RESISTANCE 1 (ATPDR1); (ATABCG29);ATP-BINDING CASSETTE G29 (ABCG29);PLEIOTROPIC DRUG RESISTANCE 1 (PDR1)	Encodes a p-coumaryl alcohol exporter involved in lignin biosynthesis.	AT3G16340
Os06g0554800	0.8	-2.71109	-1.79209	-2.81941	-1.63942	0	5	LOC_Os06g36090	PLEIOTROPIC DRUG RESISTANCE 1 (ATPDR1); (ATABCG29);ATP-BINDING CASSETTE G29 (ABCG29);PLEIOTROPIC DRUG RESISTANCE 1 (PDR1)	Encodes a p-coumaryl alcohol exporter involved in lignin biosynthesis.	AT3G16340
Os03g0278900	0.8	-3.51946	-1.38635	0	-1.7347	0	6			ATP synthase B chain, chloroplast precursor, putative, expressed
Os03g0667300	0.8	-1.44813	-0.100272	0	-4.18422	0	6	LOC_Os03g46454		metal cation transporter, putative, expressed	AT1G31260
Os04g0444800	0.8	-1.82278	-0.585095	0	-1.36339	0	6	LOC_Os04g36720		ferric-chelate reductase, putative, expressed	AT5G49740
Os07g0258400	0.8	-7.365	-4.75349	1.518	-5.71356	0	6	LOC_Os07g15460	NATURAL RESISTANCE-ASSOCIATED MACROPHAGE PROTEIN 1 (NRAMP1); (ATNRAMP1); (PMIT1)	Thought to be involved in iron homeostasis. Induced in leaves in response to iron deficiency. Transgenic plants accumulate toxic levels of iron. Gene complements yeast iron uptake mutants.	AT1G80830
Os08g0562800	0.8	-2.66343	-1.10173	0	0	0	6	LOC_Os08g44870		MATE efflux family protein;(source:Araport11)	AT4G00350
Os12g0125800	0.8	-2.16129	-0.728343	0	0	0	6			MATE efflux family protein;(source:Araport11)	AT1G33080
Os12g0638700	0.8	-4.14177	-2.42452	0	-0.970018	0	6	LOC_Os12g44150		plasma membrane ATPase, putative, expressed; plasma membrane ATPase, putative, expressed	AT5G62670
Os02g0750200	0.7	0	0	0	-1.6129	0	3			ATP synthase F1, delta subunit family protein, putative, expressed; ATP synthase F1, delta subunit family protein, putative, expressed; ATP synthase F1, delta subunit family protein, putative, expressed
Os07g0689600	0.7	0.126856	0.58147	-7.76729	0	0	4	LOC_Os07g48980	NICOTIANAMINE SYNTHASE 3 (NAS3);ARABIDOPSIS THALIANA NICOTIANAMINE SYNTHASE 3 (ATNAS3)	Encodes a nicotianamine synthase.	AT1G09240
Os08g0100200	0.7	0	0	-2.50574	0	0	4	LOC_Os08g01030		metal cation transporter, putative, expressed	AT3G20870
Os02g0575500	0.7	-3.14784	-1.62249	1.59982	-1.05041	0	6	LOC_Os02g36570	ARABIDOPSIS THALIANA ABC2 HOMOLOG 13 (ATATH13); (ABC1K8);OXIDATIVE STRESS-RELATED ABC1-LIKE PROTEIN 1 (OSA1);ABC2 HOMOLOG 13 (ATH13);A. THALIANA OXIDATIVE STRESS-RELATED ABC1-LIKE PROTEIN 1 (ATOSA1)	ABC1K8 is a member of an atypical protein kinase family that is induced by heavy metals. Loss of function mutations affect the metabolic profile of chloroplast lipids. It appears to function along with ABC1K7 in mediating lipid membrane changes in response to stress. The mRNA is cell-to-cell mobile.	AT5G64940
Os07g0257200	0.6	-2.03307	-0.622748	-6.84827	0	0	5	LOC_Os07g15370	(ATNRAMP6);NRAMP METAL ION TRANSPORTER 6 (NRAMP6)	member of Nramp2 family	AT1G15960
Os07g0513000	0.6	-4.03752	-1.69979	0	-1.83163	0	6	LOC_Os07g32880		ATP synthase gamma chain, putative, expressed	AT4G04640
Os08g0207500	0.4	-1.85898	-1.13696	0	-1.41697	0	6	LOC_Os08g10630		metal cation transporter, putative, expressed	AT3G12750
Os01g0268100	0	1.50643	0.360848	0	0	0	1	LOC_Os01g16260	ZINC INDUCED FACILITATOR-LIKE 2 (ZIFL2)	zinc induced facilitator-like 2;(source:Araport11)	AT3G43790
Os01g0609200	0	2.44623	0.428752	0	2.20454	0	1	LOC_Os01g42370	PLEIOTROPIC DRUG RESISTANCE 12 (PDR12);ARABIDOPSIS THALIANA ATP-BINDING CASSETTE G40 (ATABCG40);ATP-BINDING CASSETTE G40 (ABCG40);PLEIOTROPIC DRUG RESISTANCE 12 (ATPDR12)	ABC transporter family involved in ABA transport and resistance to lead. Localizes to plasma membrane. Upregulated by lead. Expressed in leaves, flowers, stomata and roots.	AT1G15520
Os01g0609900	0	4.93287	2.70595	3.92351	3.73876	0	1	LOC_Os01g24010	PLEIOTROPIC DRUG RESISTANCE 12 (PDR12);ARABIDOPSIS THALIANA ATP-BINDING CASSETTE G40 (ATABCG40);ATP-BINDING CASSETTE G40 (ABCG40);PLEIOTROPIC DRUG RESISTANCE 12 (ATPDR12)	ABC transporter family involved in ABA transport and resistance to lead. Localizes to plasma membrane. Upregulated by lead. Expressed in leaves, flowers, stomata and roots.	AT1G15520
Os01g0609900	0	4.93287	2.70595	3.92351	3.73876	0	1	LOC_Os01g42410	PLEIOTROPIC DRUG RESISTANCE 12 (PDR12);ARABIDOPSIS THALIANA ATP-BINDING CASSETTE G40 (ATABCG40);ATP-BINDING CASSETTE G40 (ABCG40);PLEIOTROPIC DRUG RESISTANCE 12 (ATPDR12)	ABC transporter family involved in ABA transport and resistance to lead. Localizes to plasma membrane. Upregulated by lead. Expressed in leaves, flowers, stomata and roots.	AT1G15520
Os01g0830000	0	2.30058	1.5289	2.36672	1.47171	0	1	LOC_Os01g61400	ATP BINDING CASSETTE PROTEIN 1 (ATABC1);LONG AFTER FR (LAF6);ATP-BINDING CASSETTE I8 (ABCI8);ATP BINDING CASSETTE PROTEIN 1 (ABC1);ARABIDOPSIS THALIANA NUCLEOSOME ASSEMBLY PROTEIN 1 (ATNAP1)	Encodes an iron-stimulated ATPase. A member of the NAP subfamily of ABC transporters. Involved in Fe-S cluster assembly. Similar to SufB. Involved in the regulation of iron homeostasis. Able to form homodimers. Interacts with AtNAP7 inside the chloroplast.	AT4G04770
Os01g0897600	0	-0.12302	2.16066	1.12579	0	0	1	LOC_Os01g67220	BETA GLUCOSIDASE 42 (BGLU42)	beta glucosidase 42;(source:Araport11)	AT5G36890
Os02g0579000	0	0.226103	1.08851	1.11379	0	0	1	LOC_Os02g36880	NAC DOMAIN CONTAINING PROTEIN 100 (ANAC100);NAC DOMAIN CONTAINING PROTEIN 100 (NAC100); (ATNAC5)	NAC domain containing protein 100;(source:Araport11)	AT5G61430
Os02g0676400	0	1.13824	1.74994	0	1.76774	0	1	LOC_Os02g45380		MATE efflux family protein;(source:Araport11)	AT4G23030
Os02g0676400	0	1.13824	1.74994	0	1.76774	0	1	LOC_Os10g37920		MATE efflux family protein;(source:Araport11)	AT4G23030
Os04g0244800	0	1.46118	1.43579	1.79588	0	0	1	LOC_Os04g17100	FARNESYLATED PROTEIN 6 (ATFP6);FARNESYLATED PROTEIN 6 (FP6);HEAVY METAL ASSOCIATED ISOPRENYLATED PLANT PROTEIN 26 (HIPP26)	putative farnesylated protein (At4g38580) mRNA, complete	AT4G38580
Os04g0665200	0	1.46426	1.83232	0	0	0	1	LOC_Os04g56950	(AtIAMT1);IAA CARBOXYLMETHYLTRANSFERASE 1 (IAMT1)	Encodes an enzyme which specifically converts IAA to its methyl ester form MelIAA. This gene belongs to the family of carboxyl methyltransferases whose members catalyze the transfer of the methyl group from S-adenosyl-L-methionine to carboxylic acid-containing substrates to form small molecule methyl esters. Expression of TCP genes is downregulated in mutant iamt1-D.	AT5G55250
Os06g0289200	0	1.97606	1.59396	0	0	0	1	LOC_Os06g18140	UDP-GLUCOSYL TRANSFERASE 72E1 (UGT72E1)	UGT72E1 is an UDPG:coniferyl alcohol glucosyltransferase which specifically glucosylates sinapyl- and coniferyl aldehydes. The enzyme is thought to be involved in lignin metabolism.	AT3G50740
Os06g0665800	0	3.22266	1.7117	0	1.99923	0	1	LOC_Os06g45500	(HMA7);RESPONSIVE-TO-ANTAGONIST 1 (RAN1)	ATP dependent copper transporter vital for ethylene response pathway	AT5G44790
Os07g0108200	0	2.37523	0.549505	-1.2414	0	0	1	LOC_Os07g01750	DETOXIFICATION 18 (DTX18)	MATE efflux family protein;(source:Araport11)	AT3G23550
Os07g0573300	0	1.85959	1.24791	0.581179	1.26464	0	1	LOC_Os07g38580	FYVE DOMAIN PROTEIN REQUIRED FOR ENDOSOMAL SORTING 1 (FREE1);FYVE-DOMAIN PROTEIN 1 (FYVE1)	Encodes a protein that is localized to the peripheral membrane of late endosomal compartments. Involved in the regulation of mulitivesicular/prevacuolar compartment protein sorting. Loss of function mutations are embryo lethal. Regulates IRT1-dependent metal transport and metal homeostasis. The mRNA is cell-to-cell mobile.	AT1G20110
Os07g0665200	0	1.73482	1.65074	2.37544	1.05179	0	1	LOC_Os07g46990	COPPER/ZINC SUPEROXIDE DISMUTASE 1 (CSD1);SUPEROXIDE DISMUTASE 1 (SOD1);SUPEROXIDE DISMUTASE 1 (ATSOD1)	Encodes a cytosolic copper/zinc superoxide dismutase CSD1 that can detoxify superoxide radicals. Its expression is affected by miR398-directed mRNA cleavage. Regulated by biotic and abiotic stress. Activation of CSD1 in the cytoplasm involves both a CCS-dependent and -independent pathway.	AT1G08830
Os08g0377500	0	1.56837	0.281204	0	0	0	1	LOC_Os08g28970		spastin, putative (Protein of unknown function, DUF599);(source:Araport11)	AT5G46060
Os08g0384500	0	0.795048	0.950936	2.99521	0	0	1	LOC_Os08g29570	PLEIOTROPIC DRUG RESISTANCE 12 (PDR12);ARABIDOPSIS THALIANA ATP-BINDING CASSETTE G40 (ATABCG40);ATP-BINDING CASSETTE G40 (ABCG40);PLEIOTROPIC DRUG RESISTANCE 12 (ATPDR12)	ABC transporter family involved in ABA transport and resistance to lead. Localizes to plasma membrane. Upregulated by lead. Expressed in leaves, flowers, stomata and roots.	AT1G15520
Os09g0332700	0	2.93869	2.13513	0	1.41739	0	1	LOC_Os09g16290	PLEIOTROPIC DRUG RESISTANCE 12 (PDR12);ARABIDOPSIS THALIANA ATP-BINDING CASSETTE G40 (ATABCG40);ATP-BINDING CASSETTE G40 (ABCG40);PLEIOTROPIC DRUG RESISTANCE 12 (ATPDR12)	ABC transporter family involved in ABA transport and resistance to lead. Localizes to plasma membrane. Upregulated by lead. Expressed in leaves, flowers, stomata and roots.	AT1G15520
Os09g0332700	0	2.93869	2.13513	0	1.41739	0	1	LOC_Os09g16330	PLEIOTROPIC DRUG RESISTANCE 12 (PDR12);ARABIDOPSIS THALIANA ATP-BINDING CASSETTE G40 (ATABCG40);ATP-BINDING CASSETTE G40 (ABCG40);PLEIOTROPIC DRUG RESISTANCE 12 (ATPDR12)	ABC transporter family involved in ABA transport and resistance to lead. Localizes to plasma membrane. Upregulated by lead. Expressed in leaves, flowers, stomata and roots.	AT1G15520
Os09g0332700	0	2.93869	2.13513	0	1.41739	0	1	LOC_Os09g16380	PLEIOTROPIC DRUG RESISTANCE 12 (PDR12);ARABIDOPSIS THALIANA ATP-BINDING CASSETTE G40 (ATABCG40);ATP-BINDING CASSETTE G40 (ABCG40);PLEIOTROPIC DRUG RESISTANCE 12 (ATPDR12)	ABC transporter family involved in ABA transport and resistance to lead. Localizes to plasma membrane. Upregulated by lead. Expressed in leaves, flowers, stomata and roots.	AT1G15520
Os09g0365900	0	4.4441	0.594678	0	0	0	1	LOC_Os09g20090	AAO1;AO;ASCORBATE OXIDASE;CUPREDOXIN SUPERFAMILY PROTEIN;MCO1	role in the degradation of ascorbate to (mono)dehydroascorbate; putative ascorbate oxidase with ferroxidase activity, candidate for the regulation of apoplastic iron excess.	AT4G39830
Os09g0472100	0	3.15523	2.5483	1.27502	0	0	1	LOC_Os09g29660	ATP-BINDING CASSETTE G11 (ABCG11);CUTICULAR DEFECT AND ORGAN FUSION 1 (COF1);DESPERADO (DSO);WHITE-BROWN COMPLEX HOMOLOG PROTEIN 11 (WBC11); (AtABCG11);ARABIDOPSIS THALIANA WHITE-BROWN COMPLEX HOMOLOG PROTEIN 11 (ATWBC11)	Encodes a plasma membrane-localized ATP-binding cassette transporter, that is required for cutin transport to the extracellular matrix. The mRNA is cell-to-cell mobile.	AT1G17840
Os11g0106700	0	4.72037	4.36601	0	4.25803	0	1	LOC_Os11g01530	FERRITIN 4 (FER4);FERRITIN 4 (ATFER4)	Encodes FERRITIN 4, AtFER4. Ferritins are a class of 24-mer multi-meric proteins found in all kingdoms of life. Function as the main iron store in mammals. Evidence suggests that Arabidopsis ferritins are essential to protect cells against oxidative damage, but they do not constitute the major iron pool. Localize to mitochondria. Knock out mutants are not sensitive to abiotic stress.	AT2G40300
Os11g0587600	0	4.52566	0.503458	0	2.21461	0	1		(ATABCG34);ATP-BINDING CASSETTE G34 (ABCG34);PLEIOTROPIC DRUG RESISTANCE 6 (PDR6);PLEIOTROPIC DRUG RESISTANCE 6 (ATPDR6)	pleiotropic drug resistance 6;(source:Araport11)	AT2G36380
Os12g0133100	0	1.69046	1.23426	2.10413	0	0	1	LOC_Os07g08300	ZINC INDUCED FACILITATOR-LIKE 2 (ZIFL2)	zinc induced facilitator-like 2;(source:Araport11)	AT5G13750
Os12g0133100	0	1.69046	1.23426	2.10413	0	0	1	LOC_Os11g04104	ZINC INDUCED FACILITATOR-LIKE 2 (ZIFL2)	zinc induced facilitator-like 2;(source:Araport11)	AT5G13750
Os12g0133100	0	1.69046	1.23426	2.10413	0	0	1	LOC_Os12g03899	ZINC INDUCED FACILITATOR-LIKE 2 (ZIFL2)	zinc induced facilitator-like 2;(source:Araport11)	AT5G13750
Os12g0133100	0	1.69046	1.23426	2.10413	0	0	1	LOC_Os07g08300	ZINC INDUCED FACILITATOR-LIKE 2 (ZIFL2)	zinc induced facilitator-like 2;(source:Araport11)	AT3G43790
Os12g0133100	0	1.69046	1.23426	2.10413	0	0	1	LOC_Os11g04104	ZINC INDUCED FACILITATOR-LIKE 2 (ZIFL2)	zinc induced facilitator-like 2;(source:Araport11)	AT3G43790
Os12g0133100	0	1.69046	1.23426	2.10413	0	0	1	LOC_Os12g03899	ZINC INDUCED FACILITATOR-LIKE 2 (ZIFL2)	zinc induced facilitator-like 2;(source:Araport11)	AT3G43790
Os12g0133100	0	1.69046	1.23426	2.10413	0	0	1	LOC_Os07g08300	ZINC INDUCED FACILITATOR-LIKE 1 (ZIFL1)	zinc induced facilitator-like 1;(source:Araport11)	AT5G13750
Os12g0133100	0	1.69046	1.23426	2.10413	0	0	1	LOC_Os11g04104	ZINC INDUCED FACILITATOR-LIKE 1 (ZIFL1)	zinc induced facilitator-like 1;(source:Araport11)	AT5G13750
Os12g0133100	0	1.69046	1.23426	2.10413	0	0	1	LOC_Os12g03899	ZINC INDUCED FACILITATOR-LIKE 1 (ZIFL1)	zinc induced facilitator-like 1;(source:Araport11)	AT5G13750
Os12g0133100	0	1.69046	1.23426	2.10413	0	0	1	LOC_Os07g08300	ZINC INDUCED FACILITATOR-LIKE 1 (ZIFL1)	zinc induced facilitator-like 1;(source:Araport11)	AT3G43790
Os12g0133100	0	1.69046	1.23426	2.10413	0	0	1	LOC_Os11g04104	ZINC INDUCED FACILITATOR-LIKE 1 (ZIFL1)	zinc induced facilitator-like 1;(source:Araport11)	AT3G43790
Os12g0133100	0	1.69046	1.23426	2.10413	0	0	1	LOC_Os12g03899	ZINC INDUCED FACILITATOR-LIKE 1 (ZIFL1)	zinc induced facilitator-like 1;(source:Araport11)	AT3G43790
Os01g0724500	0	0	0	3.27453	0	0	2		PLEIOTROPIC DRUG RESISTANCE 1 (ATPDR1); (ATABCG29);ATP-BINDING CASSETTE G29 (ABCG29);PLEIOTROPIC DRUG RESISTANCE 1 (PDR1)	Encodes a p-coumaryl alcohol exporter involved in lignin biosynthesis.	AT3G16340
Os01g0911300	0	0.69576	-0.129116	1.77378	0	0	2	LOC_Os01g68330	TRANSPORTER ASSOCIATED WITH ANTIGEN PROCESSING PROTEIN 1 (ATTAP1);ATP-BINDING CASSETTE B26 (ABCB26);TRANSPORTER ASSOCIATED WITH ANTIGEN PROCESSING PROTEIN 1 (TAP1)	member of TAP subfamily	AT1G70610
Os02g0208300	0	0	0	0.800886	0	0	2		PLEIOTROPIC DRUG RESISTANCE 12 (PDR12);ARABIDOPSIS THALIANA ATP-BINDING CASSETTE G40 (ATABCG40);ATP-BINDING CASSETTE G40 (ABCG40);PLEIOTROPIC DRUG RESISTANCE 12 (ATPDR12)	ABC transporter family involved in ABA transport and resistance to lead. Localizes to plasma membrane. Upregulated by lead. Expressed in leaves, flowers, stomata and roots.	AT1G15520
Os02g0528900	0	-0.182912	0.362606	2.22356	0	0	2		POLAR AUXIN TRANSPORT INHIBITOR SENSITIVE 1 (PIS1);ATP-BINDING CASSETTE G37 (ABCG37);PLEIOTROPIC DRUG RESISTANCE 9 (ATPDR9);PLEIOTROPIC DRUG RESISTANCE 9 (PDR9)	Negative regulator of auxin polar transport inhibitors. ABCG37 regulates auxin distribution and homeostasis in roots by excluding IBA from the root apex, but does not act directly in basipetal transport. ABCG37 and ABCG36 act redundantly at outermost root plasma membranes and, transport IBA out of the cells. Also involved in root transmembrane secretion of fluorescent phenolics involved in Fe upt…	AT3G53480
Os03g0351500	0	0	0	1.20258	0	0	2	LOC_Os03g22810	COPPER/ZINC SUPEROXIDE DISMUTASE 1 (CSD1);SUPEROXIDE DISMUTASE 1 (SOD1);SUPEROXIDE DISMUTASE 1 (ATSOD1)	Encodes a cytosolic copper/zinc superoxide dismutase CSD1 that can detoxify superoxide radicals. Its expression is affected by miR398-directed mRNA cleavage. Regulated by biotic and abiotic stress. Activation of CSD1 in the cytoplasm involves both a CCS-dependent and -independent pathway.	AT1G08830
Os04g0390600	0	0	0	0.873033	0	0	2	LOC_Os04g32060	YELLOW STRIPE LIKE 6 (YSL6); (ATYSL6)	Arabidopsis thaliana metal-nicotianamine transporter YSL6	AT3G27020
Os04g0542200	0	0.0677121	-0.768564	1.69995	0.896147	0	2	LOC_Os04g45860	YELLOW STRIPE LIKE 3 (ATYSL3);YELLOW STRIPE LIKE 3 (YSL3)	YELLOW STRIPE like 3;(source:Araport11)	AT5G53550
Os04g0571600	0	0	0	2.69126	1.53736	0	2	LOC_Os04g48290		MATE efflux family protein;(source:Araport11)	AT4G23030
Os04g0573200	0	0	0	1.41475	0	0	2	LOC_Os04g48410	COPPER CHAPERONE FOR SOD1 (CCS);COPPER CHAPERONE FOR SOD1 (ATCCS)	Copper-zinc superoxide dismutase copper chaperone (delivers copper to the Cu-Zn superoxide dismutase). Localized to the chloroplast. Expressed in roots and shoots. Up-regulated in response to copper and senescence. The AtACC activates all three CuZnSOD activities located in three different subcellular compartments. Contains three domains, central, ATX-1 like and C-terminal. ATX-1 like domain esse…	AT1G12520
Os05g0568100	0	0	0	3.84972	1.13013	0	2	LOC_Os05g49300	(ATISU1); (ISU1)	Encodes a mitochondrial protein similar to E.coli IscU. In bacteria, IscU is a scaffold protein accepting sulfur and iron to build a transient Fe-S cluster,which is subsequently transferred to a target apoprotein.	AT4G22220
Os06g0323100	0	0	0	3.46237	1.88955	0	2	LOC_Os04g57050	(AtIAMT1);IAA CARBOXYLMETHYLTRANSFERASE 1 (IAMT1)	Encodes an enzyme which specifically converts IAA to its methyl ester form MelIAA. This gene belongs to the family of carboxyl methyltransferases whose members catalyze the transfer of the methyl group from S-adenosyl-L-methionine to carboxylic acid-containing substrates to form small molecule methyl esters. Expression of TCP genes is downregulated in mutant iamt1-D.	AT5G55250
Os06g0323100	0	0	0	3.46237	1.88955	0	2	LOC_Os04g57080	(AtIAMT1);IAA CARBOXYLMETHYLTRANSFERASE 1 (IAMT1)	Encodes an enzyme which specifically converts IAA to its methyl ester form MelIAA. This gene belongs to the family of carboxyl methyltransferases whose members catalyze the transfer of the methyl group from S-adenosyl-L-methionine to carboxylic acid-containing substrates to form small molecule methyl esters. Expression of TCP genes is downregulated in mutant iamt1-D.	AT5G55250
Os06g0323100	0	0	0	3.46237	1.88955	0	2	LOC_Os04g57090	(AtIAMT1);IAA CARBOXYLMETHYLTRANSFERASE 1 (IAMT1)	Encodes an enzyme which specifically converts IAA to its methyl ester form MelIAA. This gene belongs to the family of carboxyl methyltransferases whose members catalyze the transfer of the methyl group from S-adenosyl-L-methionine to carboxylic acid-containing substrates to form small molecule methyl esters. Expression of TCP genes is downregulated in mutant iamt1-D.	AT5G55250
Os06g0323100	0	0	0	3.46237	1.88955	0	2	LOC_Os06g21820	(AtIAMT1);IAA CARBOXYLMETHYLTRANSFERASE 1 (IAMT1)	Encodes an enzyme which specifically converts IAA to its methyl ester form MelIAA. This gene belongs to the family of carboxyl methyltransferases whose members catalyze the transfer of the methyl group from S-adenosyl-L-methionine to carboxylic acid-containing substrates to form small molecule methyl esters. Expression of TCP genes is downregulated in mutant iamt1-D.	AT5G55250
Os06g0690700	0	0	0	1.24765	0	0	2	LOC_Os06g47550	HEAVY METAL ATPASE 1 (HMA1);ARABIDOPSIS THALIANA HEAVY METAL ATPASE 1 (ATHMA1)	Encodes a P1B-type ATPases that is localized to the chloroplast envelope and is involved in the transport of Cu into chloroplasts. It is essential for growth under high light conditions.	AT4G37270
Os07g0191600	0	0	0	1.88885	0	0	2	LOC_Os07g09384	ATP-BINDING CASSETTE G6 (ABCG6)	Belongs to a clade of five Arabidopsis thaliana ABCG half-transporters that are required for synthesis of an effective suberin barrier in roots and seed coats (ABCG2, ABCG6, and ABCG20) and for synthesis of an intact pollen wall (ABCG1 and ABCG16).	AT1G59710
Os07g0191600	0	0	0	1.88885	0	0	2	LOC_Os07g09384	ATP-BINDING CASSETTE G6 (ABCG6)	Belongs to a clade of five Arabidopsis thaliana ABCG half-transporters that are required for synthesis of an effective suberin barrier in roots and seed coats (ABCG2, ABCG6, and ABCG20) and for synthesis of an intact pollen wall (ABCG1 and ABCG16).	AT5G13580
Os10g0442900	0	0	0	1.31995	0.714653	0	2	LOC_Os10g30610	ATP-BINDING CASSETTE G28 (ABCG28)	ABC transporter family protein;(source:Araport11)	AT5G60740
Os10g0500700	0	0	0	0.760901	0	0	2	LOC_Os10g35720	ARABIDOPSIS THALIANA MONOTHIOL GLUTAREDOXIN 17 (AtGRXS17);MONOTHIOL GLUTAREDOXIN 17 (GRXS17)	Encodes a monothiol glutaredoxin that is a critical component involved in ROS accumulation, auxin signaling, and temperature-dependent postembryonic growth in plants. It has been shown to associate with the cytosolic Fe-S assembly (CIA) complex and contributes to, but is not essential for, the correct functioning of client Fe-S proteins in unchallenged conditions.	AT4G04950
Os11g0136400	0	0	0	4.33741	-0.82443	0	2		ZINC INDUCED FACILITATOR-LIKE 1 (ZIFL1)	zinc induced facilitator-like 1;(source:Araport11)	AT5G13750
Os11g0416900	0	-0.389162	-1.10526	2.72059	0	0	2	LOC_Os11g22350	ATP-BINDING CASSETTE G28 (ABCG28)	ABC transporter family protein;(source:Araport11)	AT5G60740
Os12g0133000	0	0	0	0.833355	0	0	2	LOC_Os12g03870	ZINC INDUCED FACILITATOR-LIKE 2 (ZIFL2)	zinc induced facilitator-like 2;(source:Araport11)	AT3G43790
Os01g0121700	0	0	0	-0.47649	0	0	3	LOC_Os01g03144	ATP-BINDING CASSETTE G7 (ABCG7)	ABC-2 type transporter family protein;(source:Araport11)	AT2G01320
Os01g0311800	0	0.59331	0.394657	0	2.45262	0	3	LOC_Os01g20980	(ATPMEPCRB);PECTIN METHYLESTERASE 41 (PME41); (AtPME41)	Encodes a pectin methylesterase that is sensitive to chilling stress and brassinosteroid regulation.	AT4G02330
Os01g0516900	0	0	0	0	0	0	3	LOC_Os01g33260	PLEIOTROPIC DRUG RESISTANCE 12 (PDR12);ARABIDOPSIS THALIANA ATP-BINDING CASSETTE G40 (ATABCG40);ATP-BINDING CASSETTE G40 (ABCG40);PLEIOTROPIC DRUG RESISTANCE 12 (ATPDR12)	ABC transporter family involved in ABA transport and resistance to lead. Localizes to plasma membrane. Upregulated by lead. Expressed in leaves, flowers, stomata and roots.	AT1G15520
Os01g0923700	0	-0.734546	0.702336	0	1.21611	0	3	LOC_Os01g69920	HISTIDINE KINASE 3 (HK3);HISTIDINE KINASE 3 (AHK3)	Encodes a histidine kinases, a cytokinin receptor that controls cytokinin-mediated leaf longevity through a specific phosphorylation of the response regulator, ARR2. The mRNA is cell-to-cell mobile.	AT1G27320
Os02g0131800	0	-0.172099	-0.0775151	0	0	0	3	LOC_Os02g03900	NATURAL RESISTANCE-ASSOCIATED MACROPHAGE PROTEIN 1 (NRAMP1); (ATNRAMP1); (PMIT1)	Thought to be involved in iron homeostasis. Induced in leaves in response to iron deficiency. Transgenic plants accumulate toxic levels of iron. Gene complements yeast iron uptake mutants.	AT1G80830
Os02g0196600	0	0	0	-1.15532	2.15703	0	3	LOC_Os02g10290	HEAVY METAL ATPASE 5 (HMA5)	The Arabidopsis P-type ATPase HMA5 is involved in Cu detoxification. hma5 mutant plants exhibit Cu hypersensitivity, which is especially dramatic in roots where HMA5 is mostly expressed.	AT1G63440
Os02g0644900	0	0	0	0	2.63695	0	3	LOC_Os02g43110	MAGNESIUM/PROTON EXCHANGER (ATMHX);MAGNESIUM/PROTON EXCHANGER (MHX); (ATMHX1);MAGNESIUM/PROTON EXCHANGER 1 (MHX1)	Encodes a magnesium/proton exchanger, member of putative Na+/Ca2+ antiporter gene family	AT2G47600
Os02g0650300	0	-1.03442	-1.11912	0	-3.45007	0	3	LOC_Os02g43410	YELLOW STRIPE LIKE 3 (ATYSL3);YELLOW STRIPE LIKE 3 (YSL3)	YELLOW STRIPE like 3;(source:Araport11)	AT5G53550
Os02g0775100	0	-0.495083	-0.482288	0	-1.37526	0	3	LOC_Os02g53490	(MTP8)	MTP8 is a tonoplast localized member of CDF family of cation transporters. It functions as an Mn transporter.MTP8 transports manganese into root vacuoles of iron-deficient plants and thereby prevents inhibition of iron deficiency-induced ferric chelate reductase by manganese.	AT3G58060
Os03g0281900	0	-0.0752779	0.679315	0	0	0	3	LOC_Os03g17350	ATP-BINDING CASSETTE G6 (ABCG6)	Belongs to a clade of five Arabidopsis thaliana ABCG half-transporters that are required for synthesis of an effective suberin barrier in roots and seed coats (ABCG2, ABCG6, and ABCG20) and for synthesis of an intact pollen wall (ABCG1 and ABCG16).	AT5G13580
Os03g0281900	0	-0.0752779	0.679315	0	0	0	3	LOC_Os03g17370	ATP-BINDING CASSETTE G6 (ABCG6)	Belongs to a clade of five Arabidopsis thaliana ABCG half-transporters that are required for synthesis of an effective suberin barrier in roots and seed coats (ABCG2, ABCG6, and ABCG20) and for synthesis of an intact pollen wall (ABCG1 and ABCG16).	AT5G13580
Os03g0297900	0	-0.0109538	-0.0202597	0	0	0	3		LACCASE 12 (LAC12)	putative laccase, a member of laccase family of genes (17 members in Arabidopsis).	AT5G05390
Os03g0824200	0	0	0	-0.531331	0	0	3	LOC_Os03g60920	NON-RESPONSE TO FE-DEFICIENCY1;NRF1	Encodes a HemK class glutamine?methyltransferase that is involved in the termination of translation and essential for iron homeostasis.	AT3G13440
Os04g0194500	0	-0.862247	-0.239054	0	0	0	3	LOC_Os04g11820	ATP-BINDING CASSETTE G28 (ABCG28)	ABC transporter family protein;(source:Araport11)	AT5G60740
Os04g0686800	0	0.268017	0.688847	0	0	0	3	LOC_Os04g59020	VACUOLAR IRON TRANSPORTER-LIKE 1 (VTL1); (ATVTL1)	The gene encodes nodulin-like1 whose transcript abundance was repressed under conditions of Fe-deficient growth.	AT1G21140
Os06g0103800	0	0	0	0.623701	-1.14392	0	3	LOC_Os06g01440		Vacuolar iron transporter (VIT) family protein;(source:Araport11)	AT4G27870
Os06g0127700	0	0	0	0.934633	-1.62107	0	3	LOC_Os06g03700	OLIGOPEPTIDE TRANSPORTER 7 (OPT7);ARABIDOPSIS THALIANA OLIGOPEPTIDE TRANSPORTER 7 (ATOPT7)	oligopeptide transporter	AT4G10770
Os06g0155500	0	-0.673481	-0.348969	0	0	0	3	LOC_Os06g06180		HXXXD-type acyl-transferase family protein;(source:Araport11)	AT1G28680
Os06g0560000	0	-0.634224	-0.579622	0	-0.974377	0	3	LOC_Os06g36450	ARABIDOPSIS THALIANA IRON-REGULATED PROTEIN 2 (ATIREG2);FERROPORTIN 2 (FPN2);IRON REGULATED 2 (IREG2)	Encodes FPN2, a tonoplast localized nickel transport protein. FPN2 is one of the Arabidopsis orthologs (AT2G38460/IREG1/FPN1 and AT5G03570/IREG2/FPN2) the iron efflux transporter ferroportin (FPN) identified in animals.	AT5G03570
Os06g0638100	0	0	0	0	-0.945072	0	3	LOC_Os06g43130	CHLOROPLAST IMPORT APPARATUS 5 (CIA5);PERMEASE IN CHLOROPLASTS 1 (PIC1);TRANSLOCON AT INNER MEMBRANE OF CHLOROPLASTS 21 (TIC21);TRANSLOCON AT INNER MEMBRANE OF CHLOROPLASTS 21 (ATTIC21)	Encodes a protein located in the chloroplast inner envelope. The study of mutant defective in the gene product suggests that the protein is involved in the translocation of protein across the envelope membrane into the chloroplast stroma.	AT2G15290
Os06g0724100	0	0	0	-0.494077	0	0	3	LOC_Os06g50840	FYVE DOMAIN PROTEIN REQUIRED FOR ENDOSOMAL SORTING 1 (FREE1);FYVE-DOMAIN PROTEIN 1 (FYVE1)	Encodes a protein that is localized to the peripheral membrane of late endosomal compartments. Involved in the regulation of mulitivesicular/prevacuolar compartment protein sorting. Loss of function mutations are embryo lethal. Regulates IRT1-dependent metal transport and metal homeostasis. The mRNA is cell-to-cell mobile.	AT1G20110
Os07g0232900	0	0	0	0	-2.49892	0	3	LOC_Os07g12900	HEAVY METAL ATPASE 2 (HMA2);ARABIDOPSIS HEAVY METAL ATPASE 2 (ATHMA2)	encodes a protein similar to Zn-ATPase, a P1B-type ATPases transport zinc	AT4G30110
Os08g0545900	0	-0.0104407	0	0	0	0	3	LOC_Os08g43250		MATE efflux family protein;(source:Araport11)	AT4G23030
Os09g0333000	0	0.01367	-0.0872374	0	0	0	3		PLEIOTROPIC DRUG RESISTANCE 12 (PDR12);ARABIDOPSIS THALIANA ATP-BINDING CASSETTE G40 (ATABCG40);ATP-BINDING CASSETTE G40 (ABCG40);PLEIOTROPIC DRUG RESISTANCE 12 (ATPDR12)	ABC transporter family involved in ABA transport and resistance to lead. Localizes to plasma membrane. Upregulated by lead. Expressed in leaves, flowers, stomata and roots.	AT1G15520
Os09g0507300	0	0.535337	0.0193535	0	0	0	3	LOC_Os09g32952	AAO1;AO;ASCORBATE OXIDASE;CUPREDOXIN SUPERFAMILY PROTEIN;MCO1	role in the degradation of ascorbate to (mono)dehydroascorbate; putative ascorbate oxidase with ferroxidase activity, candidate for the regulation of apoplastic iron excess.	AT4G39830
Os11g0108650	0	0	0	0	0	0	3		LACCASE 12 (LAC12)	putative laccase, a member of laccase family of genes (17 members in Arabidopsis).	AT5G05390
Os11g0134900	0	-0.554317	-0.507161	0	-2.41625	0	3	LOC_Os11g04020	ZINC INDUCED FACILITATOR 1 (ZIF1)	Encodes ZIF1 (ZINC-INDUCED FACILITATOR1), a member of the Major Facilitator Superfamily (MFS) of membrane proteins which are found in all organisms and transport a wide range of small, organic molecules. Involved in a mechanism of Zn sequestration, possibly by transport of a Zn ligand or Zn-ligand complex into vacuoles. The mRNA is cell-to-cell mobile.	AT5G13740
Os11g0134900	0	-0.554317	-0.507161	0	-2.41625	0	3	LOC_Os12g03830	ZINC INDUCED FACILITATOR 1 (ZIF1)	Encodes ZIF1 (ZINC-INDUCED FACILITATOR1), a member of the Major Facilitator Superfamily (MFS) of membrane proteins which are found in all organisms and transport a wide range of small, organic molecules. Involved in a mechanism of Zn sequestration, possibly by transport of a Zn ligand or Zn-ligand complex into vacuoles. The mRNA is cell-to-cell mobile.	AT5G13740
Os11g0490800	0	0	0	0.388278	-0.559175	0	3	LOC_Os11g29850	ATP-BINDING CASSETTE I11 (ABCI11);ARABIDOPSIS THALIANANON-INTRINSIC ABC PROTEIN 14 (ATNAP14);NON-INTRINSIC ABC PROTEIN 14 (NAP14)	member of NAP subfamily	AT5G14100
Os12g0108000	0	0.0311417	0.0943211	0	0	0	3	LOC_Os11g01730	LACCASE 12 (LAC12)	putative laccase, a member of laccase family of genes (17 members in Arabidopsis).	AT5G05390
Os12g0108000	0	0.0311417	0.0943211	0	0	0	3	LOC_Os12g01730	LACCASE 12 (LAC12)	putative laccase, a member of laccase family of genes (17 members in Arabidopsis).	AT5G05390
Os12g0126000	0	0	0	-0.801612	-1.71683	0	3	LOC_Os11g03500		MATE efflux family protein;(source:Araport11)	AT1G33110
Os12g0126000	0	0	0	-0.801612	-1.71683	0	3	LOC_Os12g03260		MATE efflux family protein;(source:Araport11)	AT1G33110
Os12g0409700	0	0	0	0	0	0	3		ATP-BINDING CASSETTE G11 (ABCG11);CUTICULAR DEFECT AND ORGAN FUSION 1 (COF1);DESPERADO (DSO);WHITE-BROWN COMPLEX HOMOLOG PROTEIN 11 (WBC11); (AtABCG11);ARABIDOPSIS THALIANA WHITE-BROWN COMPLEX HOMOLOG PROTEIN 11 (ATWBC11)	Encodes a plasma membrane-localized ATP-binding cassette transporter, that is required for cutin transport to the extracellular matrix. The mRNA is cell-to-cell mobile.	AT1G17840
Os01g0177900	0	0	0	-4.54111	0	0	4	LOC_Os01g08260	PLEIOTROPIC DRUG RESISTANCE 4 (PDR4);PLEIOTROPIC DRUG RESISTANCE 4 (ATPDR4); (ATABCG32);PERMEABLE CUTICLE 1 (PEC1);ATP-BINDING CASSETTE G32 (ABCG32)	Encodes a member of the PLEIOTROPIC DRUG RESISTANCE family of ATP binding cassette transporters. Required for the formation of a functional cuticle.	AT2G26910
Os01g0964900	0	0	0	-1.34595	0	0	4	LOC_Os01g73420	(AtMfl1);MITOFERRINLIKE1 (Mfl1)	Encodes a protein belonging to the mitochondrial carrier family and similar to animal mitoferrin but likely NOT to be located in the mitochondria, but rather in chloroplasts. It is likely to be involved in transporting iron into the chloroplast.	AT5G42130
Os01g0972200	0	-0.244652	0.316745	-4.32038	-2.35661	0	4	LOC_Os01g74110	(ATZIP2);ZRT/IRT-LIKE PROTEIN 2 (ZIP2)	encodes a metal ion transporter whose expression is regulated by copper.	AT5G59520
Os01g0972200	0	-0.244652	0.316745	-4.32038	-2.35661	0	4	LOC_Os08g42150	(ATZIP2);ZRT/IRT-LIKE PROTEIN 2 (ZIP2)	encodes a metal ion transporter whose expression is regulated by copper.	AT5G59520
Os01g0972200	0	-0.244652	0.316745	-4.32038	-2.35661	0	4	LOC_Os08g42170	(ATZIP2);ZRT/IRT-LIKE PROTEIN 2 (ZIP2)	encodes a metal ion transporter whose expression is regulated by copper.	AT5G59520
Os02g0172600	0	0	0	-1.07605	0	0	4	LOC_Os02g07630	(HMA7);RESPONSIVE-TO-ANTAGONIST 1 (RAN1)	ATP dependent copper transporter vital for ethylene response pathway	AT5G44790
Os02g0187600	0	0	0	-2.0436	0	0	4	LOC_Os02g09470	CHLOROPLAST IMPORT APPARATUS 5 (CIA5);PERMEASE IN CHLOROPLASTS 1 (PIC1);TRANSLOCON AT INNER MEMBRANE OF CHLOROPLASTS 21 (TIC21);TRANSLOCON AT INNER MEMBRANE OF CHLOROPLASTS 21 (ATTIC21)	Encodes a protein located in the chloroplast inner envelope. The study of mutant defective in the gene product suggests that the protein is involved in the translocation of protein across the envelope membrane into the chloroplast stroma.	AT2G15290
Os03g0226400	0	0	0	-2.91839	-1.30419	0	4	LOC_Os03g12530	(MTP8)	MTP8 is a tonoplast localized member of CDF family of cation transporters. It functions as an Mn transporter.MTP8 transports manganese into root vacuoles of iron-deficient plants and thereby prevents inhibition of iron deficiency-induced ferric chelate reductase by manganese.	AT3G58060
Os03g0433200	0	0	0	-3.80317	-2.27344	0	4	LOC_Os03g31880	SHOOT GRAVITROPISM 7 (SGR7);SHORT ROOT (SHR)	Involved in radial organization of the root and shoot axial organs. Essential for normal shoot gravitropism. The protein moves in a highly specific manner from the cells of the stele in which it is synthesized outward. Movement requires sequences within the GRAS and VHIID domains. SHORT-ROOT forms a network in combination with JACKDAW, BLUEJAY AND SCARECROW to regulate tissue patterning through a…	AT4G37650
Os04g0460600	0	0.937744	2.39715	-1.91601	0	0	4	LOC_Os04g38720	NAC DOMAIN CONTAINING PROTEIN 100 (ANAC100);NAC DOMAIN CONTAINING PROTEIN 100 (NAC100); (ATNAC5)	NAC domain containing protein 100;(source:Araport11)	AT5G61430
Os04g0460600	0	0.937744	2.39715	-1.91601	0	0	4	LOC_Os04g38720	NAC DOMAIN CONTAINING PROTEIN 100 (ANAC100);NAC DOMAIN CONTAINING PROTEIN 100 (NAC100); (ATNAC5)	NAC domain containing protein 100;(source:Araport11)	AT5G07680
Os04g0528300	0	0	0	-2.93408	0	0	4	LOC_Os04g44610	ATP-BINDING CASSETTE G11 (ABCG11);CUTICULAR DEFECT AND ORGAN FUSION 1 (COF1);DESPERADO (DSO);WHITE-BROWN COMPLEX HOMOLOG PROTEIN 11 (WBC11); (AtABCG11);ARABIDOPSIS THALIANA WHITE-BROWN COMPLEX HOMOLOG PROTEIN 11 (ATWBC11)	Encodes a plasma membrane-localized ATP-binding cassette transporter, that is required for cutin transport to the extracellular matrix. The mRNA is cell-to-cell mobile.	AT1G17840
Os04g0556000	0	0	0	-2.25643	0	0	4	LOC_Os04g46940	HEAVY METAL ATPASE 5 (HMA5)	The Arabidopsis P-type ATPase HMA5 is involved in Cu detoxification. hma5 mutant plants exhibit Cu hypersensitivity, which is especially dramatic in roots where HMA5 is mostly expressed.	AT1G63440
Os05g0222200	0	0	0	-2.53369	0	0	4	LOC_Os05g13520	ECERIFERUM 5 (CER5); (D3); (AtABCG12);WHITE-BROWN COMPLEX 12 (WBC12);ARABIDOPSIS THALIANA WHITE-BROWN COMPLEX 12 (ATWBC12);ATP-BINDING CASSETTE G12 (ABCG12)	Encodes an ABC transporter involved in cuticular wax biosynthesis. Lines carrying recessive mutations in this locus have weakly glaucous stem surface, and relative elevated secondary alcohols and ketones.	AT1G51500
Os05g0361500	0	0.0714068	-0.0484001	-2.75593	0	0	4	LOC_Os05g29790	(ATPMEPCRB);PECTIN METHYLESTERASE 41 (PME41); (AtPME41)	Encodes a pectin methylesterase that is sensitive to chilling stress and brassinosteroid regulation.	AT4G02330
Os05g0384600	0	0	0	-3.90138	0	0	4	LOC_Os05g31910	ATP-BINDING CASSETTE G23 (ABCG23)	ABC-2 type transporter family protein;(source:Araport11)	AT5G19410
Os06g0125400	0	0	0	-2.46432	-0.930989	0	4	LOC_Os06g03540	OLIGOPEPTIDE TRANSPORTER 7 (OPT7);ARABIDOPSIS THALIANA OLIGOPEPTIDE TRANSPORTER 7 (ATOPT7)	oligopeptide transporter	AT4G10770
Os06g0558300	0	0	0	-2.2815	0	0	4	LOC_Os06g36330	ACTIVATED DISEASE SUSCEPTIBILITY 1 (ADS1);ARABIDOPSIS ABNORMAL SHOOT3 (ABS3);ALTERED DEVELOPMENT PROGRAM 1 (ADP1)	Encodes Activated Disease Susceptibility 1 (ADS1), a putative MATE (multidrug and toxic compound extrusion) transport protein that negatively regulates plant disease resistance.	AT4G29140
Os06g0700700	0	0.784676	0.825531	-2.70822	1.49501	0	4	LOC_Os06g48720	HEAVY METAL ATPASE 2 (HMA2);ARABIDOPSIS HEAVY METAL ATPASE 2 (ATHMA2)	encodes a protein similar to Zn-ATPase, a P1B-type ATPases transport zinc	AT4G30110
Os07g0586900	0	-0.14579	-0.0891839	-3.14519	0	0	4	LOC_Os07g39820	SHOOT GRAVITROPISM 7 (SGR7);SHORT ROOT (SHR)	Involved in radial organization of the root and shoot axial organs. Essential for normal shoot gravitropism. The protein moves in a highly specific manner from the cells of the stele in which it is synthesized outward. Movement requires sequences within the GRAS and VHIID domains. SHORT-ROOT forms a network in combination with JACKDAW, BLUEJAY AND SCARECROW to regulate tissue patterning through a…	AT4G37650
Os09g0249000	0	0.428863	1.30785	-4.14756	0	0	4	LOC_Os09g07460		Galactose oxidase/kelch repeat superfamily protein;(source:Araport11)	AT3G07720
Os09g0472200	0	-0.0191714	-0.619708	-6.79491	0	0	4	LOC_Os09g29670	ATP-BINDING CASSETTE G11 (ABCG11);CUTICULAR DEFECT AND ORGAN FUSION 1 (COF1);DESPERADO (DSO);WHITE-BROWN COMPLEX HOMOLOG PROTEIN 11 (WBC11); (AtABCG11);ARABIDOPSIS THALIANA WHITE-BROWN COMPLEX HOMOLOG PROTEIN 11 (ATWBC11)	Encodes a plasma membrane-localized ATP-binding cassette transporter, that is required for cutin transport to the extracellular matrix. The mRNA is cell-to-cell mobile.	AT1G17840
Os09g0524300	0	0	0	-4.89838	-3.18822	0	4	LOC_Os09g35600		MATE efflux family protein;(source:Araport11)	AT4G23030
Os10g0494300	0	0	0	-4.97887	0	0	4	LOC_Os10g35180	ATP-BINDING CASSETTE G11 (ABCG11);CUTICULAR DEFECT AND ORGAN FUSION 1 (COF1);DESPERADO (DSO);WHITE-BROWN COMPLEX HOMOLOG PROTEIN 11 (WBC11); (AtABCG11);ARABIDOPSIS THALIANA WHITE-BROWN COMPLEX HOMOLOG PROTEIN 11 (ATWBC11)	Encodes a plasma membrane-localized ATP-binding cassette transporter, that is required for cutin transport to the extracellular matrix. The mRNA is cell-to-cell mobile.	AT1G17840
Os11g0135000	0	0.0786791	0.267218	-2.26333	0	0	4	LOC_Os11g04030	ZINC INDUCED FACILITATOR-LIKE 1 (ZIFL1)	zinc induced facilitator-like 1;(source:Araport11)	AT5G13750
Os12g0132800	0	0	0	-1.38303	0	0	4	LOC_Os12g03860	ZINC INDUCED FACILITATOR-LIKE 1 (ZIFL1)	zinc induced facilitator-like 1;(source:Araport11)	AT5G13750
Os12g0411700	0	0	0	-5.8266	0	0	4	LOC_Os12g22110	ATP-BINDING CASSETTE G11 (ABCG11);CUTICULAR DEFECT AND ORGAN FUSION 1 (COF1);DESPERADO (DSO);WHITE-BROWN COMPLEX HOMOLOG PROTEIN 11 (WBC11); (AtABCG11);ARABIDOPSIS THALIANA WHITE-BROWN COMPLEX HOMOLOG PROTEIN 11 (ATWBC11)	Encodes a plasma membrane-localized ATP-binding cassette transporter, that is required for cutin transport to the extracellular matrix. The mRNA is cell-to-cell mobile.	AT1G17840
Os12g0411700	0	0	0	-5.8266	0	0	4	LOC_Os12g22284	ATP-BINDING CASSETTE G11 (ABCG11);CUTICULAR DEFECT AND ORGAN FUSION 1 (COF1);DESPERADO (DSO);WHITE-BROWN COMPLEX HOMOLOG PROTEIN 11 (WBC11); (AtABCG11);ARABIDOPSIS THALIANA WHITE-BROWN COMPLEX HOMOLOG PROTEIN 11 (ATWBC11)	Encodes a plasma membrane-localized ATP-binding cassette transporter, that is required for cutin transport to the extracellular matrix. The mRNA is cell-to-cell mobile.	AT1G17840
Os12g0454800	0	0.635474	0.314177	-2.47141	0	0	4	LOC_Os12g26940	HISTIDINE KINASE 3 (HK3);HISTIDINE KINASE 3 (AHK3)	Encodes a histidine kinases, a cytokinin receptor that controls cytokinin-mediated leaf longevity through a specific phosphorylation of the response regulator, ARR2. The mRNA is cell-to-cell mobile.	AT1G27320
Os01g0836600	0	-0.986191	-0.846421	-3.80556	0	0	5	LOC_Os01g61940	ATP-BINDING CASSETTE G1 (ABCG1)	Belongs to a clade of five Arabidopsis thaliana ABCG half-transporters that are required for synthesis of an effective suberin barrier in roots and seed coats (ABCG2, ABCG6, and ABCG20) and for synthesis of an intact pollen wall (ABCG1 and ABCG16).	AT2G39350
Os01g0952000	0	-3.4357	-2.84337	-13.6847	-2.4205	0	5	LOC_Os01g72290	PLASMODESMAL GERMIN-LIKE PROTEIN 1 (PDGLP1);GERMIN-LIKE PROTEIN 5 (GLP5)	Encodes a plasodesmata-located protein involved in regulating primary root growth by controlling phloem-mediated allocation of resources between the primary and lateral root meristems. The mRNA is cell-to-cell mobile.	AT1G09560
Os02g0695800	0	-1.36783	-0.268069	-1.74173	0	0	5	LOC_Os02g46850	ARABIDOPSIS THALIANA OLIGOPEPTIDE TRANSPORTER 4 (ATOPT4);OLIGOPEPTIDE TRANSPORTER 4 (OPT4)	oligopeptide transporter	AT5G64410
Os02g0695900	0	-1.0022	0.133858	-2.1877	0	0	5	LOC_Os02g46860	ARABIDOPSIS THALIANA OLIGOPEPTIDE TRANSPORTER 4 (ATOPT4);OLIGOPEPTIDE TRANSPORTER 4 (OPT4)	oligopeptide transporter	AT5G64410
Os03g0307300	0	-1.82022	-2.42936	-2.39384	-5.30954	0	5	LOC_Os03g19427	NICOTIANAMINE SYNTHASE 4 (NAS4);ARABIDOPSIS THALIANA NICOTIANAMINE SYNTHASE 4 (ATNAS4)	Encodes a protein with nicotianamine synthase activity.	AT1G56430
Os08g0492000	0	-1.98162	-0.155664	-2.43471	0	0	5	LOC_Os08g38400	ARABIDOPSIS THALIANA OLIGOPEPTIDE TRANSPORTER 1 (ATOPT1);OLIGOPEPTIDE TRANSPORTER 1 (OPT1)	oligopeptide transporter	AT5G55930
Os09g0125900	0	-1.38503	-1.86603	-4.20291	-1.23555	0	5	LOC_Os09g03939	ATP-BINDING CASSETTE G11 (ABCG11);CUTICULAR DEFECT AND ORGAN FUSION 1 (COF1);DESPERADO (DSO);WHITE-BROWN COMPLEX HOMOLOG PROTEIN 11 (WBC11); (AtABCG11);ARABIDOPSIS THALIANA WHITE-BROWN COMPLEX HOMOLOG PROTEIN 11 (ATWBC11)	Encodes a plasma membrane-localized ATP-binding cassette transporter, that is required for cutin transport to the extracellular matrix. The mRNA is cell-to-cell mobile.	AT1G17840
Os01g0689451	0	-1.97164	-1.20183	0	-2.04309	0	6	LOC_Os01g49470	BRUTUS (BTS);EMBRYO DEFECTIVE 2454 (EMB2454)	Encodes BRUTUS (BTS), a putative E3 ligase protein with metal ion binding and DNA binding domains, which negatively regulates the response to iron deficiency. The mRNA is cell-to-cell mobile.	AT3G18290
Os03g0178100	0	-2.88999	-2.15202	-0.582739	-0.880175	0	6	LOC_Os03g08070	P-TYPE ATPASE OF ARABIDOPSIS 2 (PAA2);ARABIDOPSIS HEAVY METAL ATPASE 8 (ATHMA8);HEAVY METAL ATPASE 8 (HMA8)	P-Type ATPase, mediates copper transport to chloroplast thylakoid lumen. Required for accumulation of copper-containing plastocyanin in the thylakoid lumen and for effective photosynthetic electron transport	AT5G21930
Os03g0178100	0	-2.88999	-2.15202	-0.582739	-0.880175	0	6	LOC_Os08g37950	P-TYPE ATPASE OF ARABIDOPSIS 2 (PAA2);ARABIDOPSIS HEAVY METAL ATPASE 8 (ATHMA8);HEAVY METAL ATPASE 8 (HMA8)	P-Type ATPase, mediates copper transport to chloroplast thylakoid lumen. Required for accumulation of copper-containing plastocyanin in the thylakoid lumen and for effective photosynthetic electron transport	AT5G21930
Os03g0307200	0	-2.02439	-1.76665	0	0	0	6	LOC_Os03g19420	NICOTIANAMINE SYNTHASE 3 (NAS3);ARABIDOPSIS THALIANA NICOTIANAMINE SYNTHASE 3 (ATNAS3)	Encodes a nicotianamine synthase.	AT1G09240
Os03g0439700	0	-3.43068	-1.56515	0.880234	-3.16995	0	6	LOC_Os03g32490	CONSERVED IN THE GREEN LINEAGE AND DIATOMS 27 (CGLD27)	DUF1230 family protein (DUF1230);(source:Araport11)	AT5G67370
Os03g0751100	0	-5.15851	-3.26169	0	-3.9884	0	6	LOC_Os03g54000	OLIGOPEPTIDE TRANSPORTER (ATOPT3); (OPT3);OLIGOPEPTIDE TRANSPORTER (OPT3)	Encodes a phloem-specific iron transporter that is essential for systemic iron signaling and redistribution of iron and cadmium. It loads iron into the phloem, facilitates iron recirculation from the xylem to the phloem, and regulates both shoot-to-root iron signaling and iron redistribution from mature to developing tissues.	AT4G16370
Os05g0551000	0	-2.8596	-1.18071	-0.483723	-3.78242	0	6	LOC_Os05g47780	BRUTUS (BTS);EMBRYO DEFECTIVE 2454 (EMB2454)	Encodes BRUTUS (BTS), a putative E3 ligase protein with metal ion binding and DNA binding domains, which negatively regulates the response to iron deficiency. The mRNA is cell-to-cell mobile.	AT3G18290
Os06g0125500	0	-2.03168	-0.627482	1.26551	-1.59833	0	6	LOC_Os06g03560	OLIGOPEPTIDE TRANSPORTER 7 (OPT7);ARABIDOPSIS THALIANA OLIGOPEPTIDE TRANSPORTER 7 (ATOPT7)	oligopeptide transporter	AT4G10770
Os06g0567200	0	-1.19057	-1.79127	0	0	0	6	LOC_Os06g37080	MCO3	Putative ascorbate oxidase with ferroxidase activity, candidate for the regulation of apoplastic iron excess.	AT5G21105
Os06g0731200	0	-2.61634	-1.26054	1.64853	0	0	6	LOC_Os06g51460	ATP-BINDING CASSETTE G28 (ABCG28)	ABC transporter family protein;(source:Araport11)	AT5G60740
Os07g0288700	0	-3.64391	-1.32851	0.900929	-1.64961	0	6	LOC_Os07g18874	ATP-BINDING CASSETTE G11 (ABCG11);CUTICULAR DEFECT AND ORGAN FUSION 1 (COF1);DESPERADO (DSO);WHITE-BROWN COMPLEX HOMOLOG PROTEIN 11 (WBC11); (AtABCG11);ARABIDOPSIS THALIANA WHITE-BROWN COMPLEX HOMOLOG PROTEIN 11 (ATWBC11)	Encodes a plasma membrane-localized ATP-binding cassette transporter, that is required for cutin transport to the extracellular matrix. The mRNA is cell-to-cell mobile.	AT1G17840
Os11g0126100	0	-2.19408	-0.0928445	0	0	0	6	LOC_Os11g03240		MATE efflux family protein;(source:Araport11)	AT1G33110
Os11g0126100	0	-2.19408	-0.0928445	0	0	0	6	LOC_Os11g03484		MATE efflux family protein;(source:Araport11)	AT1G33110
Os11g0126100	0	-2.19408	-0.0928445	0	0	0	6	LOC_Os12g03200		MATE efflux family protein;(source:Araport11)	AT1G33110
Os11g0129000	0	-2.32109	0.164415	-0.610667	-1.1636	0	6	LOC_Os12g03200		MATE efflux family protein;(source:Araport11)	AT1G33110
Os11g0129000	0	-2.32109	0.164415	-0.610667	-1.1636	0	6	LOC_Os12g03230		MATE efflux family protein;(source:Araport11)	AT1G33110
Os12g0106600	0	-2.23272	-0.812141	0.93711	-0.804551	0	6	LOC_Os12g01580		MATE efflux family protein;(source:Araport11)	AT2G38330
Os12g0562100	0	-3.29966	-1.59059	0.934049	0.525497	0	6	LOC_Os12g37530	MULTIPLE ANTIBIOTIC RESISTANCE 1 (MAR1);IRON REGULATED 3 (IREG3); (RTS3)	Mutations in MAR1 confer resistance, while MAR1 overexpression causes hypersensitivity to multiple aminoglycoside antibiotics. Localizes to the chloroplast envelope. MAR1 may act as a plastid transporter involved in cellular iron homeostasis. The mRNA is cell-to-cell mobile.	AT5G26820
Os09g0314800	0	0	0	0	0	-1.6	3		ROOT HAIR SPECIFIC 10 (RHS10);PROLINE-RICH EXTENSIN-LIKE RECEPTOR KINASE 13 (AtPERK13);PROLINE-RICH EXTENSIN-LIKE RECEPTOR KINASE 13 (PERK13)	Encodes a member of the proline-rich extensin-like receptor kinase (PERK) family. This family consists of 15 predicted receptor kinases (PMID: 15653807).	AT1G70460
Os01g0279400	0	-2.52403	-2.89043	2.53929	-1.69206	-1.82	6	LOC_Os01g17214	ZINC INDUCED FACILITATOR-LIKE 2 (ZIFL2)	zinc induced facilitator-like 2;(source:Araport11)	AT3G43790

## Sheet: Table S2.5
Rice_id	Wu*	Kar_Hacha	Kar_Lachit	Regon_Mature	Regon_Seedling	Finatto	Cluster	SYMBOL	LOC_id	Ara_SYMBOL	DESCRIPTION	Ara_id
Os09g0396900	4.2	8.66894	7.60137	0	5.63752	1.47	1	VIT2	LOC_Os09g23300	(ATVIT1);VACUOLAR IRON TRANSPORTER 1 (VIT1)	Encodes an iron transporter required for iron sequestration into vacuoles. Expressed in developing embryo and seed. Localized in the vacuolar membrane.	AT2G01770
Os12g0106000	2.8	5.66019	4.56851	0	4.12882	0	1	FER2	LOC_Os12g01530	FERRITIN 4 (FER4);FERRITIN 4 (ATFER4)	Encodes FERRITIN 4, AtFER4. Ferritins are a class of 24-mer multi-meric proteins found in all kingdoms of life. Function as the main iron store in mammals. Evidence suggests that Arabidopsis ferritins are essential to protect cells against oxidative damage, but they do not constitute the major iron pool. Localize to mitochondria. Knock out mutants are not sensitive to abiotic stress.	AT2G40300
Os03g0188100	0.9	2.39987	2.58882	8.57956	2.10304	0	1	MATE1	LOC_Os03g08900		MATE efflux family protein;(source:Araport11)	AT5G65380
Os01g0609300	0	6.73317	4.19645	4.55995	2.31946	1.39	1	OsPDR9	LOC_Os01g42380	PLEIOTROPIC DRUG RESISTANCE 12 (PDR12);ARABIDOPSIS THALIANA ATP-BINDING CASSETTE G40 (ATABCG40);ATP-BINDING CASSETTE G40 (ABCG40);PLEIOTROPIC DRUG RESISTANCE 12 (ATPDR12)	ABC transporter family involved in ABA transport and resistance to lead. Localizes to plasma membrane. Upregulated by lead. Expressed in leaves, flowers, stomata and roots.	AT1G15520
Os01g0609900	0	4.93287	2.70595	3.92351	3.73876	0	1	OsPDR8	LOC_Os01g24010	PLEIOTROPIC DRUG RESISTANCE 12 (PDR12);ARABIDOPSIS THALIANA ATP-BINDING CASSETTE G40 (ATABCG40);ATP-BINDING CASSETTE G40 (ABCG40);PLEIOTROPIC DRUG RESISTANCE 12 (ATPDR12)	ABC transporter family involved in ABA transport and resistance to lead. Localizes to plasma membrane. Upregulated by lead. Expressed in leaves, flowers, stomata and roots.	AT1G15520
Os07g0522500	0	6.90317	2.93926	2.73903	0.695865	1.15	1	ABCG43	LOC_Os02g21340	(ATABCG34);ATP-BINDING CASSETTE G34 (ABCG34);PLEIOTROPIC DRUG RESISTANCE 6 (PDR6);PLEIOTROPIC DRUG RESISTANCE 6 (ATPDR6)	pleiotropic drug resistance 6;(source:Araport11)	AT2G36380
Os11g0135900	0	2.81159	2.89142	2.24858	1.28108	1.09	1	ZIFL7	LOC_Os11g04104	ZINC INDUCED FACILITATOR-LIKE 2 (ZIFL2)	zinc induced facilitator-like 2;(source:Araport11)	AT5G13750
Os06g0554800	0.8	-2.71109	-1.79209	-2.81941	-1.63942	0	5	PDR12	LOC_Os01g52560	PENETRATION 3 (PEN3);PLEIOTROPIC DRUG RESISTANCE 8 (PDR8);ARABIDOPSIS THALIANA ATP-BINDING CASSETTE G36 (ATABCG36);ATP-BINDING CASSETTE G36 (ABCG36);ARABIDOPSIS PLEIOTROPIC DRUG RESISTANCE 8 (ATPDR8)	ATP binding cassette transporter. Localized to the plasma membrane in uninfected cells. In infected leaves, the protein concentrated at infection sites. Contributes to nonhost resistance to inappropriate pathogens that enter by direct penetration in a salicylic acid?dependent manner. Required for mlo resistance. Has Cd transporter activity (Cd2+ extrusion pump) and contributes to heavy metal resi…	AT1G59870
Os01g0503400	0.7	-2.74497	-1.70098	-2.77179	-1.26511	1.43	5	NRAMP6	LOC_Os01g31870	NATURAL RESISTANCE-ASSOCIATED MACROPHAGE PROTEIN 1 (NRAMP1); (ATNRAMP1); (PMIT1)	Thought to be involved in iron homeostasis. Induced in leaves in response to iron deficiency. Transgenic plants accumulate toxic levels of iron. Gene complements yeast iron uptake mutants.	AT1G80830
Os01g0952000	0	-3.4357	-2.84337	-13.6847	-2.4205	0	5	GLP1	LOC_Os01g72290	PLASMODESMAL GERMIN-LIKE PROTEIN 1 (PDGLP1);GERMIN-LIKE PROTEIN 5 (GLP5)	Encodes a plasodesmata-located protein involved in regulating primary root growth by controlling phloem-mediated allocation of resources between the primary and lateral root meristems. The mRNA is cell-to-cell mobile.	AT1G09560
Os03g0307300	0	-1.82022	-2.42936	-2.39384	-5.30954	0	5	NAS1	LOC_Os03g19427	NICOTIANAMINE SYNTHASE 4 (NAS4);ARABIDOPSIS THALIANA NICOTIANAMINE SYNTHASE 4 (ATNAS4)	Encodes a protein with nicotianamine synthase activity.	AT1G56430
Os03g0178100	0	-2.88999	-2.15202	-0.582739	-0.880175	0	6	HMA6	LOC_Os03g08070	P-TYPE ATPASE OF ARABIDOPSIS 2 (PAA2);ARABIDOPSIS HEAVY METAL ATPASE 8 (ATHMA8);HEAVY METAL ATPASE 8 (HMA8)	P-Type ATPase, mediates copper transport to chloroplast thylakoid lumen. Required for accumulation of copper-containing plastocyanin in the thylakoid lumen and for effective photosynthetic electron transport	AT5G21930
Os05g0551000	0	-2.8596	-1.18071	-0.483723	-3.78242	0	6	HRZ2	LOC_Os05g47780	BRUTUS (BTS);EMBRYO DEFECTIVE 2454 (EMB2454)	Encodes BRUTUS (BTS), a putative E3 ligase protein with metal ion binding and DNA binding domains, which negatively regulates the response to iron deficiency. The mRNA is cell-to-cell mobile.	AT3G18290

## Sheet: Table S2.6
Rice_id	Root (Fe/Control)_wu		Rice_id	Shoot (Fe/Control)_wu
Os08g0453700	1.3		Os08g0453700	1
Os09g0438000	0.9		Os09g0438000	0.9
Os04g0444800	1.2		Os04g0444800	0.8
Os04g0578600	1.3		Os04g0578600	0.9
Os03g0411800	0.3		Os03g0411800	2.1
Os05g0164800	1		Os05g0164800	1.4
Os05g0472400	0.3		Os04g0613000	1.2
Os08g0207500	0.4		Os08g0207500	0.4
Os03g0667300	0.7		Os03g0667300	0.8
Os05g0472700	0.5		Os05g0472700	0.9
Os02g0196000	0.8		Os02g0196000	1
Os07g0232800	0.8		Os07g0232800	0.8
Os08g0100200	0.5		Os08g0100200	0.7
Os05g0198400	0.9		Os05g0198400	0.9
Os06g0566300	0.2		Os03g0667500	0.8
Os05g0316100	1.1		Os06g0566300	0.5
Os05g0472400	0.3		Os05g0316100	1.2
Os03g0572900	1.2		Os05g0472400	0.8
Os03g0278900	1.1		Os03g0667400	1
Os07g0495200	0.7		Os03g0572900	1
Os08g0250200	0.8		Os03g0278900	0.8
Os03g0736600	1.1		Os07g0495200	1
Os06g0646500	0.7		Os08g0250200	1
Os06g0646500	0.7		Os03g0736600	0.9
Os02g0750200	1.1		Os06g0646500	1
Os07g0513000	0.8		Os06g0646500	1.1
Os10g0320400	0.8		Os02g0750200	0.7
Os01g0673800	1.1		Os10g0320400	1
None	1.2		Os07g0513000	0.6
Os02g0175400	0.5		Os01g0673800	1
Os06g0662000	0.8		None	0.9
Os01g0685800	0.6		Os02g0175400	0.8
Os06g0568200	0.7		Os06g0662000	1.2
Os01g0685800	0.7		Os01g0685800	1
None	1.2		Os06g0568200	1.1
Os01g0711000	0.8		Os01g0685800	1
Os01g0771200	1.1		None	0.9
Os01g0720100	0.8		Os01g0711000	1.1
Os01g0600000	0.8		Os01g0771200	1.4
Os05g0533800	0.7		Os01g0720100	0.8
Os02g0131300	0.8		Os01g0600000	0.9
Os03g0689300	1		Os05g0533800	0.9
Os06g0181500	1		Os02g0131300	1
Os07g0191200	0.5		Os03g0689300	1.7
Os11g0489600	0.9		Os06g0181500	0.9
Os12g0638700	0.6		Os11g0489600	1
Os04g0656100	0.7		Os07g0191200	0.9
Os06g0235400	0.9		Os12g0638700	0.8
Os01g0834200	0.8		Os04g0656100	1.1
Os03g0251500	0.7		Os06g0235400	1.2
Os10g0184300	0.9		Os01g0834200	1.1
Os05g0593100	0.7		Os03g0251500	1
Os04g0643100	0.8		Os10g0184300	1.2
Os01g0587000	0.8		Os05g0593100	1.1
Os05g0480700	1.1		Os04g0643100	1.1
Os01g0222500	0.7		Os01g0587000	1.1
Os01g0659200	0.9		Os05g0480700	0.8
Os02g0824700	0.8		Os01g0222500	0.8
Os04g0137500	0.9		Os01g0659200	1.1
Os07g0549700	1		Os02g0824700	1.2
Os07g0549700	0.7		Os04g0137500	1.2
Os01g0962300	0.9		Os07g0549700	1.1
Os01g0610100	0.8		Os07g0549700	1
Os02g0550100	0.8		Os01g0962300	1.1
Os11g0169900	0.8		Os01g0610100	1.1
Os05g0106100	0.9		Os02g0550100	1.1
			Os11g0169900	1.2
			Os05g0106100	1.2
			Os10g0113723	2
			Os07g0689600	0.7
			Os05g0135700	1.3
			Os01g0293000	1.3
			Os01g0323600	1
			None	0.8
			Os05g0221800	2.6
			Os04g0669800	1.1
			Os03g0117800	0.8
			Os04g0669900	1.3
			Os12g0497400	1.1
			Os11g0216900	1
			Os03g0645200	1
			Os12g0617100	1.2
			Os10g0392700	1.1
			Os11g0484000	0.9
			Os09g0453800	1.1
			Os04g0390500	0.9
			Os04g0542800	1.3
			Os02g0649900	1
			Os08g0101000	0.9
			Os05g0426200	1.6
			Os03g0379300	1.1
			Os04g0553000	0.9
			Os01g0173900	1.3
			Os04g0620066	1.3
			Os11g0155600	1.3
			Os04g0209300	2.4
			Os01g0695800	11.8
			Os08g0398000	1.3
			Os02g0810300	1
			Os08g0564100	1.1
			Os06g0695800	0.8
			Os04g0642000	0.8
			Os07g0464600	0.7
			Os03g0280000	1
			Os03g0755100	1.1
			Os01g0723800	1.2
			Os01g0976100	1
			Os03g0670100	1.2
			Os03g0316900	1.2
			Os04g0627200	1
			Os03g0441500	1
			Os05g0107600	0.9
			Os03g0181750	0.7
			Os03g0181675	0.9
			Os11g0603200	1
			Os06g0128300	1
			Os06g0158900	1.2
			Os01g0770500	0.9
			Os05g0196250	1.2
			Os02g0826500	1.1
			Os01g0966100	1.3
			Os03g0332700	1.1
			Os01g0218700	0.9
			Os09g0572400	1.4
			Os05g0119000	1.6
			Os01g0904200	0.8
			Os02g0575500	0.7
			Os04g0660200	0.9
			Os11g0549635	0.7
			Os07g0558000	1
			Os07g0227800	1
			Os03g0698400	1
			Os11g0177400	0.9
			Os09g0401100	1.2
			Os06g0503100	1.1
			Os01g0615500	0.8
			Os03g0157400	1.1
			Os08g0167000	0.9
			Os02g0318500	0.9
			Os09g0332300	0.9
			Os03g0859500	0.8
			Os06g0554800	0.8
			Os09g0109800	0.9
			Os02g0822100	0.9
			Os03g0147400	1
			Os10g0447900	0.9
			Os09g0470000	0.9
			Os09g0484900	0.7
			Os08g0503700	0.9
			Os08g0481800	0.9
			Os10g0344000	3.2
			Os01g0684900	1.2
			Os06g0494400	2
			Os09g0468000	1
			Os07g0502200	2.2
			Os10g0344900	1.2
			Os04g0373400	2.3
			Os10g0345100	1.7
			Os06g0495500	1
			Os01g0504500	1.5
			Os11g0129200	1
			Os08g0480000	1
			Os03g0858800	1
			Os03g0570800	0.9
			Os10g0190900	0.9
			Os05g0554000	0.9
			None	1.2
			Os03g0571700	1.4
			Os03g0626700	1.3
			Os12g0125500	1
			Os07g0516600	1.3
			Os03g0572900	1
			Os02g0821600	1.2
			Os12g0615700	0.8
			Os06g0707100	1.5
			Os03g0188100	0.9
			Os04g0571700	1
			Os08g0550200	0.8
			Os03g0571900	1.4
			Os01g0504500	1.2
			Os11g0129200	1
			Os03g0229500	0.8
			Os03g0572900	1
			Os03g0839200	1.1
			Os08g0480000	0.9
			Os12g0125800	0.8
			Os08g0562800	0.8
			Os12g0125500	0.9
			Os10g0206800	1.7
			Os09g0548300	1.1
			Os03g0216700	1.1
			Os12g0156700	0.9
			Os08g0467400	1
			Os03g0586700	1.1
			Os07g0258400	0.8
			Os07g0257200	0.6
			Os06g0676000	1.4
			Os03g0296800	1
			Os03g0208500	1.1
			Os01g0503400	0.7
			Os04g0463400	0.9
			Os09g0396900	4.2
			Os12g0106000	2.8
			Os01g0508100	1.4

## Sheet: Table S2.7
Rice_id	Leaf Lachit Excess Fe vs. Control Log2(fold-change)	Rice_id	Leaf Hacha Excess Fe vs. Control Log2(fold-change)		Rice_id	Root Lachit Excess Fe vs. Control Log2(fold-change)	Rice_id	Root Hacha Excess Fe vs. Control Log2(fold-change)
Os01g0100400	-0.30717	Os01g0100400	-1.20034		Os01g0100400	-1.25264	Os01g0100400	-1.91734
Os01g0100700	-0.13957	Os01g0100700	-0.0409901		Os01g0100700	-1.77067	Os01g0100700	-2.38804
Os01g0100900	1.38689	Os01g0100900	1.40242		Os01g0100900	0.867953	Os01g0100900	0.795886
Os01g0101200	-3.19778	Os01g0101200	-4.70915		Os01g0101200	-0.935208	Os01g0101200	-1.31132
Os01g0101800	0.0336505	Os01g0101800	0.0905498		Os01g0101800	-1.95404	Os01g0101800	-1.9947
Os01g0102000	0.0774615	Os01g0102000	-0.0481241		Os01g0102000	-0.798248	Os01g0102000	-1.40114
Os01g0102300	-1.2076	Os01g0102300	-3.2982		Os01g0102300	0.896556	Os01g0102300	1.00112
Os01g0102500	1.30101	Os01g0102500	1.97052		Os01g0102500	-0.288954	Os01g0102500	0.486781
Os01g0102600	-1.92186	Os01g0102600	-4.37073		Os01g0102600	-0.990132	Os01g0102600	-1.12292
Os01g0102900	-2.02179	Os01g0102900	-4.1491		Os01g0102900	-0.461179	Os01g0102900	-0.0603564
Os01g0103000	-0.792007	Os01g0103000	-2.67347		Os01g0103000	-1.46107	Os01g0103000	-1.67431
Os01g0103400	0.204722	Os01g0103400	-0.0277861		Os01g0103400	-0.212046	Os01g0103400	-0.112753
Os01g0103600	0.466821	Os01g0103600	0.907945		Os01g0103600	-0.0769432	Os01g0103600	-1.12519
Os01g0104800	-0.39696	Os01g0104800	-1.29699		Os01g0104800	-1.08126	Os01g0104800	-1.39384
Os01g0104900	0.463008	Os01g0104900	-0.223833		Os01g0104900	-1.04939	Os01g0104900	-2.66818
Os01g0105300	0.00777311	Os01g0105300	-0.0983675		Os01g0105300	0.515061	Os01g0105300	-0.478476
Os01g0105400	0.243313	Os01g0105400	0.013307		Os01g0105400	-0.885053	Os01g0105400	-0.0122515
Os01g0105700	0.452585	Os01g0105700	-0.125306		Os01g0105700	-1.13636	Os01g0105700	-1.30165
Os01g0105900	1.01287	Os01g0105900	0.494357		Os01g0105900	0.164803	Os01g0105900	-1.44483
Os01g0106400	-0.20636	Os01g0106400	-0.719183		Os01g0106400	-2.15945	Os01g0106400	-2.37963
Os01g0106500	0.00679765	Os01g0106500	-1.26787		Os01g0106500	-0.773238	Os01g0106500	-1.64802
Os01g0106700	-0.462867	Os01g0106700	-1.8359		Os01g0106700	-0.983304	Os01g0106700	-1.31683
Os01g0106900	-0.814752	Os01g0106900	0.30964		Os01g0106900	0.720808	Os01g0106900	-1.68868
Os01g0108400	-3.81336	Os01g0108400	-4.43447		Os01g0108400	0.0283639	Os01g0108400	-0.0580624
Os01g0108500	-0.309651	Os01g0108500	-1.2503		Os01g0108500	-0.0183606	Os01g0108500	0
Os01g0108600	0.0932463	Os01g0108600	-1.02327		Os01g0108600	1.85546	Os01g0108600	1.30406
Os01g0108800	-1.25449	Os01g0108800	-0.709391		Os01g0108800	-2.39883	Os01g0108800	-2.72421
Os01g0109000	-0.424367	Os01g0109000	-1.40145		Os01g0109000	0.136844	Os01g0109000	0.622224
Os01g0109500	-0.16741	Os01g0109500	1.27265		Os01g0109500	0.191706	Os01g0109500	0.375298
Os01g0110100	0.149345	Os01g0110100	-1.35518		Os01g0110100	0.0706625	Os01g0110100	-0.492797
Os01g0110200	0.427423	Os01g0110200	-2.62444		Os01g0110200	0.253751	Os01g0110200	-2.4704
Os01g0110400	2.56727	Os01g0110400	2.11833		Os01g0110400	0.918913	Os01g0110400	0.942018
Os01g0110500	0.702427	Os01g0110500	-0.344783		Os01g0110500	-0.333062	Os01g0110500	-1.90664
Os01g0110800	-0.398649	Os01g0110800	-0.735521		Os01g0110800	-0.292094	Os01g0110800	-0.145107
Os01g0111000	-2.15183	Os01g0111000	-0.847857		Os01g0111000	0.221066	Os01g0111000	0
Os01g0111100	-4.21756	Os01g0111100	-6.23535		Os01g0111100	0.606146	Os01g0111100	0.489844
Os01g0111900	0.0169318	Os01g0111900	-1.40795		Os01g0111900	-1.90339	Os01g0111900	-2.51969
Os01g0112000	0.00092146	Os01g0112000	0.215673		Os01g0112000	-1.63725	Os01g0112000	-2.87499
Os01g0112300	0.24231	Os01g0112300	-0.225283		Os01g0112300	-0.258184	Os01g0112300	-0.652329
Os01g0112500	1.44919	Os01g0112500	2.24344		Os01g0112500	1.10682	Os01g0112500	2.40243
Os01g0112800	0	Os01g0112800	-0.22048		Os01g0112800	-0.0501389	Os01g0112800	-0.21184
Os01g0113200	0.125703	Os01g0113200	-0.100923		Os01g0113200	0.657733	Os01g0113200	0.882409
Os01g0113300	-0.166623	Os01g0113300	-0.498596		Os01g0113300	0.840367	Os01g0113300	1.22586
Os01g0113400	0.0727674	Os01g0113400	-0.95929		Os01g0113400	-0.0941169	Os01g0113400	-0.834794
Os01g0113500	1.01344	Os01g0113500	-0.255796		Os01g0113500	0.0323058	Os01g0113500	-0.0207021
Os01g0113600	0.652966	Os01g0113600	0.232403		Os01g0113600	-0.0236742	Os01g0113600	-0.389299
Os01g0113900	0.01593	Os01g0113900	0		Os01g0113900	0.211783	Os01g0113900	0
Os01g0114100	1.41375	Os01g0114100	0.741966		Os01g0114100	1.56397	Os01g0114100	1.86414
Os01g0114200	0.198809	Os01g0114200	-1.92331		Os01g0114200	-0.946072	Os01g0114200	-1.46179
Os01g0114300	-0.246534	Os01g0114300	-0.670393		Os01g0114300	1.12515	Os01g0114300	1.25915
Os01g0114402	-0.173774	Os01g0114402	0		Os01g0114402	0.856844	Os01g0114402	0
Os01g0114600	-1.08027	Os01g0114600	0.415871		Os01g0114600	-0.87932	Os01g0114600	-0.224074
Os01g0114700	-0.603995	Os01g0114700	-1.56637		Os01g0114700	-0.669504	Os01g0114700	-0.152923
Os01g0115600	-0.966124	Os01g0115600	-1.50654		Os01g0115600	-0.255837	Os01g0115600	-0.237883
Os01g0115700	-1.89333	Os01g0115700	-2.19873		Os01g0115700	0.0924966	Os01g0115700	-0.110194
Os01g0115725	-1.9365	Os01g0115725	-2.45067		Os01g0115725	0.360757	Os01g0115725	-0.412991
Os01g0115750	0.100896	Os01g0115750	-2.49577		Os01g0115750	0.0256087	Os01g0115750	0.386285
Os01g0115800	0.000914991	Os01g0115800	-0.797725		Os01g0115800	0.00604825	Os01g0115800	-0.655585
Os01g0115900	0.413946	Os01g0115900	-0.625683		Os01g0115900	0.0463851	Os01g0115900	0.334343
Os01g0115950	0.0282072	Os01g0115950	-0.954855		Os01g0115950	-0.0102588	Os01g0115950	-0.477567
Os01g0116000	9.7e-05	Os01g0116000	-1.75584		Os01g0116000	-0.0175023	Os01g0116000	-0.761075
Os01g0116101	0.000751294	Os01g0116101	-0.930716		Os01g0116101	0.0148471	Os01g0116101	-0.381731
Os01g0116200	0.015003	Os01g0116200	-0.0379708		Os01g0116200	0.691334	Os01g0116200	0
Os01g0116400	-0.333585	Os01g0116400	-1.94077		Os01g0116400	0.0601367	Os01g0116400	-0.476888
Os01g0117000	-0.0765428	Os01g0117000	0.531172		Os01g0117000	0.679575	Os01g0117000	1.49793
Os01g0118300	0.0798947	Os01g0118300	-0.752984		Os01g0118300	-2.79617	Os01g0118300	-2.40962
Os01g0118400	1.58718	Os01g0118400	0.0773337		Os01g0118400	-1.7195	Os01g0118400	-3.92168
Os01g0118600	1.00876	Os01g0118600	-0.154618		Os01g0118600	-1.59184	Os01g0118600	-2.18798
Os01g0118700	2.1082	Os01g0118700	1.44366		Os01g0118700	0.38549	Os01g0118700	0.310973
Os01g0119100	-0.326064	Os01g0119100	-0.32708		Os01g0119100	-2.44369	Os01g0119100	-4.39667
Os01g0119500	0.298767	Os01g0119500	-0.742432		Os01g0119500	0.129826	Os01g0119500	-0.200094
Os01g0120300	-1.51782	Os01g0120300	-2.56037		Os01g0120300	-0.106685	Os01g0120300	-0.124455
Os01g0120400	1.12122	Os01g0120400	1.13047		Os01g0120400	1.36926	Os01g0120400	0.726597
Os01g0120700	1.37211	Os01g0120700	1.76971		Os01g0120700	0.887099	Os01g0120700	1.17877
Os01g0121500	1.85165	Os01g0121500	4.09651		Os01g0121500	5.30271	Os01g0121500	3.70209
Os01g0121600	2.08728	Os01g0121600	2.96679		Os01g0121600	4.09614	Os01g0121600	2.6112
Os01g0122000	-0.861732	Os01g0122000	-2.92892		Os01g0122000	-0.0435744	Os01g0122000	-0.0670973
Os01g0123700	-2.15972	Os01g0123700	0		Os01g0123700	0	Os01g0123700	0
Os01g0123900	-2.2775	Os01g0123900	-3.64157		Os01g0123900	-0.670121	Os01g0123900	-0.218522
Os01g0124000	-2.00216	Os01g0124000	0.678901		Os01g0124000	0.283473	Os01g0124000	0.751106
Os01g0124100	2.28466	Os01g0124100	3.50657		Os01g0124100	0.670453	Os01g0124100	0.832363
Os01g0124200	0.144672	Os01g0124200	4.63441		Os01g0124200	0.318751	Os01g0124200	1.29918
Os01g0124401	0.341478	Os01g0124401	1.94268		Os01g0124401	-1.01583	Os01g0124401	-1.42373
Os01g0124550	0.00744861	Os01g0124550	0.272819		Os01g0124550	-0.690329	Os01g0124550	2.08816
Os01g0124600	0.149876	Os01g0124600	2.2122		Os01g0124600	3.00795	Os01g0124600	0.155555
Os01g0124650	3.95132	Os01g0124650	4.27617		Os01g0124650	1.73682	Os01g0124650	2.13755
Os01g0124700	2.41646	Os01g0124700	-1.9067		Os01g0124700	1.631	Os01g0124700	1.46583
Os01g0125600	0.0444423	Os01g0125600	-0.509738		Os01g0125600	-2.15933	Os01g0125600	-4.13831
Os01g0125800	2.25023	Os01g0125800	1.81815		Os01g0125800	0.600742	Os01g0125800	0.883065
Os01g0126000	-0.0900306	Os01g0126000	0.0365208		Os01g0126000	1.41666	Os01g0126000	2.46125
Os01g0126100	0.295695	Os01g0126100	2.00148		Os01g0126100	5.32671	Os01g0126100	6.48265
Os01g0126200	-1.05514	Os01g0126200	-2.79123		Os01g0126200	1.01947	Os01g0126200	0.957271
Os01g0126600	-0.731359	Os01g0126600	-0.803276		Os01g0126600	0.615118	Os01g0126600	1.11181
Os01g0126900	0.0311837	Os01g0126900	0.0922064		Os01g0126900	0.796846	Os01g0126900	2.13992
Os01g0127000	0.0732576	Os01g0127000	0.101113		Os01g0127000	4.71008	Os01g0127000	5.20537
Os01g0127100	0.0179035	Os01g0127100	-5.18e-08		Os01g0127100	3.45487	Os01g0127100	3.90146
Os01g0127200	0	Os01g0127200	-0.054648		Os01g0127200	1.25429	Os01g0127200	2.00306
Os01g0127400	-2.39756	Os01g0127400	-3.77041		Os01g0127400	-0.1922	Os01g0127400	-0.412396
Os01g0127600	-1.00662	Os01g0127600	0.194329		Os01g0127600	-5.21059	Os01g0127600	-7.19519
Os01g0127700	1.82928	Os01g0127700	1.59536		Os01g0127700	0.560833	Os01g0127700	-0.146493
Os01g0127900	3.09635	Os01g0127900	2.67526		Os01g0127900	-0.322662	Os01g0127900	0.030476
Os01g0128000	2.14562	Os01g0128000	3.4805		Os01g0128000	0.990847	Os01g0128000	1.14574
Os01g0128200	3.33489	Os01g0128200	2.70187		Os01g0128200	0.67683	Os01g0128200	0.753121
Os01g0128250	2.016	Os01g0128250	1.54415		Os01g0128250	0.0480787	Os01g0128250	-0.154515
Os01g0128400	0.578193	Os01g0128400	0.550516		Os01g0128400	-0.852952	Os01g0128400	-1.44586
Os01g0129600	0.0477353	Os01g0129600	0.184738		Os01g0129600	2.64198	Os01g0129600	2.96554
Os01g0130000	2.31101	Os01g0130000	1.3554		Os01g0130000	-0.794222	Os01g0130000	-0.378793
Os01g0130200	-0.986191	Os01g0130200	-0.849561		Os01g0130200	0.213569	Os01g0130200	-0.578078
Os01g0130400	-0.619927	Os01g0130400	-2.23297		Os01g0130400	-1.55849	Os01g0130400	-2.87461
Os01g0130500	-0.796244	Os01g0130500	-1.00854		Os01g0130500	-0.344573	Os01g0130500	-1.42686
Os01g0131300	0.400636	Os01g0131300	-0.0911358		Os01g0131300	0.778504	Os01g0131300	1.61625
Os01g0132000	-1.00812	Os01g0132000	1.16099		Os01g0132000	-1.6	Os01g0132000	-1.49383
Os01g0132050	-0.0753643	Os01g0132050	-0.393187		Os01g0132050	-0.0186546	Os01g0132050	0.0208414
Os01g0132500	1.81653	Os01g0132500	3.10763		Os01g0132500	0.921781	Os01g0132500	1.05189
Os01g0132800	-0.88306	Os01g0132800	-2.47358		Os01g0132800	0.101073	Os01g0132800	-0.565411
Os01g0133100	1.06339	Os01g0133100	0.347037		Os01g0133100	-1.5093	Os01g0133100	-1.79362
Os01g0133200	0.0369457	Os01g0133200	-0.0382523		Os01g0133200	-2.22963	Os01g0133200	-3.25961
Os01g0133600	1.68036	Os01g0133600	1.05675		Os01g0133600	-1.29178	Os01g0133600	-0.933012
Os01g0133799	2.4342	Os01g0133799	2.43634		Os01g0133799	-0.133234	Os01g0133799	-2.05e-07
Os01g0133832	0.487154	Os01g0133832	0.153828		Os01g0133832	-1.95864	Os01g0133832	-2.67811
Os01g0133900	1.07942	Os01g0133900	0.710292		Os01g0133900	-1.62683	Os01g0133900	-2.3481
Os01g0134500	-1.14267	Os01g0134500	-3.32554		Os01g0134500	-1.18442	Os01g0134500	-1.71719
Os01g0134700	1.19324	Os01g0134700	1.63583		Os01g0134700	1.23074	Os01g0134700	-0.945814
Os01g0134800	0.106467	Os01g0134800	0.148699		Os01g0134800	-0.505954	Os01g0134800	-1.49365
Os01g0134900	0.608677	Os01g0134900	-0.503843		Os01g0134900	-2.17897	Os01g0134900	-2.62003
Os01g0135600	-0.244205	Os01g0135600	0.0622971		Os01g0135600	0.0028343	Os01g0135600	0.0193612
Os01g0135700	2.33566	Os01g0135700	2.86587		Os01g0135700	2.71274	Os01g0135700	-1.13616
Os01g0135900	-0.0159762	Os01g0135900	-1.73013		Os01g0135900	1.35234	Os01g0135900	0.988425
Os01g0136100	1.94037	Os01g0136100	1.28826		Os01g0136100	0.117121	Os01g0136100	-0.00414924
Os01g0136500	0.281518	Os01g0136500	0.432077		Os01g0136500	0.393849	Os01g0136500	0.173845
Os01g0136700	0.220174	Os01g0136700	0.368859		Os01g0136700	-1.07148	Os01g0136700	-1.46933
Os01g0136800	0.684918	Os01g0136800	2.70245		Os01g0136800	0.727149	Os01g0136800	0.611113
Os01g0136900	0.419284	Os01g0136900	3.53436		Os01g0136900	0.312742	Os01g0136900	0.0202618
Os01g0137500	0.57117	Os01g0137500	0.0105331		Os01g0137500	0.30494	Os01g0137500	-0.00771219
Os01g0138000	1.4901	Os01g0138000	-3.42585		Os01g0138000	1.04011	Os01g0138000	-0.913033
Os01g0138400	1.7072	Os01g0138400	4.37605		Os01g0138400	0.487039	Os01g0138400	-0.1518
Os01g0138600	0.297687	Os01g0138600	-0.00352837		Os01g0138600	-0.464013	Os01g0138600	-0.440264
Os01g0138800	0.0860978	Os01g0138800	2.03219		Os01g0138800	2.30504	Os01g0138800	2.62003
Os01g0138900	-0.0880962	Os01g0138900	-0.965094		Os01g0138900	-1.07195	Os01g0138900	-1.22955
Os01g0139000	-0.481139	Os01g0139000	-0.309731		Os01g0139000	-1.36562	Os01g0139000	0.208968
Os01g0139700	0.959754	Os01g0139700	1.23802		Os01g0139700	1.39097	Os01g0139700	1.61948
Os01g0140100	-0.0589816	Os01g0140100	-1.01925		Os01g0140100	-1.53275	Os01g0140100	-3.07697
Os01g0140400	-0.39631	Os01g0140400	-0.766868		Os01g0140400	-2.09873	Os01g0140400	-2.52799
Os01g0140500	0.350256	Os01g0140500	0.0794902		Os01g0140500	-1.12331	Os01g0140500	-1.78871
Os01g0141100	0.867658	Os01g0141100	1.81695		Os01g0141100	0.715701	Os01g0141100	0.824403
Os01g0141600	-1.5956	Os01g0141600	-3.23756		Os01g0141600	-0.482402	Os01g0141600	-0.313845
Os01g0142100	-1.79999	Os01g0142100	-4.43477		Os01g0142100	-0.0421865	Os01g0142100	-0.226178
Os01g0142300	0.836828	Os01g0142300	1.08603		Os01g0142300	-0.302272	Os01g0142300	1.65666
Os01g0142500	2.25781	Os01g0142500	1.47124		Os01g0142500	0.204609	Os01g0142500	0.733789
Os01g0143100	-1.19399	Os01g0143100	-2.36553		Os01g0143100	-1.49599	Os01g0143100	-1.08284
Os01g0143300	0.64648	Os01g0143300	0.697651		Os01g0143300	-1.10925	Os01g0143300	-1.74652
Os01g0143400	0	Os01g0143400	0.0389006		Os01g0143400	0	Os01g0143400	0.0379775
Os01g0143800	-0.685845	Os01g0143800	-1.39532		Os01g0143800	0.330777	Os01g0143800	0.056054
Os01g0143900	0.453072	Os01g0143900	4.11545		Os01g0143900	-0.116496	Os01g0143900	-0.47766
Os01g0144100	-3.31389	Os01g0144100	-4.43433		Os01g0144100	-0.0570779	Os01g0144100	0.716966
Os01g0144200	0.050423	Os01g0144200	-0.587205		Os01g0144200	0.650124	Os01g0144200	-0.088485
Os01g0144300	0.0501795	Os01g0144300	-0.506254		Os01g0144300	0.0422946	Os01g0144300	-0.397208
Os01g0144500	-0.141891	Os01g0144500	0.340568		Os01g0144500	1.58788	Os01g0144500	0.580848
Os01g0144900	0.35708	Os01g0144900	0.0992083		Os01g0144900	0.00181365	Os01g0144900	-0.516839
Os01g0145200	-0.123772	Os01g0145200	-0.770692		Os01g0145200	0.104087	Os01g0145200	-0.132445
Os01g0145600	0.0708775	Os01g0145600	-0.615621		Os01g0145600	-0.0925714	Os01g0145600	-0.35423
Os01g0146200	-0.0419408	Os01g0146200	0.598336		Os01g0146200	0.166104	Os01g0146200	-0.225398
Os01g0147900	-0.474657	Os01g0147900	-1.62816		Os01g0147900	-0.599238	Os01g0147900	-1.45933
Os01g0148000	-0.90044	Os01g0148000	-2.70207		Os01g0148000	-0.698305	Os01g0148000	-1.19503
Os01g0148500	-0.0113149	Os01g0148500	0.0631577		Os01g0148500	0.381147	Os01g0148500	-0.390857
Os01g0149200	1.72417	Os01g0149200	0.481206		Os01g0149200	0.62386	Os01g0149200	0.424712
Os01g0149400	0.628536	Os01g0149400	0.133317		Os01g0149400	-1.21035	Os01g0149400	-0.282509
Os01g0149800	1.97365	Os01g0149800	1.07033		Os01g0149800	3.02372	Os01g0149800	2.36832
Os01g0149900	0.705561	Os01g0149900	1.24333		Os01g0149900	0.0756516	Os01g0149900	1.18907
Os01g0150200	0.818589	Os01g0150200	0.0226761		Os01g0150200	-0.414453	Os01g0150200	-1.97494
Os01g0151200	-1.59064	Os01g0151200	-3.12575		Os01g0151200	-0.363824	Os01g0151200	-0.367542
Os01g0151500	0.601427	Os01g0151500	0.275853		Os01g0151500	-0.895581	Os01g0151500	-1.86267
Os01g0151600	2.02174	Os01g0151600	1.73267		Os01g0151600	0.706361	Os01g0151600	0.892068
Os01g0152000	2.25435	Os01g0152000	1.07619		Os01g0152000	0.348603	Os01g0152000	-0.265113
Os01g0152300	1.22102	Os01g0152300	0.372896		Os01g0152300	-1.32578	Os01g0152300	-0.552844
Os01g0152700	0.45859	Os01g0152700	0.437974		Os01g0152700	-0.35268	Os01g0152700	0.37894
Os01g0152800	0.851219	Os01g0152800	0.143128		Os01g0152800	0.856552	Os01g0152800	0.959416
Os01g0152900	0.965313	Os01g0152900	-0.0848211		Os01g0152900	-1.43363	Os01g0152900	-1.40726
Os01g0153300	0.0738635	Os01g0153300	-0.428448		Os01g0153300	-1.21911	Os01g0153300	-1.02465
Os01g0154600	-0.882727	Os01g0154600	-1.75676		Os01g0154600	-0.508746	Os01g0154600	-0.366993
Os01g0155000	0.640102	Os01g0155000	0.992096		Os01g0155000	3.57093	Os01g0155000	1.72714
Os01g0155300	0	Os01g0155300	0		Os01g0155300	-2.06434	Os01g0155300	-2.14599
Os01g0155800	5.30969	Os01g0155800	1.94833		Os01g0155800	1.3554	Os01g0155800	1.43846
Os01g0157900	1.33955	Os01g0157900	2.38226		Os01g0157900	1.98112	Os01g0157900	1.06609
Os01g0158200	0.672166	Os01g0158200	-0.0462083		Os01g0158200	-0.00472443	Os01g0158200	-1.19792
Os01g0158500	-0.0366218	Os01g0158500	1.34392		Os01g0158500	0.0170319	Os01g0158500	1.17958
Os01g0158533	0.0371598	Os01g0158533	0.320928		Os01g0158533	0	Os01g0158533	0.345727
Os01g0158566	0.0389006	Os01g0158566	-1.08998		Os01g0158566	-0.0865857	Os01g0158566	-0.386511
Os01g0158600	-0.00564163	Os01g0158600	-0.722744		Os01g0158600	-0.0120715	Os01g0158600	-2.39722
Os01g0159000	1.35683	Os01g0159000	1.30348		Os01g0159000	1.6032	Os01g0159000	-1.75814
Os01g0159200	1.47274	Os01g0159200	-0.42579		Os01g0159200	-0.983027	Os01g0159200	-2.19645
Os01g0159300	0.928774	Os01g0159300	2.29393		Os01g0159300	1.48777	Os01g0159300	1.59205
Os01g0159600	1.17275	Os01g0159600	2.12345		Os01g0159600	0.128571	Os01g0159600	0.28117
Os01g0159800	2.24508	Os01g0159800	3.78951		Os01g0159800	2.1305	Os01g0159800	2.10938
Os01g0160100	2.24942	Os01g0160100	4.33214		Os01g0160100	1.208	Os01g0160100	0.837411
Os01g0160150	0.123258	Os01g0160150	0.67155		Os01g0160150	0.161533	Os01g0160150	0.676052
Os01g0160700	0.399324	Os01g0160700	2.01628		Os01g0160700	0.125549	Os01g0160700	0.478732
Os01g0160800	0.901351	Os01g0160800	5.47805		Os01g0160800	1.19222	Os01g0160800	3.08312
Os01g0162200	0.253391	Os01g0162200	-1.86945		Os01g0162200	0.215422	Os01g0162200	-0.0567429
Os01g0162300	0.683759	Os01g0162300	-0.704753		Os01g0162300	0.0516308	Os01g0162300	0.0906056
Os01g0162500	3.73439	Os01g0162500	2.25432		Os01g0162500	0.428724	Os01g0162500	0.146652
Os01g0162701	-0.0138759	Os01g0162701	-0.065292		Os01g0162701	-0.0149925	Os01g0162701	-0.191532
Os01g0162800	0.0122956	Os01g0162800	1.42241		Os01g0162800	0	Os01g0162800	0.0349768
Os01g0162900	0.0384134	Os01g0162900	-0.496162		Os01g0162900	0.0160811	Os01g0162900	-0.444292
Os01g0164300	-0.0496768	Os01g0164300	0		Os01g0164300	-2.90886	Os01g0164300	-2.0533
Os01g0164600	-1.50283	Os01g0164600	-2.46631		Os01g0164600	0.330071	Os01g0164600	0.301115
Os01g0164800	0.215697	Os01g0164800	0.358911		Os01g0164800	-1.185	Os01g0164800	-1.34006
Os01g0164900	0.0525259	Os01g0164900	-0.693971		Os01g0164900	-1.32581	Os01g0164900	-1.59692
Os01g0165100	1.14669	Os01g0165100	0.75466		Os01g0165100	2.2082	Os01g0165100	3.28473
Os01g0165600	0.47718	Os01g0165600	0.482709		Os01g0165600	-2.35298	Os01g0165600	-2.0162
Os01g0166100	2.43893	Os01g0166100	1.64606		Os01g0166100	0.21544	Os01g0166100	0.0980615
Os01g0166500	-0.0600825	Os01g0166500	-0.689343		Os01g0166500	-3.34087	Os01g0166500	-4.38022
Os01g0166700	-0.437238	Os01g0166700	-1.80257		Os01g0166700	-0.868066	Os01g0166700	-1.73615
Os01g0166800	-0.949749	Os01g0166800	-2.28237		Os01g0166800	-2.24598	Os01g0166800	-2.44767
Os01g0167500	0.82699	Os01g0167500	0.35021		Os01g0167500	-1.2215	Os01g0167500	-1.53015
Os01g0167700	-0.147917	Os01g0167700	-0.213215		Os01g0167700	-0.720977	Os01g0167700	-1.38853
Os01g0167900	1.23259	Os01g0167900	2.52888		Os01g0167900	-0.0247871	Os01g0167900	-1.09792
Os01g0168600	-0.242205	Os01g0168600	0.272483		Os01g0168600	-0.855575	Os01g0168600	-1.38702
Os01g0168800	0.126053	Os01g0168800	-0.710303		Os01g0168800	-1.68735	Os01g0168800	-3.05171
Os01g0169800	-1.62668	Os01g0169800	-2.38855		Os01g0169800	-2.30638	Os01g0169800	-3.09065
Os01g0169851	-1.61501	Os01g0169851	-1.75903		Os01g0169851	-2.3503	Os01g0169851	-3.17472
Os01g0170000	2.3776	Os01g0170000	2.88918		Os01g0170000	0.705722	Os01g0170000	-0.0205005
Os01g0170051	1.83666	Os01g0170051	1.92312		Os01g0170051	1.73425	Os01g0170051	-0.435449
Os01g0170300	-0.285712	Os01g0170300	-0.456855		Os01g0170300	-2.50459	Os01g0170300	-4.18726
Os01g0170500	-0.0987662	Os01g0170500	-0.132263		Os01g0170500	-2.58751	Os01g0170500	-3.6378
Os01g0170600	-0.0277688	Os01g0170600	0.126611		Os01g0170600	0.727981	Os01g0170600	0.431128
Os01g0171000	-0.824955	Os01g0171000	-2.58356		Os01g0171000	-1.67061	Os01g0171000	-2.27267
Os01g0172100	-0.668608	Os01g0172100	-1.69716		Os01g0172100	-2.31751	Os01g0172100	-0.324194
Os01g0172400	1.87548	Os01g0172400	2.87919		Os01g0172400	0.944998	Os01g0172400	0.525677
Os01g0172600	-1.80903	Os01g0172600	-1.82618		Os01g0172600	-3.11782	Os01g0172600	-2.49105
Os01g0173600	-0.151463	Os01g0173600	-0.0941097		Os01g0173600	-5.44668	Os01g0173600	-2.24484
Os01g0174100	-0.160455	Os01g0174100	-0.732499		Os01g0174100	0.854132	Os01g0174100	2.44825
Os01g0175100	0.0143562	Os01g0175100	1.84019		Os01g0175100	2.05063	Os01g0175100	2.10429
Os01g0175500	0.271723	Os01g0175500	-0.085383		Os01g0175500	0.00723923	Os01g0175500	-0.498144
Os01g0175600	-1.82715	Os01g0175600	-0.245131		Os01g0175600	0.0132335	Os01g0175600	-0.0328815
Os01g0175700	-1.13503	Os01g0175700	1.22056		Os01g0175700	-0.0500718	Os01g0175700	0.0116632
Os01g0175850	0.0293028	Os01g0175850	2.16739		Os01g0175850	1.30988	Os01g0175850	0.660249
Os01g0176000	0.984525	Os01g0176000	3.38951		Os01g0176000	0.122664	Os01g0176000	-0.648644
Os01g0176050	0.930192	Os01g0176050	2.07649		Os01g0176050	-0.331029	Os01g0176050	-5.1e-05
Os01g0176100	0.946718	Os01g0176100	0.162424		Os01g0176100	0.795499	Os01g0176100	1.57311
Os01g0176200	1.6053	Os01g0176200	2.50658		Os01g0176200	1.13036	Os01g0176200	0.891136
Os01g0176400	-0.152651	Os01g0176400	-0.198985		Os01g0176400	-2.84075	Os01g0176400	-2.93173
Os01g0176500	-0.0831931	Os01g0176500	-0.025431		Os01g0176500	-2.77886	Os01g0176500	-3.32077
Os01g0176800	-0.00238406	Os01g0176800	-0.146623		Os01g0176800	-2.3931	Os01g0176800	-2.97741
Os01g0177400	-1.17701	Os01g0177400	-0.712222		Os01g0177400	-2.17162	Os01g0177400	-1.40606
Os01g0178300	-1.05109	Os01g0178300	-0.671537		Os01g0178300	3.93002	Os01g0178300	2.29376
Os01g0178500	0.375288	Os01g0178500	0.916544		Os01g0178500	-0.0673753	Os01g0178500	-1.36632
Os01g0178700	0.634509	Os01g0178700	1.61788		Os01g0178700	0.948344	Os01g0178700	1.20067
Os01g0179000	-0.0720023	Os01g0179000	0.315495		Os01g0179000	1.50267	Os01g0179000	1.63656
Os01g0179800	-1.59746	Os01g0179800	-1.78553		Os01g0179800	-0.600648	Os01g0179800	-0.377223
Os01g0180000	1.80314	Os01g0180000	1.87259		Os01g0180000	-1.06168	Os01g0180000	-2.18988
Os01g0180300	-2.57601	Os01g0180300	-4.23841		Os01g0180300	0.0584728	Os01g0180300	-0.250585
Os01g0180800	2.09537	Os01g0180800	2.58305		Os01g0180800	0.240916	Os01g0180800	0.319716
Os01g0182832	-0.688448	Os01g0182832	-2.50167		Os01g0182832	-1.15071	Os01g0182832	-1.35922
Os01g0183000	1.52479	Os01g0183000	3.1253		Os01g0183000	1.45947	Os01g0183000	1.51861
Os01g0183400	0.0890822	Os01g0183400	0.0527042		Os01g0183400	-1.76101	Os01g0183400	-1.49869
Os01g0183600	1.74048	Os01g0183600	1.73104		Os01g0183600	1.77472	Os01g0183600	0.843054
Os01g0184050	2.48583	Os01g0184050	1.75237		Os01g0184050	1.23426	Os01g0184050	2.171
Os01g0184200	0.284142	Os01g0184200	0.0445857		Os01g0184200	-0.234397	Os01g0184200	-0.0484703
Os01g0184500	-1.44995	Os01g0184500	-3.77526		Os01g0184500	-0.0362001	Os01g0184500	-0.709539
Os01g0185300	2.38912	Os01g0185300	2.3628		Os01g0185300	-0.66405	Os01g0185300	-0.648757
Os01g0185400	2.01643	Os01g0185400	2.02153		Os01g0185400	2.03653	Os01g0185400	2.6653
Os01g0185500	0.320011	Os01g0185500	-0.855328		Os01g0185500	-3.49884	Os01g0185500	-2.56906
Os01g0185900	0.158702	Os01g0185900	1.80024		Os01g0185900	0.0864583	Os01g0185900	-0.533966
Os01g0186000	1.40104	Os01g0186000	0.315182		Os01g0186000	1.64243	Os01g0186000	1.67721
Os01g0186200	-0.262658	Os01g0186200	-0.91086		Os01g0186200	0.404632	Os01g0186200	1.36563
Os01g0186900	-0.225629	Os01g0186900	2.20697		Os01g0186900	2.80689	Os01g0186900	1.91334
Os01g0186950	-0.0319421	Os01g0186950	2.44439		Os01g0186950	2.60609	Os01g0186950	1.22582
Os01g0187300	0.10728	Os01g0187300	-0.239315		Os01g0187300	0.131954	Os01g0187300	1.2972
Os01g0187600	1.94424	Os01g0187600	2.55983		Os01g0187600	-0.879524	Os01g0187600	1.3721
Os01g0187900	0.671277	Os01g0187900	1.27053		Os01g0187900	1.34811	Os01g0187900	1.39957
Os01g0188100	0.782695	Os01g0188100	0.666646		Os01g0188100	0.699637	Os01g0188100	0.723244
Os01g0188400	-0.0772489	Os01g0188400	1.20264		Os01g0188400	1.57568	Os01g0188400	1.73623
Os01g0188900	-1.16633	Os01g0188900	0.577968		Os01g0188900	-0.40379	Os01g0188900	-0.429096
Os01g0190300	-1.26434	Os01g0190300	-0.524876		Os01g0190300	0.304909	Os01g0190300	0.558756
Os01g0190500	-0.0244117	Os01g0190500	0.0349109		Os01g0190500	-2.18	Os01g0190500	-2.30719
Os01g0191100	0.128981	Os01g0191100	0.412215		Os01g0191100	-1.84274	Os01g0191100	-2.50113
Os01g0191200	-1.05844	Os01g0191200	-5.0772		Os01g0191200	-2.99139	Os01g0191200	-4.24455
Os01g0191500	0.544871	Os01g0191500	0.996062		Os01g0191500	-0.889278	Os01g0191500	-1.55345
Os01g0191800	-0.0553151	Os01g0191800	0.0693846		Os01g0191800	-3.16979	Os01g0191800	-4.96444
Os01g0192000	-0.0504217	Os01g0192000	-2.24697		Os01g0192000	-2.2746	Os01g0192000	-4.26413
Os01g0192300	2.81054	Os01g0192300	2.58432		Os01g0192300	0.412109	Os01g0192300	0.643371
Os01g0192600	0.062195	Os01g0192600	-0.0509641		Os01g0192600	-1.81515	Os01g0192600	-2.37241
Os01g0192900	1.81219	Os01g0192900	0.771486		Os01g0192900	-2.18232	Os01g0192900	-2.4084
Os01g0193600	-1.08784	Os01g0193600	-2.35532		Os01g0193600	-0.387457	Os01g0193600	-0.385139
Os01g0194200	0.260984	Os01g0194200	0.542044		Os01g0194200	-1.7727	Os01g0194200	-2.30337
Os01g0194300	0.178159	Os01g0194300	0.0876107		Os01g0194300	1.1789	Os01g0194300	1.31365
Os01g0194600	-1.06756	Os01g0194600	-2.42684		Os01g0194600	-0.749016	Os01g0194600	-1.1466
Os01g0195200	0.132776	Os01g0195200	-0.35609		Os01g0195200	-2.00747	Os01g0195200	-3.66541
Os01g0195400	0.446215	Os01g0195400	-2.4144		Os01g0195400	-1.46875	Os01g0195400	-3.94751
Os01g0196300	1.27391	Os01g0196300	4.48814		Os01g0196300	0.216412	Os01g0196300	-1.19968
Os01g0197100	-0.249379	Os01g0197100	-1.55546		Os01g0197100	-1.54129	Os01g0197100	-1.0822
Os01g0197700	0.2186	Os01g0197700	3.40891		Os01g0197700	-0.00185231	Os01g0197700	0.047897
Os01g0198500	0.774645	Os01g0198500	0.904421		Os01g0198500	-1.48684	Os01g0198500	-1.72324
Os01g0198900	-1.47372	Os01g0198900	-4.05466		Os01g0198900	0.175016	Os01g0198900	-1.93883
Os01g0199300	0.49563	Os01g0199300	2.2634		Os01g0199300	0.958984	Os01g0199300	0.521206
Os01g0199400	1.72577	Os01g0199400	2.73473		Os01g0199400	1.02223	Os01g0199400	0.868736
Os01g0199900	-0.521531	Os01g0199900	-2.15101		Os01g0199900	-0.531595	Os01g0199900	-0.737321
Os01g0200000	1.155	Os01g0200000	2.0546		Os01g0200000	0.583567	Os01g0200000	1.20914
Os01g0200300	2.53648	Os01g0200300	0.904371		Os01g0200300	-1.05726	Os01g0200300	-1.55547
Os01g0200350	1.8407	Os01g0200350	0.293812		Os01g0200350	-0.955927	Os01g0200350	-1.8192
Os01g0200400	0.733979	Os01g0200400	0.680443		Os01g0200400	-0.666565	Os01g0200400	-1.6899
Os01g0200700	1.2376	Os01g0200700	0.247687		Os01g0200700	3.46718	Os01g0200700	6.70613
Os01g0201100	0.786369	Os01g0201100	3.40294		Os01g0201100	3.63638	Os01g0201100	3.48186
Os01g0202500	-1.25642	Os01g0202500	-2.15003		Os01g0202500	-0.436859	Os01g0202500	-0.833489
Os01g0202700	-3.38648	Os01g0202700	-0.313656		Os01g0202700	0.509454	Os01g0202700	-0.115871
Os01g0203800	1.60021	Os01g0203800	1.71459		Os01g0203800	0.99315	Os01g0203800	0.815796
Os01g0205200	-1.88292	Os01g0205200	-2.55691		Os01g0205200	-0.0184566	Os01g0205200	-0.684205
Os01g0205300	-2.23857	Os01g0205300	-3.15359		Os01g0205300	-0.00807859	Os01g0205300	-0.111393
Os01g0205500	0.22511	Os01g0205500	0.300245		Os01g0205500	-1.10268	Os01g0205500	-1.56351
Os01g0205900	-0.156165	Os01g0205900	-0.104822		Os01g0205900	-2.22815	Os01g0205900	-3.24612
Os01g0206300	0.186192	Os01g0206300	1.73776		Os01g0206300	1.96878	Os01g0206300	-0.262229
Os01g0207400	-1.9272	Os01g0207400	-2.66013		Os01g0207400	-0.631866	Os01g0207400	-0.958002
Os01g0208400	-0.277551	Os01g0208400	-0.0371183		Os01g0208400	-1.31629	Os01g0208400	-4.12009
Os01g0208600	-0.0257794	Os01g0208600	-1.65407		Os01g0208600	-0.984742	Os01g0208600	-1.65585
Os01g0208700	-2.60716	Os01g0208700	-2.75653		Os01g0208700	-0.49146	Os01g0208700	-1.14901
Os01g0209400	-0.0794584	Os01g0209400	-0.145925		Os01g0209400	-0.61418	Os01g0209400	-1.41926
Os01g0209700	2.69386	Os01g0209700	2.91485		Os01g0209700	0.0571538	Os01g0209700	1.07847
Os01g0210300	-0.0722469	Os01g0210300	0.0704866		Os01g0210300	-1.06847	Os01g0210300	-1.77872
Os01g0210500	0.545578	Os01g0210500	-0.0203478		Os01g0210500	0.0578066	Os01g0210500	-1.54567
Os01g0210600	0.0417038	Os01g0210600	-2.3124		Os01g0210600	-4.55685	Os01g0210600	-1.95111
Os01g0211600	1.43346	Os01g0211600	4.40892		Os01g0211600	-0.490741	Os01g0211600	-0.113699
Os01g0211800	-0.542345	Os01g0211800	-0.272085		Os01g0211800	-3.02123	Os01g0211800	-2.64873
Os01g0212000	-0.119085	Os01g0212000	-0.127755		Os01g0212000	-1.55475	Os01g0212000	-2.03873
Os01g0212400	0.0106305	Os01g0212400	-0.729938		Os01g0212400	-1.17202	Os01g0212400	-2.56069
Os01g0212700	1.68841	Os01g0212700	0.427016		Os01g0212700	0.166104	Os01g0212700	0.489661
Os01g0213100	-1.01553	Os01g0213100	0.0179558		Os01g0213100	-0.533632	Os01g0213100	-0.650917
Os01g0213400	0.73639	Os01g0213400	2.27999		Os01g0213400	1.69036	Os01g0213400	0.412932
Os01g0213800	-0.156869	Os01g0213800	-0.607895		Os01g0213800	-2.30345	Os01g0213800	-2.1341
Os01g0214001	0.106963	Os01g0214001	-0.215993		Os01g0214001	-0.798378	Os01g0214001	-0.607113
Os01g0214200	2.26439	Os01g0214200	1.2757		Os01g0214200	-0.325253	Os01g0214200	0.243589
Os01g0214400	-0.490411	Os01g0214400	-0.692232		Os01g0214400	0.160745	Os01g0214400	0.694112
Os01g0214500	4.33172	Os01g0214500	3.45747		Os01g0214500	5.62563	Os01g0214500	5.73924
Os01g0214600	0.561311	Os01g0214600	-0.0492262		Os01g0214600	0.143234	Os01g0214600	-1.84876
Os01g0214800	2.29856	Os01g0214800	2.23431		Os01g0214800	0.222493	Os01g0214800	-0.564863
Os01g0215000	0.0165486	Os01g0215000	-1.3551		Os01g0215000	-0.00442264	Os01g0215000	0.593567
Os01g0215100	-0.0950652	Os01g0215100	-2.3815		Os01g0215100	0	Os01g0215100	-0.127296
Os01g0215500	-0.0475607	Os01g0215500	0.00291322		Os01g0215500	-2.1504	Os01g0215500	-1.97491
Os01g0216000	-0.0144466	Os01g0216000	-0.029362		Os01g0216000	-3.05146	Os01g0216000	-0.221681
Os01g0216400	0.00361616	Os01g0216400	0.0184821		Os01g0216400	-2.10563	Os01g0216400	-2.1234
Os01g0216500	-0.0601097	Os01g0216500	-0.157192		Os01g0216500	-3.80525	Os01g0216500	-3.56684
Os01g0216900	-0.071758	Os01g0216900	0.00916057		Os01g0216900	-3.1525	Os01g0216900	-2.66366
Os01g0217500	0.180147	Os01g0217500	0.0851175		Os01g0217500	-1.80102	Os01g0217500	-2.03908
Os01g0217900	-0.7871	Os01g0217900	-2.64231		Os01g0217900	-1.49499	Os01g0217900	-1.89968
Os01g0218100	0.918499	Os01g0218100	2.33338		Os01g0218100	-0.237445	Os01g0218100	-1.11919
Os01g0218200	1.85019	Os01g0218200	0.0942719		Os01g0218200	-1.56902	Os01g0218200	-1.13479
Os01g0218700	-0.0581174	Os01g0218700	0.440099		Os01g0218700	0.959959	Os01g0218700	1.58273
Os01g0219300	0.461327	Os01g0219300	-0.366342		Os01g0219300	-1.9909	Os01g0219300	-4.13956
Os01g0220100	-0.0334168	Os01g0220100	-0.164268		Os01g0220100	-1.2153	Os01g0220100	-3.32652
Os01g0220300	0.689698	Os01g0220300	-0.0395102		Os01g0220300	-0.760556	Os01g0220300	-1.78347
Os01g0220400	1.35107	Os01g0220400	3.64274		Os01g0220400	3.33754	Os01g0220400	2.50823
Os01g0220500	0	Os01g0220500	0.0572599		Os01g0220500	-0.596037	Os01g0220500	-2.36895
Os01g0220700	-2.3341	Os01g0220700	-1.44324		Os01g0220700	-1.86876	Os01g0220700	-0.381797
Os01g0221500	-0.0688953	Os01g0221500	-0.359123		Os01g0221500	0.812278	Os01g0221500	0.802659
Os01g0221700	-2.12625	Os01g0221700	-4.02998		Os01g0221700	0.0506356	Os01g0221700	0.526844
Os01g0221900	-1.37902	Os01g0221900	-2.73418		Os01g0221900	0.167649	Os01g0221900	0.176465
Os01g0223200	-0.841997	Os01g0223200	-0.886786		Os01g0223200	0.286834	Os01g0223200	0.908344
Os01g0223700	-0.626207	Os01g0223700	-2.49525		Os01g0223700	-0.842896	Os01g0223700	-0.927497
Os01g0223900	0.385317	Os01g0223900	0.517605		Os01g0223900	0.0188133	Os01g0223900	-1.14513
Os01g0224000	0.515806	Os01g0224000	1.94763		Os01g0224000	0.137635	Os01g0224000	0.0803599
Os01g0224100	0.172607	Os01g0224100	0.00818817		Os01g0224100	-2.30083	Os01g0224100	-3.42678
Os01g0224400	1.63467	Os01g0224400	1.50561		Os01g0224400	1.17103	Os01g0224400	1.0499
Os01g0224700	0.892812	Os01g0224700	-0.113379		Os01g0224700	-0.834245	Os01g0224700	-1.68018
Os01g0225000	4.04676	Os01g0225000	2.7878		Os01g0225000	2.10676	Os01g0225000	2.69412
Os01g0225400	-0.53044	Os01g0225400	-2.99084		Os01g0225400	-0.674615	Os01g0225400	-0.995461
Os01g0225600	7.33617	Os01g0225600	1.90858		Os01g0225600	0.14611	Os01g0225600	-1.26331
Os01g0226200	-0.125045	Os01g0226200	-0.108572		Os01g0226200	-1.15936	Os01g0226200	-1.67876
Os01g0226300	0.0273013	Os01g0226300	-0.194698		Os01g0226300	-1.35191	Os01g0226300	-1.96912
Os01g0226400	2.552	Os01g0226400	0.399933		Os01g0226400	-0.0139559	Os01g0226400	-0.375858
Os01g0227100	2.16464	Os01g0227100	3.14031		Os01g0227100	3.09919	Os01g0227100	4.12947
Os01g0227350	0.336337	Os01g0227350	0.139115		Os01g0227350	1.5084	Os01g0227350	0.486755
Os01g0227400	0.526148	Os01g0227400	0.478123		Os01g0227400	1.38888	Os01g0227400	0.169822
Os01g0227500	1.28015	Os01g0227500	1.83038		Os01g0227500	1.34223	Os01g0227500	0.809667
Os01g0227800	-1.04204	Os01g0227800	0.2068		Os01g0227800	0.813753	Os01g0227800	2.81684
Os01g0228400	0.723151	Os01g0228400	1.74089		Os01g0228400	-0.0232844	Os01g0228400	-0.408391
Os01g0228450	2.92206	Os01g0228450	2.58003		Os01g0228450	0.128205	Os01g0228450	0.161025
Os01g0228500	3.43325	Os01g0228500	1.8621		Os01g0228500	0.503574	Os01g0228500	-0.055136
Os01g0228600	-0.648006	Os01g0228600	-0.944971		Os01g0228600	-0.103565	Os01g0228600	-0.127979
Os01g0228800	0.0311477	Os01g0228800	-0.65936		Os01g0228800	-1.30953	Os01g0228800	-2.00271
Os01g0228901	-0.0638951	Os01g0228901	-0.107158		Os01g0228901	-2.11288	Os01g0228901	-2.59556
Os01g0229400	-1.01058	Os01g0229400	-2.72025		Os01g0229400	-1.64087	Os01g0229400	-2.47292
Os01g0229600	-0.0965656	Os01g0229600	-3.03873		Os01g0229600	-0.204819	Os01g0229600	-0.855879
Os01g0231000	-1.13106	Os01g0231000	-2.9983		Os01g0231000	-1.26306	Os01g0231000	-2.29452
Os01g0231700	0.365809	Os01g0231700	0.540646		Os01g0231700	-0.572149	Os01g0231700	-1.38712
Os01g0232000	-3.41539	Os01g0232000	-3.86916		Os01g0232000	-0.542242	Os01g0232000	-0.518064
Os01g0232300	-0.453511	Os01g0232300	-1.88264		Os01g0232300	-0.546454	Os01g0232300	-0.664918
Os01g0233000	1.37975	Os01g0233000	0.974902		Os01g0233000	1.53841	Os01g0233000	2.41942
Os01g0233100	0.189064	Os01g0233100	0.0573347		Os01g0233100	-1.19141	Os01g0233100	-1.3632
Os01g0233500	0.237949	Os01g0233500	-0.0370049		Os01g0233500	-1.26335	Os01g0233500	-1.69334
Os01g0233900	2.85703	Os01g0233900	1.89077		Os01g0233900	0.963143	Os01g0233900	0.865256
Os01g0234200	0.016456	Os01g0234200	-0.0278105		Os01g0234200	-1.25326	Os01g0234200	0.0392528
Os01g0234300	-0.360998	Os01g0234300	-1.69584		Os01g0234300	-0.62541	Os01g0234300	-1.35635
Os01g0234700	0.346034	Os01g0234700	-0.784045		Os01g0234700	-1.17875	Os01g0234700	-2.39276
Os01g0235100	-1.40122	Os01g0235100	-1.74419		Os01g0235100	0.0908111	Os01g0235100	-0.672783
Os01g0236000	0.615181	Os01g0236000	0.371582		Os01g0236000	-1.86806	Os01g0236000	-1.8917
Os01g0236300	-0.222472	Os01g0236300	-2.00879		Os01g0236300	-1.4979	Os01g0236300	-2.62649
Os01g0236400	-0.0290305	Os01g0236400	-0.527885		Os01g0236400	-0.999186	Os01g0236400	-1.70766
Os01g0237000	-0.36245	Os01g0237000	-0.161119		Os01g0237000	-2.16105	Os01g0237000	-3.25375
Os01g0237100	-1.78575	Os01g0237100	-3.24406		Os01g0237100	-0.540026	Os01g0237100	-0.252647
Os01g0237500	2.12773	Os01g0237500	5.68023		Os01g0237500	3.01151	Os01g0237500	-0.478713
Os01g0237750	1.75072	Os01g0237750	5.67287		Os01g0237750	2.91597	Os01g0237750	-0.677617
Os01g0238500	-2.47481	Os01g0238500	-3.1242		Os01g0238500	-0.329901	Os01g0238500	-1.08236
Os01g0239100	2.39183	Os01g0239100	0.896766		Os01g0239100	0.446459	Os01g0239100	0.444004
Os01g0239200	-2.18156	Os01g0239200	-3.65106		Os01g0239200	-0.564876	Os01g0239200	-1.2997
Os01g0239700	0.0289652	Os01g0239700	-1.58683		Os01g0239700	-0.70145	Os01g0239700	-1.44965
Os01g0242200	-0.0697761	Os01g0242200	-0.0858329		Os01g0242200	-2.18152	Os01g0242200	-2.82707
Os01g0243000	1.17636	Os01g0243000	1.64991		Os01g0243000	1.64911	Os01g0243000	1.77768
Os01g0243100	-2.07155	Os01g0243100	-2.03167		Os01g0243100	-0.82078	Os01g0243100	-2.08309
Os01g0243200	1.82001	Os01g0243200	2.49944		Os01g0243200	0.685458	Os01g0243200	0.932745
Os01g0243700	-0.0197221	Os01g0243700	0.0034731		Os01g0243700	-3.93117	Os01g0243700	-1.89293
Os01g0246400	2.06795	Os01g0246400	1.53293		Os01g0246400	0.159823	Os01g0246400	-1.72097
Os01g0246700	1.65921	Os01g0246700	2.93734		Os01g0246700	1.83942	Os01g0246700	1.59216
Os01g0247700	0.0808164	Os01g0247700	-0.0372904		Os01g0247700	-2.14758	Os01g0247700	-0.457387
Os01g0248300	-0.31489	Os01g0248300	0.623013		Os01g0248300	-3.30551	Os01g0248300	-2.92732
Os01g0248500	0.348344	Os01g0248500	3.0394		Os01g0248500	1.288	Os01g0248500	0.398104
Os01g0248701	-3.18592	Os01g0248701	-0.972472		Os01g0248701	0.0607637	Os01g0248701	-0.555806
Os01g0248900	-0.0991678	Os01g0248900	-0.0289307		Os01g0248900	-3.16888	Os01g0248900	-4.43194
Os01g0249050	-0.308068	Os01g0249050	-0.3034		Os01g0249050	-3.89094	Os01g0249050	-4.39164
Os01g0249100	-0.1947	Os01g0249100	-0.0768288		Os01g0249100	-3.37538	Os01g0249100	-3.8544
Os01g0249200	-0.120376	Os01g0249200	-1.04209		Os01g0249200	-1.23688	Os01g0249200	-1.65261
Os01g0249700	0	Os01g0249700	0		Os01g0249700	-2.3334	Os01g0249700	-2.48632
Os01g0249800	-0.0853851	Os01g0249800	-0.0421641		Os01g0249800	-2.35687	Os01g0249800	-3.34622
Os01g0249900	0.0598786	Os01g0249900	-1.51415		Os01g0249900	-0.0948166	Os01g0249900	-0.0121847
Os01g0250900	-1.60239	Os01g0250900	-2.57582		Os01g0250900	-0.326148	Os01g0250900	-0.590308
Os01g0251000	-0.161359	Os01g0251000	-0.262903		Os01g0251000	0.0915501	Os01g0251000	0.869639
Os01g0251100	0.193836	Os01g0251100	-0.491481		Os01g0251100	-0.72364	Os01g0251100	-1.66031
Os01g0252600	-2.06496	Os01g0252600	-4.13095		Os01g0252600	-0.0969725	Os01g0252600	-0.000970611
Os01g0253800	0.764469	Os01g0253800	0.583845		Os01g0253800	1.84722	Os01g0253800	-0.0927284
Os01g0253900	3.41316	Os01g0253900	4.71535		Os01g0253900	3.10667	Os01g0253900	3.82244
Os01g0254200	1.41178	Os01g0254200	2.21904		Os01g0254200	0.342003	Os01g0254200	-0.0267043
Os01g0254900	0.69063	Os01g0254900	1.01537		Os01g0254900	0.915437	Os01g0254900	0.870795
Os01g0257100	-0.803277	Os01g0257100	-2.62715		Os01g0257100	-1.99123	Os01g0257100	-3.88771
Os01g0257300	-0.730516	Os01g0257300	3.92059		Os01g0257300	-0.0144657	Os01g0257300	-0.259553
Os01g0259200	0.232258	Os01g0259200	0.312498		Os01g0259200	0.860849	Os01g0259200	1.05062
Os01g0259400	0.277517	Os01g0259400	0.861728		Os01g0259400	-1.92674	Os01g0259400	-2.28707
Os01g0260100	-0.0628656	Os01g0260100	-0.164191		Os01g0260100	-1.98319	Os01g0260100	-2.39639
Os01g0260500	-0.476948	Os01g0260500	-1.0164		Os01g0260500	-0.59833	Os01g0260500	-0.683853
Os01g0260800	-0.12417	Os01g0260800	-2.06649		Os01g0260800	-0.511189	Os01g0260800	-1.16923
Os01g0261200	0.285632	Os01g0261200	0.560878		Os01g0261200	1.26576	Os01g0261200	1.04752
Os01g0262700	-1.40668	Os01g0262700	-3.12571		Os01g0262700	-0.0137104	Os01g0262700	-0.623134
Os01g0263000	-0.120955	Os01g0263000	0		Os01g0263000	-4.82746	Os01g0263000	-4.90679
Os01g0263300	-0.062865	Os01g0263300	-0.413487		Os01g0263300	-0.984841	Os01g0263300	-4.30366
Os01g0264400	0.371632	Os01g0264400	-0.188787		Os01g0264400	-2.50301	Os01g0264400	-3.50493
Os01g0264600	-0.477529	Os01g0264600	-1.10703		Os01g0264600	-1.09032	Os01g0264600	-0.572909
Os01g0265000	1.2566	Os01g0265000	0.460175		Os01g0265000	-0.987982	Os01g0265000	-1.67918
Os01g0265100	1.15574	Os01g0265100	1.09978		Os01g0265100	-1.15086	Os01g0265100	-3.19279
Os01g0265400	-0.183912	Os01g0265400	-1.12065		Os01g0265400	-0.471983	Os01g0265400	-0.148093
Os01g0266200	-0.181077	Os01g0266200	-2.14804		Os01g0266200	-0.105762	Os01g0266200	-0.650603
Os01g0266500	1.30804	Os01g0266500	1.16679		Os01g0266500	1.49724	Os01g0266500	0.000820107
Os01g0266800	1.20738	Os01g0266800	1.98278		Os01g0266800	0.997782	Os01g0266800	1.64826
Os01g0267300	1.05585	Os01g0267300	2.09902		Os01g0267300	0.718182	Os01g0267300	0.589944
Os01g0267600	1.67117	Os01g0267600	2.18844		Os01g0267600	0.899437	Os01g0267600	0.931993
Os01g0268000	-0.0315233	Os01g0268000	0.39911		Os01g0268000	2.30241	Os01g0268000	0.01818
Os01g0268100	0.360848	Os01g0268100	1.50643		Os01g0268100	1.40012	Os01g0268100	0.538061
Os01g0268300	-1.8415	Os01g0268300	-4.2337		Os01g0268300	-0.838252	Os01g0268300	-1.82301
Os01g0268600	1.12141	Os01g0268600	1.41449		Os01g0268600	1.26196	Os01g0268600	1.54457
Os01g0268800	1.5013	Os01g0268800	2.37125		Os01g0268800	0.440943	Os01g0268800	0.138733
Os01g0268900	-1.14474	Os01g0268900	-2.55148		Os01g0268900	-0.488553	Os01g0268900	-0.804909
Os01g0269000	1.88985	Os01g0269000	1.90003		Os01g0269000	0.655502	Os01g0269000	1.24827
Os01g0270100	0.98498	Os01g0270100	0.684377		Os01g0270100	1.09904	Os01g0270100	0.542427
Os01g0270300	-0.197197	Os01g0270300	0.345943		Os01g0270300	-3.37919	Os01g0270300	-4.57602
Os01g0270501	0.338693	Os01g0270501	-0.294999		Os01g0270501	-3.02314	Os01g0270501	-3.67014
Os01g0271400	-0.881894	Os01g0271400	-2.34209		Os01g0271400	0.0238248	Os01g0271400	-0.472506
Os01g0273100	-0.203189	Os01g0273100	-0.342461		Os01g0273100	-3.39161	Os01g0273100	-4.50103
Os01g0273200	-0.28022	Os01g0273200	-0.95039		Os01g0273200	-0.269664	Os01g0273200	-0.100555
Os01g0273800	1.42812	Os01g0273800	-0.428698		Os01g0273800	-1.71772	Os01g0273800	-3.28497
Os01g0274100	-0.522163	Os01g0274100	-0.0519934		Os01g0274100	-0.685845	Os01g0274100	-1.72538
Os01g0274500	-0.0918797	Os01g0274500	-0.134221		Os01g0274500	-3.90819	Os01g0274500	-4.96144
Os01g0276000	0.426685	Os01g0276000	0.714636		Os01g0276000	-0.979325	Os01g0276000	-1.3552
Os01g0276200	0.983164	Os01g0276200	1.05933		Os01g0276200	-0.723596	Os01g0276200	-1.70161
Os01g0276300	4.07117	Os01g0276300	0.958553		Os01g0276300	0.0796938	Os01g0276300	0.443522
Os01g0276700	0.232004	Os01g0276700	2.47785		Os01g0276700	-0.0250189	Os01g0276700	-0.325497
Os01g0276900	-1.22672	Os01g0276900	0.331044		Os01g0276900	0.245809	Os01g0276900	0.412853
Os01g0278000	0.116071	Os01g0278000	0.631652		Os01g0278000	1.51591	Os01g0278000	0.119263
Os01g0278600	-0.182636	Os01g0278600	-0.113314		Os01g0278600	0.0254539	Os01g0278600	0.695229
Os01g0278900	-1.54501	Os01g0278900	-3.92649		Os01g0278900	-0.921533	Os01g0278900	-1.18854
Os01g0278950	-0.452715	Os01g0278950	-0.981324		Os01g0278950	-0.78673	Os01g0278950	-2.34989
Os01g0279000	-0.0459046	Os01g0279000	0.120964		Os01g0279000	-1.02338	Os01g0279000	-1.3389
Os01g0279100	-2.14621	Os01g0279100	-5.3717		Os01g0279100	-1.05462	Os01g0279100	-0.913401
Os01g0279400	-2.89043	Os01g0279400	-2.52403		Os01g0279400	-1.43435	Os01g0279400	-1.82164
Os01g0280500	0.710521	Os01g0280500	1.81967		Os01g0280500	1.23094	Os01g0280500	1.5564
Os01g0281600	0.236709	Os01g0281600	-0.841551		Os01g0281600	-0.348177	Os01g0281600	-1.63224
Os01g0282251	0.248396	Os01g0282251	-0.536104		Os01g0282251	0.157253	Os01g0282251	-0.887131
Os01g0282800	-0.0247488	Os01g0282800	-1.7933		Os01g0282800	-1.50631	Os01g0282800	-3.70908
Os01g0283300	2.4917	Os01g0283300	3.91413		Os01g0283300	3.82688	Os01g0283300	5.49863
Os01g0283400	0.787227	Os01g0283400	1.64284		Os01g0283400	2.04133	Os01g0283400	1.19354
Os01g0283500	0.862926	Os01g0283500	0.968704		Os01g0283500	1.21151	Os01g0283500	1.23399
Os01g0283700	0.19028	Os01g0283700	-0.128494		Os01g0283700	0.0340972	Os01g0283700	0
Os01g0284500	-1.56291	Os01g0284500	-1.44804		Os01g0284500	-4.44233	Os01g0284500	-5.62456
Os01g0284900	2.25316	Os01g0284900	2.73841		Os01g0284900	0.615907	Os01g0284900	-1.19368
Os01g0285300	0.453897	Os01g0285300	-0.818392		Os01g0285300	-1.68742	Os01g0285300	-3.93634
Os01g0286100	-0.0388873	Os01g0286100	-1.95106		Os01g0286100	-0.0441088	Os01g0286100	-0.0255225
Os01g0286200	0.114498	Os01g0286200	0.0814297		Os01g0286200	0.165119	Os01g0286200	0.158232
Os01g0286500	-0.76913	Os01g0286500	-1.62816		Os01g0286500	-1.27613	Os01g0286500	-2.96167
Os01g0286600	-2.0876	Os01g0286600	-4.85628		Os01g0286600	-0.918817	Os01g0286600	-1.15916
Os01g0287400	0.669363	Os01g0287400	0.849953		Os01g0287400	2.36435	Os01g0287400	3.42384
Os01g0287600	-1.32736	Os01g0287600	-3.05101		Os01g0287600	-0.857892	Os01g0287600	-0.607435
Os01g0288200	0.0430649	Os01g0288200	0		Os01g0288200	-2.66328	Os01g0288200	-2.9214
Os01g0288800	0.663123	Os01g0288800	2.15268		Os01g0288800	3.18401	Os01g0288800	5.11248
Os01g0289100	2.7045	Os01g0289100	2.72099		Os01g0289100	4.24588	Os01g0289100	4.86498
Os01g0289600	2.80336	Os01g0289600	3.88038		Os01g0289600	2.36827	Os01g0289600	1.49015
Os01g0289732	0.695386	Os01g0289732	1.30664		Os01g0289732	0.998632	Os01g0289732	1.85914
Os01g0291500	1.20154	Os01g0291500	-0.668255		Os01g0291500	-3.46339	Os01g0291500	-4.47358
Os01g0292700	-1.43995	Os01g0292700	-2.70394		Os01g0292700	0.0163519	Os01g0292700	0.176677
Os01g0292900	0.945898	Os01g0292900	0.975677		Os01g0292900	1.25104	Os01g0292900	1.24474
Os01g0293000	1.23716	Os01g0293000	-0.318741		Os01g0293000	1.30905	Os01g0293000	1.46939
Os01g0294500	-0.175162	Os01g0294500	-0.119755		Os01g0294500	-4.04697	Os01g0294500	-3.61556
Os01g0294700	-2.0565	Os01g0294700	-3.92413		Os01g0294700	-5.53192	Os01g0294700	-6.88145
Os01g0295700	2.56573	Os01g0295700	2.48779		Os01g0295700	1.58388	Os01g0295700	1.96864
Os01g0295900	-2.05232	Os01g0295900	-3.6806		Os01g0295900	-0.773694	Os01g0295900	-1.25981
Os01g0296166	1.3134	Os01g0296166	-0.304485		Os01g0296166	1.04589	Os01g0296166	2.32452
Os01g0296200	1.89717	Os01g0296200	0.119618		Os01g0296200	0.956303	Os01g0296200	2.24769
Os01g0296450	-0.370397	Os01g0296450	-0.333911		Os01g0296450	-2.77988	Os01g0296450	-3.0988
Os01g0296700	-0.307803	Os01g0296700	-0.068824		Os01g0296700	-2.44191	Os01g0296700	-2.57624
Os01g0297200	0.801478	Os01g0297200	2.03696		Os01g0297200	0.930049	Os01g0297200	0.442257
Os01g0297700	0.9648	Os01g0297700	0.912809		Os01g0297700	-0.695613	Os01g0297700	-1.59487
Os01g0298301	0.0212587	Os01g0298301	0.181652		Os01g0298301	-0.804915	Os01g0298301	-0.0723272
Os01g0298400	0.130218	Os01g0298400	0.722625		Os01g0298400	0.840967	Os01g0298400	1.48662
Os01g0298500	-0.782932	Os01g0298500	-2.71697		Os01g0298500	-0.869193	Os01g0298500	-1.053
Os01g0300200	-0.0565288	Os01g0300200	0.0401164		Os01g0300200	-1.01043	Os01g0300200	-1.51101
Os01g0300900	-0.000130768	Os01g0300900	-0.0583113		Os01g0300900	-1.30468	Os01g0300900	-1.76598
Os01g0301300	0.736274	Os01g0301300	0.264242		Os01g0301300	0.654694	Os01g0301300	1.24849
Os01g0302000	-1.66725	Os01g0302000	-3.64416		Os01g0302000	0.200777	Os01g0302000	-0.125415
Os01g0302250	-1.54611	Os01g0302250	-3.44687		Os01g0302250	-0.235283	Os01g0302250	-0.262416
Os01g0302500	0.026379	Os01g0302500	-0.0163267		Os01g0302500	1.94455	Os01g0302500	1.71052
Os01g0303300	6.53817	Os01g0303300	2.27227		Os01g0303300	0.834946	Os01g0303300	0.12867
Os01g0303600	5.06155	Os01g0303600	3.22808		Os01g0303600	0.393465	Os01g0303600	0.92026
Os01g0304000	0.25288	Os01g0304000	0.455297		Os01g0304000	-1.16718	Os01g0304000	-1.74994
Os01g0304300	0.234298	Os01g0304300	0.77866		Os01g0304300	-1.23136	Os01g0304300	-1.43728
Os01g0304400	0.126182	Os01g0304400	-0.297117		Os01g0304400	1.45934	Os01g0304400	0.846917
Os01g0305200	2.19186	Os01g0305200	2.96784		Os01g0305200	0.570433	Os01g0305200	0.46093
Os01g0305900	-1.2163	Os01g0305900	-2.41838		Os01g0305900	0.0224653	Os01g0305900	-0.240184
Os01g0306400	2.84964	Os01g0306400	1.55425		Os01g0306400	0.171284	Os01g0306400	0.24584
Os01g0306800	-2.50797	Os01g0306800	-4.60902		Os01g0306800	-0.811464	Os01g0306800	-1.73933
Os01g0306900	-1.01521	Os01g0306900	-2.27536		Os01g0306900	-0.628976	Os01g0306900	-0.268903
Os01g0307500	-0.0460355	Os01g0307500	-0.2714		Os01g0307500	-2.21175	Os01g0307500	-2.02316
Os01g0307624	1.45005	Os01g0307624	1.3617		Os01g0307624	1.10162	Os01g0307624	1.37701
Os01g0307686	3.75839	Os01g0307686	3.34896		Os01g0307686	4.0529	Os01g0307686	3.71995
Os01g0309100	0.896904	Os01g0309100	0.891137		Os01g0309100	-2.31373	Os01g0309100	-2.98738
Os01g0309451	0	Os01g0309451	-1.58179		Os01g0309451	-0.288324	Os01g0309451	0.837263
Os01g0309800	-2.79619	Os01g0309800	-3.71303		Os01g0309800	-0.0474223	Os01g0309800	1.0659
Os01g0310800	0.5714	Os01g0310800	0.241495		Os01g0310800	0.497583	Os01g0310800	0.805227
Os01g0311300	0.143159	Os01g0311300	-2.52512		Os01g0311300	0.031405	Os01g0311300	-0.208075
Os01g0311600	-0.0480068	Os01g0311600	-0.0500245		Os01g0311600	-1.23657	Os01g0311600	-1.69077
Os01g0311800	0.394657	Os01g0311800	0.59331		Os01g0311800	1.53927	Os01g0311800	1.0792
Os01g0312500	-2.42039	Os01g0312500	-1.42264		Os01g0312500	-1.3634	Os01g0312500	-2.29051
Os01g0312800	-0.0546598	Os01g0312800	-0.0368205		Os01g0312800	-2.7539	Os01g0312800	-3.15731
Os01g0314000	2.02274	Os01g0314000	2.31176		Os01g0314000	1.27871	Os01g0314000	1.12513
Os01g0314100	1.65457	Os01g0314100	2.15562		Os01g0314100	1.35871	Os01g0314100	2.18426
Os01g0314800	0.508717	Os01g0314800	2.8764		Os01g0314800	3.11839	Os01g0314800	2.23184
Os01g0315800	2.10083	Os01g0315800	2.63336		Os01g0315800	0.695573	Os01g0315800	0.856159
Os01g0316100	0.0287199	Os01g0316100	0.0141121		Os01g0316100	2.0411	Os01g0316100	0.586091
Os01g0316600	1.87108	Os01g0316600	1.55615		Os01g0316600	1.67817	Os01g0316600	1.63846
Os01g0318202	-0.0581568	Os01g0318202	0.0420112		Os01g0318202	-2.42394	Os01g0318202	-1.38449
Os01g0319000	1.57722	Os01g0319000	1.08159		Os01g0319000	-0.662953	Os01g0319000	-0.021825
Os01g0319200	-0.0348458	Os01g0319200	-0.0754272		Os01g0319200	-2.2392	Os01g0319200	-3.0366
Os01g0321300	-1.54042	Os01g0321300	-3.0969		Os01g0321300	-0.0231943	Os01g0321300	-0.0995895
Os01g0321900	0.1848	Os01g0321900	-0.251609		Os01g0321900	-2.63663	Os01g0321900	-2.75876
Os01g0323000	1.20359	Os01g0323000	0.364584		Os01g0323000	-1.60475	Os01g0323000	-2.99271
Os01g0323300	-1.2188	Os01g0323300	-3.68652		Os01g0323300	-0.26157	Os01g0323300	-0.156914
Os01g0323600	1.43087	Os01g0323600	1.99559		Os01g0323600	-2.20308	Os01g0323600	-2.742
Os01g0326300	2.05672	Os01g0326300	2.38369		Os01g0326300	0.344538	Os01g0326300	0.390681
Os01g0327000	1.08041	Os01g0327000	2.72976		Os01g0327000	0.648791	Os01g0327000	0.631177
Os01g0327100	5.27832	Os01g0327100	7.34778		Os01g0327100	4.16095	Os01g0327100	3.29829
Os01g0327400	2.13431	Os01g0327400	2.07006		Os01g0327400	0.796962	Os01g0327400	-0.453184
Os01g0329300	0.0754296	Os01g0329300	0.0989933		Os01g0329300	-0.623062	Os01g0329300	-0.657367
Os01g0329900	0.0812517	Os01g0329900	-1.81203		Os01g0329900	-1.96529	Os01g0329900	-2.11946
Os01g0330200	-0.378064	Os01g0330200	-0.303387		Os01g0330200	-7.18471	Os01g0330200	-6.32363
Os01g0332100	-0.0230988	Os01g0332100	2.24551		Os01g0332100	1.76873	Os01g0332100	1.67989
Os01g0332200	-0.537527	Os01g0332200	-0.252418		Os01g0332200	-1.54852	Os01g0332200	-2.08168
Os01g0332500	-1.02163	Os01g0332500	-0.013475		Os01g0332500	-1.41666	Os01g0332500	-2.8244
Os01g0332800	-3.06405	Os01g0332800	-6.3952		Os01g0332800	-0.362656	Os01g0332800	-0.816991
Os01g0333600	1.38838	Os01g0333600	-0.406481		Os01g0333600	-0.261454	Os01g0333600	-3.36476
Os01g0337100	0.229741	Os01g0337100	4.93006		Os01g0337100	0.522398	Os01g0337100	0.875443
Os01g0337500	0.891801	Os01g0337500	3.92971		Os01g0337500	4.18791	Os01g0337500	3.67913
Os01g0338200	0.632858	Os01g0338200	1.0647		Os01g0338200	0.488984	Os01g0338200	0.833986
Os01g0338401	0.277282	Os01g0338401	0.021296		Os01g0338401	0.235388	Os01g0338401	-0.0144717
Os01g0341000	0.0496472	Os01g0341000	-1.07012		Os01g0341000	0.0601831	Os01g0341000	-1.07706
Os01g0341200	0.117541	Os01g0341200	-0.363122		Os01g0341200	-0.0583874	Os01g0341200	0.334746
Os01g0342500	0.44408	Os01g0342500	0.569438		Os01g0342500	2.02927	Os01g0342500	2.80935
Os01g0342750	0.991675	Os01g0342750	5.7579		Os01g0342750	0.656207	Os01g0342750	0.489684
Os01g0343100	0	Os01g0343100	-0.00106527		Os01g0343100	-0.171632	Os01g0343100	-1.34481
Os01g0343300	-1.52849	Os01g0343300	-0.977393		Os01g0343300	0.0411004	Os01g0343300	1.0469
Os01g0343500	-1.97922	Os01g0343500	-3.48549		Os01g0343500	-0.467175	Os01g0343500	-0.949345
Os01g0343780	-1.68386	Os01g0343780	-3.94235		Os01g0343780	-0.420069	Os01g0343780	-0.393019
Os01g0344620	-0.00921673	Os01g0344620	-0.665571		Os01g0344620	0.00940117	Os01g0344620	-0.0573788
Os01g0346250	0.135762	Os01g0346250	-0.0560385		Os01g0346250	0.300245	Os01g0346250	-2.91066
Os01g0346600	0.425383	Os01g0346600	0.777043		Os01g0346600	0.0451878	Os01g0346600	-1.16165
Os01g0347200	-0.191552	Os01g0347200	-0.180465		Os01g0347200	0.388183	Os01g0347200	0.0415264
Os01g0347300	0.0660176	Os01g0347300	0.00381574		Os01g0347300	0.201304	Os01g0347300	0.472403
Os01g0347500	-0.634436	Os01g0347500	-0.871815		Os01g0347500	-4.87893	Os01g0347500	-5.98796
Os01g0347600	-0.759259	Os01g0347600	-0.650452		Os01g0347600	-5.52653	Os01g0347600	-6.82792
Os01g0348000	-0.634436	Os01g0348000	-0.871815		Os01g0348000	-4.87893	Os01g0348000	-5.98796
Os01g0348700	0.190166	Os01g0348700	0.44364		Os01g0348700	-1.15317	Os01g0348700	-1.21408
Os01g0348900	7.82698	Os01g0348900	4.19315		Os01g0348900	1.35271	Os01g0348900	3.23492
Os01g0351100	-0.365435	Os01g0351100	-0.726493		Os01g0351100	0.0775003	Os01g0351100	-1.1753
Os01g0351200	-0.0201859	Os01g0351200	-0.627794		Os01g0351200	-0.608548	Os01g0351200	-1.89015
Os01g0352100	-2.15002	Os01g0352100	-2.84286		Os01g0352100	-0.00845159	Os01g0352100	0.05726
Os01g0353400	0.315353	Os01g0353400	4.65565		Os01g0353400	1.337	Os01g0353400	3.31204
Os01g0354200	-0.00233108	Os01g0354200	-0.212086		Os01g0354200	-0.187154	Os01g0354200	-0.512875
Os01g0354700	0.506235	Os01g0354700	-0.575969		Os01g0354700	0.266488	Os01g0354700	-0.500959
Os01g0355100	-0.838113	Os01g0355100	-1.62495		Os01g0355100	-0.330688	Os01g0355100	-0.743542
Os01g0355250	-0.127826	Os01g0355250	-0.147109		Os01g0355250	-6.25717	Os01g0355250	-0.338497
Os01g0356400	0.392403	Os01g0356400	0.85614		Os01g0356400	1.10383	Os01g0356400	0.355696
Os01g0357100	-3.08278	Os01g0357100	-3.28967		Os01g0357100	-1.37789	Os01g0357100	-1.53114
Os01g0357150	-3.15161	Os01g0357150	-3.38173		Os01g0357150	-1.31475	Os01g0357150	-1.61359
Os01g0357800	-0.954085	Os01g0357800	-2.31172		Os01g0357800	-0.412672	Os01g0357800	-0.407705
Os01g0358100	-0.474331	Os01g0358100	-0.226873		Os01g0358100	-0.274068	Os01g0358100	-1.45894
Os01g0358300	-2.0977	Os01g0358300	-3.37402		Os01g0358300	0.105696	Os01g0358300	-0.0976683
Os01g0358400	0.239367	Os01g0358400	0.181939		Os01g0358400	-0.888483	Os01g0358400	-1.50281
Os01g0359400	0.0595627	Os01g0359400	-1.45659		Os01g0359400	-0.0837518	Os01g0359400	-0.240088
Os01g0359600	0.000325586	Os01g0359600	-2.02561		Os01g0359600	-0.0110019	Os01g0359600	-0.257957
Os01g0359800	0.0673319	Os01g0359800	-0.18381		Os01g0359800	-0.128099	Os01g0359800	-1.22259
Os01g0360200	-1.15064	Os01g0360200	-4.79499		Os01g0360200	-3.24431	Os01g0360200	-5.14337
Os01g0360333	0.0184063	Os01g0360333	-0.378819		Os01g0360333	-0.05539	Os01g0360333	-0.205136
Os01g0361000	1.65801	Os01g0361000	2.41763		Os01g0361000	0.320443	Os01g0361000	0.68188
Os01g0361500	0.89875	Os01g0361500	1.26583		Os01g0361500	-0.0992848	Os01g0361500	1.242
Os01g0364450	-1.07117	Os01g0364450	0.0198152		Os01g0364450	0.341833	Os01g0364450	-0.21968
Os01g0364800	0.11088	Os01g0364800	-0.137637		Os01g0364800	0.618874	Os01g0364800	-1.65119
Os01g0365000	-0.656362	Os01g0365000	-1.24134		Os01g0365000	0.546118	Os01g0365000	0.334321
Os01g0367400	-1.05363	Os01g0367400	-1.46338		Os01g0367400	-1.50795	Os01g0367400	-1.27123
Os01g0367900	0.116566	Os01g0367900	-0.422361		Os01g0367900	-1.00741	Os01g0367900	-1.6246
Os01g0368000	-0.61837	Os01g0368000	-1.41346		Os01g0368000	-0.833622	Os01g0368000	-2.33129
Os01g0368900	-4.16687	Os01g0368900	-3.99329		Os01g0368900	2.12913	Os01g0368900	0.590536
Os01g0369700	1.61776	Os01g0369700	1.0994		Os01g0369700	2.30886	Os01g0369700	0.810252
Os01g0369800	1.16648	Os01g0369800	0.832757		Os01g0369800	1.7097	Os01g0369800	0.278759
Os01g0369900	2.18253	Os01g0369900	2.90362		Os01g0369900	2.25059	Os01g0369900	2.20726
Os01g0369950	2.34264	Os01g0369950	3.1927		Os01g0369950	2.53733	Os01g0369950	2.34962
Os01g0370000	0.785175	Os01g0370000	1.96532		Os01g0370000	0.758492	Os01g0370000	0.441732
Os01g0370200	0.0306392	Os01g0370200	-0.0675928		Os01g0370200	-1.42215	Os01g0370200	-2.98624
Os01g0371200	2.34593	Os01g0371200	3.48712		Os01g0371200	1.32519	Os01g0371200	0.303369
Os01g0371400	0.138084	Os01g0371400	-0.294402		Os01g0371400	1.62269	Os01g0371400	0.637042
Os01g0371500	-0.582701	Os01g0371500	-0.389247		Os01g0371500	-2.80633	Os01g0371500	-2.75062
Os01g0372500	0.0128257	Os01g0372500	-0.512575		Os01g0372500	-0.0145763	Os01g0372500	-0.0364106
Os01g0373700	0.750669	Os01g0373700	1.66534		Os01g0373700	2.37305	Os01g0373700	2.45987
Os01g0374000	0.402582	Os01g0374000	1.08815		Os01g0374000	1.29141	Os01g0374000	1.69569
Os01g0375200	1.73782	Os01g0375200	3.87782		Os01g0375200	0.197831	Os01g0375200	-0.0292645
Os01g0375500	0	Os01g0375500	0		Os01g0375500	-1.53911	Os01g0375500	-0.297797
Os01g0376600	3.22132	Os01g0376600	6.03649		Os01g0376600	0.973255	Os01g0376600	2.06671
Os01g0377000	0.616065	Os01g0377000	1.11028		Os01g0377000	0.719035	Os01g0377000	0.94211
Os01g0378100	-1.79715	Os01g0378100	-2.66897		Os01g0378100	0.021892	Os01g0378100	-0.0635362
Os01g0380800	0.567847	Os01g0380800	-0.021238		Os01g0380800	1.24706	Os01g0380800	0.0390145
Os01g0382000	3.20854	Os01g0382000	7.53452		Os01g0382000	2.72392	Os01g0382000	3.03908
Os01g0382200	-0.0166128	Os01g0382200	-0.605098		Os01g0382200	0	Os01g0382200	0.971531
Os01g0382400	2.0319	Os01g0382400	3.28415		Os01g0382400	0.345079	Os01g0382400	-0.583512
Os01g0382900	0.136836	Os01g0382900	0.170197		Os01g0382900	0.0315411	Os01g0382900	0.181035
Os01g0383001	0	Os01g0383001	0.909951		Os01g0383001	0	Os01g0383001	0.559021
Os01g0383100	-0.0956511	Os01g0383100	0.416065		Os01g0383100	-0.101265	Os01g0383100	-0.665562
Os01g0383700	-0.0337521	Os01g0383700	-0.0666238		Os01g0383700	1.20371	Os01g0383700	1.14887
Os01g0384800	0.134451	Os01g0384800	1.57874		Os01g0384800	2.02116	Os01g0384800	2.02727
Os01g0385400	4.19981	Os01g0385400	2.93071		Os01g0385400	-1.18074	Os01g0385400	-1.34076
Os01g0386500	1.33443	Os01g0386500	0.304577		Os01g0386500	0.347727	Os01g0386500	0.557523
Os01g0386700	-0.729297	Os01g0386700	0.713464		Os01g0386700	-0.0538592	Os01g0386700	0.404239
Os01g0387133	0.387004	Os01g0387133	0.0589851		Os01g0387133	0.265408	Os01g0387133	0
Os01g0388000	-0.210063	Os01g0388000	-0.728061		Os01g0388000	-1.72308	Os01g0388000	-1.86752
Os01g0389200	1.79925	Os01g0389200	3.65374		Os01g0389200	1.26338	Os01g0389200	0.644793
Os01g0390300	-0.332851	Os01g0390300	0.0578139		Os01g0390300	-0.0529237	Os01g0390300	1.62052
Os01g0391800	-0.762274	Os01g0391800	-1.00399		Os01g0391800	-0.4651	Os01g0391800	-0.305315
Os01g0392600	-0.317109	Os01g0392600	-0.0478746		Os01g0392600	2.71886	Os01g0392600	3.68529
Os01g0393000	-1.31341	Os01g0393000	-2.31553		Os01g0393000	-0.464881	Os01g0393000	-0.772774
Os01g0393400	1.22025	Os01g0393400	3.14137		Os01g0393400	0.625783	Os01g0393400	1.2416
Os01g0444100	-5.52912	Os01g0444100	-7.1423		Os01g0444100	-6.65501	Os01g0444100	-5.976
Os01g0495701	-1.94291	Os01g0495701	-2.38726		Os01g0495701	-3.32488	Os01g0495701	-2.62353
Os01g0498300	2.70072	Os01g0498300	5.49837		Os01g0498300	3.12476	Os01g0498300	2.04189
Os01g0500400	-2.1909	Os01g0500400	-3.21473		Os01g0500400	-0.418576	Os01g0500400	-0.606012
Os01g0500600	-0.513364	Os01g0500600	-1.67865		Os01g0500600	-0.625811	Os01g0500600	-0.667645
Os01g0500900	-0.921865	Os01g0500900	-2.02009		Os01g0500900	-0.170227	Os01g0500900	-0.643743
Os01g0501700	-0.329936	Os01g0501700	-1.53945		Os01g0501700	0.960934	Os01g0501700	0.69101
Os01g0501800	-2.15479	Os01g0501800	-5.22557		Os01g0501800	-0.965698	Os01g0501800	-0.0404368
Os01g0502700	0.439851	Os01g0502700	-0.939351		Os01g0502700	-3.11132	Os01g0502700	-3.19843
Os01g0503400	-1.70098	Os01g0503400	-2.74497		Os01g0503400	-2.2922	Os01g0503400	-2.33039
Os01g0505400	0.484328	Os01g0505400	0.983724		Os01g0505400	1.31223	Os01g0505400	0.974036
Os01g0505600	1.68551	Os01g0505600	2.36525		Os01g0505600	0.262389	Os01g0505600	0.734818
Os01g0505700	-0.246761	Os01g0505700	-1.09354		Os01g0505700	-1.25976	Os01g0505700	-1.77241
Os01g0505866	0.776408	Os01g0505866	-0.881523		Os01g0505866	-0.022368	Os01g0505866	-0.380934
Os01g0507000	-0.755342	Os01g0507000	-1.93407		Os01g0507000	-1.9087	Os01g0507000	-2.3278
Os01g0508000	1.99254	Os01g0508000	-0.257493		Os01g0508000	-2.63863	Os01g0508000	-3.31074
Os01g0508100	0.752344	Os01g0508100	2.49979		Os01g0508100	1.15118	Os01g0508100	0.429705
Os01g0508300	-0.246188	Os01g0508300	0		Os01g0508300	-0.177724	Os01g0508300	0.0298451
Os01g0508500	-0.989891	Os01g0508500	-1.4532		Os01g0508500	-0.437543	Os01g0508500	-2.90628
Os01g0509400	-0.470889	Os01g0509400	-0.592439		Os01g0509400	-0.940295	Os01g0509400	-1.59306
Os01g0509900	-0.0320164	Os01g0509900	-0.237038		Os01g0509900	-1.39485	Os01g0509900	-2.07348
Os01g0510200	1.55092	Os01g0510200	2.97766		Os01g0510200	2.30553	Os01g0510200	3.13079
Os01g0510600	-1.91903	Os01g0510600	-3.48801		Os01g0510600	0.658687	Os01g0510600	0.654059
Os01g0511000	0.811661	Os01g0511000	2.34525		Os01g0511000	-2.2475	Os01g0511000	-0.93292
Os01g0511100	5.68972	Os01g0511100	3.71352		Os01g0511100	3.6327	Os01g0511100	3.54286
Os01g0511600	-1.21086	Os01g0511600	-2.94078		Os01g0511600	-0.0655001	Os01g0511600	0.284863
Os01g0511700	-0.170995	Os01g0511700	-1.60298		Os01g0511700	0.0273988	Os01g0511700	0.0392409
Os01g0512100	0.93291	Os01g0512100	1.08189		Os01g0512100	0.42925	Os01g0512100	0.73867
Os01g0513900	-0.0299437	Os01g0513900	-0.0478795		Os01g0513900	-3.10816	Os01g0513900	-3.66543
Os01g0514600	-0.204846	Os01g0514600	-0.217681		Os01g0514600	-2.89307	Os01g0514600	-3.15217
Os01g0514700	-0.250336	Os01g0514700	0.147994		Os01g0514700	-0.559732	Os01g0514700	-1.73717
Os01g0515300	0.143857	Os01g0515300	-0.217765		Os01g0515300	0.0804568	Os01g0515300	0.11114
Os01g0516600	0.36289	Os01g0516600	0.327763		Os01g0516600	-0.688657	Os01g0516600	-1.42097
Os01g0519400	-0.276607	Os01g0519400	0.0087378		Os01g0519400	-0.00322535	Os01g0519400	-0.0754326
Os01g0521400	0.644781	Os01g0521400	2.05879		Os01g0521400	0.627081	Os01g0521400	1.12295
Os01g0521600	0.101041	Os01g0521600	0.166379		Os01g0521600	-1.10469	Os01g0521600	-1.59582
Os01g0522100	0.0277455	Os01g0522100	-0.0416331		Os01g0522100	-1.30798	Os01g0522100	-2.83331
Os01g0522400	-0.09863	Os01g0522400	-0.106509		Os01g0522400	-1.43811	Os01g0522400	-4.61056
Os01g0524251	0.856653	Os01g0524251	1.33143		Os01g0524251	2.00434	Os01g0524251	2.45047
Os01g0524400	-1.21841	Os01g0524400	-1.90831		Os01g0524400	-0.839386	Os01g0524400	-0.882169
Os01g0525700	-0.0443132	Os01g0525700	-1.30535		Os01g0525700	-2.44575	Os01g0525700	-1.98506
Os01g0525701	0.172798	Os01g0525701	-0.023151		Os01g0525701	-3.93207	Os01g0525701	-3.12837
Os01g0525800	1.73866	Os01g0525800	1.78689		Os01g0525800	-1.28158	Os01g0525800	-0.282915
Os01g0528300	1.0901	Os01g0528300	1.94065		Os01g0528300	0.524291	Os01g0528300	0.722924
Os01g0528800	0.867213	Os01g0528800	0.843723		Os01g0528800	1.35976	Os01g0528800	0.212197
Os01g0530100	0.0270381	Os01g0530100	0.104015		Os01g0530100	0.0296851	Os01g0530100	-0.832266
Os01g0531000	0.0252996	Os01g0531000	-0.180232		Os01g0531000	-0.172539	Os01g0531000	0.144565
Os01g0531400	-0.24403	Os01g0531400	-0.577328		Os01g0531400	-0.840816	Os01g0531400	-1.7867
Os01g0532300	-1.63566	Os01g0532300	-2.02944		Os01g0532300	0.656437	Os01g0532300	1.08081
Os01g0532600	-0.664701	Os01g0532600	-0.585953		Os01g0532600	0.0339562	Os01g0532600	-0.0420766
Os01g0533800	-0.642239	Os01g0533800	-1.57091		Os01g0533800	-1.10438	Os01g0533800	-0.559142
Os01g0533900	0.255796	Os01g0533900	0.123317		Os01g0533900	1.19063	Os01g0533900	1.19653
Os01g0534700	-0.17104	Os01g0534700	-0.779004		Os01g0534700	-0.228739	Os01g0534700	-0.678118
Os01g0534900	1.68032	Os01g0534900	-0.678334		Os01g0534900	-0.555776	Os01g0534900	-1.66905
Os01g0535100	0	Os01g0535100	0.03855		Os01g0535100	1.23136	Os01g0535100	1.26365
Os01g0535900	-0.952949	Os01g0535900	-2.6203		Os01g0535900	-0.131936	Os01g0535900	-0.205447
Os01g0536400	0.307976	Os01g0536400	0.0793445		Os01g0536400	0.0275815	Os01g0536400	-1.94684
Os01g0536466	0.0407939	Os01g0536466	0		Os01g0536466	2.58986	Os01g0536466	0.0690844
Os01g0536501	0.0720547	Os01g0536501	0.0220848		Os01g0536501	2.27647	Os01g0536501	0
Os01g0536950	0.00472028	Os01g0536950	-0.291016		Os01g0536950	2.05598	Os01g0536950	-0.302945
Os01g0537250	0.0134002	Os01g0537250	1.29852		Os01g0537250	0.121614	Os01g0537250	4.0082
Os01g0538000	-0.244577	Os01g0538000	0.0226091		Os01g0538000	0.108223	Os01g0538000	-0.146143
Os01g0539400	0.0927273	Os01g0539400	-1.88367		Os01g0539400	-0.49276	Os01g0539400	-0.597475
Os01g0539900	0.062985	Os01g0539900	-0.0545005		Os01g0539900	0.0236084	Os01g0539900	-0.361058
Os01g0540800	0.100412	Os01g0540800	-1.23935		Os01g0540800	-0.276854	Os01g0540800	-0.360124
Os01g0541000	0.0311175	Os01g0541000	-0.640669		Os01g0541000	0.0124111	Os01g0541000	-0.10579
Os01g0541800	1.06222	Os01g0541800	2.9893		Os01g0541800	1.05916	Os01g0541800	1.47992
Os01g0542000	0.124228	Os01g0542000	-1.27975		Os01g0542000	0.875083	Os01g0542000	0.084966
Os01g0543000	0.179967	Os01g0543000	-0.590002		Os01g0543000	-1.21506	Os01g0543000	-1.3724
Os01g0543100	-0.272653	Os01g0543100	0.570102		Os01g0543100	-3.23256	Os01g0543100	-0.559447
Os01g0543600	0.0155423	Os01g0543600	3.49996		Os01g0543600	-0.0946504	Os01g0543600	0.914779
Os01g0543800	0.0288078	Os01g0543800	4.19388		Os01g0543800	0.0107585	Os01g0543800	0.760201
Os01g0544200	0	Os01g0544200	-1.7241		Os01g0544200	0	Os01g0544200	0.415714
Os01g0544450	-0.12383	Os01g0544450	-0.104697		Os01g0544450	-2.60742	Os01g0544450	-3.59267
Os01g0544700	-0.0523762	Os01g0544700	-1.02327		Os01g0544700	-0.00487952	Os01g0544700	-0.280411
Os01g0545500	0	Os01g0545500	0		Os01g0545500	-0.0186569	Os01g0545500	-0.956468
Os01g0546400	-1.14998	Os01g0546400	-1.6501		Os01g0546400	-1.61835	Os01g0546400	-3.03204
Os01g0547000	0.119781	Os01g0547000	-0.516058		Os01g0547000	-0.164323	Os01g0547000	-1.4099
Os01g0547133	-0.11054	Os01g0547133	-0.24277		Os01g0547133	-1.45926	Os01g0547133	-2.7862
Os01g0548600	4.13475	Os01g0548600	2.82901		Os01g0548600	0.804265	Os01g0548600	2.45162
Os01g0548900	1.34618	Os01g0548900	0.832625		Os01g0548900	0.077109	Os01g0548900	0.185462
Os01g0549000	0.158623	Os01g0549000	0.0604464		Os01g0549000	-1.95663	Os01g0549000	-2.58867
Os01g0550800	-0.33144	Os01g0550800	-0.302054		Os01g0550800	-2.5347	Os01g0550800	0.396712
Os01g0551000	0.00442402	Os01g0551000	-0.329784		Os01g0551000	1.21596	Os01g0551000	0.439879
Os01g0551100	-1.90702	Os01g0551100	-2.48647		Os01g0551100	1.07502	Os01g0551100	1.46332
Os01g0551800	0.162803	Os01g0551800	0.0787681		Os01g0551800	-1.49616	Os01g0551800	-2.23415
Os01g0552300	-0.685358	Os01g0552300	-2.20486		Os01g0552300	0.49619	Os01g0552300	0.495852
Os01g0552850	0	Os01g0552850	-0.65586		Os01g0552850	0	Os01g0552850	0.519761
Os01g0553200	-0.0032882	Os01g0553200	-0.79423		Os01g0553200	0	Os01g0553200	-0.297842
Os01g0553400	0.00819416	Os01g0553400	-0.676551		Os01g0553400	0.012149	Os01g0553400	-0.301346
Os01g0553600	-0.0267054	Os01g0553600	-2.17077		Os01g0553600	-0.0244724	Os01g0553600	-0.583007
Os01g0554150	0	Os01g0554150	0		Os01g0554150	0	Os01g0554150	1.35492
Os01g0555100	-1.56561	Os01g0555100	-0.444094		Os01g0555100	-0.0840454	Os01g0555100	0.333036
Os01g0555600	-1.07822	Os01g0555600	-1.86457		Os01g0555600	-2.20918	Os01g0555600	-3.75423
Os01g0555800	-2.21146	Os01g0555800	-3.69014		Os01g0555800	-0.265126	Os01g0555800	-1.41309
Os01g0556650	1.89106	Os01g0556650	-1.08181		Os01g0556650	3.72739	Os01g0556650	3.93817
Os01g0556700	1.79413	Os01g0556700	-0.704745		Os01g0556700	3.2404	Os01g0556700	3.87129
Os01g0556800	-0.107419	Os01g0556800	-0.268116		Os01g0556800	0.107845	Os01g0556800	1.27175
Os01g0557100	-0.408658	Os01g0557100	0.86177		Os01g0557100	3.63999	Os01g0557100	3.80724
Os01g0557200	0.152349	Os01g0557200	0.0857808		Os01g0557200	0.336641	Os01g0557200	1.07197
Os01g0557500	-0.618552	Os01g0557500	-1.01314		Os01g0557500	0.115888	Os01g0557500	-1.61217
Os01g0558100	2.73725	Os01g0558100	4.7198		Os01g0558100	4.66575	Os01g0558100	2.79808
Os01g0558600	1.92209	Os01g0558600	2.43937		Os01g0558600	0.549279	Os01g0558600	0.653621
Os01g0558700	3.44208	Os01g0558700	3.66545		Os01g0558700	2.91337	Os01g0558700	3.32732
Os01g0558800	-1.28671	Os01g0558800	-2.21279		Os01g0558800	0.137764	Os01g0558800	0.972893
Os01g0558825	0.136038	Os01g0558825	-2.82781		Os01g0558825	0.295096	Os01g0558825	-1.42932
Os01g0559500	-1.88008	Os01g0559500	-3.35382		Os01g0559500	-0.123469	Os01g0559500	-0.154762
Os01g0559600	1.57002	Os01g0559600	1.2448		Os01g0559600	1.00704	Os01g0559600	1.54407
Os01g0559750	1.69084	Os01g0559750	1.90034		Os01g0559750	3.29342	Os01g0559750	2.18181
Os01g0559825	2.67729	Os01g0559825	0.897683		Os01g0559825	1.24443	Os01g0559825	0.623532
Os01g0560200	1.37403	Os01g0560200	0.652239		Os01g0560200	0.945938	Os01g0560200	0.858925
Os01g0561600	1.69093	Os01g0561600	5.07426		Os01g0561600	2.72605	Os01g0561600	1.05548
Os01g0561950	-1.41398	Os01g0561950	0		Os01g0561950	0.195674	Os01g0561950	0
Os01g0562400	-0.0188239	Os01g0562400	-0.0109801		Os01g0562400	-0.0227103	Os01g0562400	-1.77642
Os01g0563000	-0.0682268	Os01g0563000	-1.39149		Os01g0563000	-0.0759138	Os01g0563000	-1.48503
Os01g0563500	-0.0161004	Os01g0563500	-1.59717		Os01g0563500	-0.0459925	Os01g0563500	-0.448074
Os01g0563700	0.0476229	Os01g0563700	0.203198		Os01g0563700	-0.014713	Os01g0563700	1.38236
Os01g0564300	0.0330082	Os01g0564300	0.00159679		Os01g0564300	-0.0117435	Os01g0564300	-0.779738
Os01g0566050	0.135212	Os01g0566050	0.884678		Os01g0566050	0.904618	Os01g0566050	1.70473
Os01g0566100	-0.35673	Os01g0566100	-0.406695		Os01g0566100	0.410409	Os01g0566100	1.01017
Os01g0566200	0.96802	Os01g0566200	0.467886		Os01g0566200	0.73239	Os01g0566200	0.0699177
Os01g0566500	0.639847	Os01g0566500	0.879098		Os01g0566500	0.653783	Os01g0566500	0
Os01g0566800	-0.372473	Os01g0566800	0.0612785		Os01g0566800	-0.908471	Os01g0566800	-1.18657
Os01g0567400	1.33218	Os01g0567400	2.40636		Os01g0567400	0.798753	Os01g0567400	0.603829
Os01g0568800	0	Os01g0568800	-0.0153561		Os01g0568800	0.0779442	Os01g0568800	1.02487
Os01g0570800	0.777502	Os01g0570800	1.70037		Os01g0570800	1.155	Os01g0570800	1.41636
Os01g0571000	2.04428	Os01g0571000	0.503127		Os01g0571000	0.478895	Os01g0571000	0.0889458
Os01g0571100	-1.02216	Os01g0571100	-0.894036		Os01g0571100	0.267208	Os01g0571100	1.27927
Os01g0571133	-0.33311	Os01g0571133	-0.943337		Os01g0571133	-0.0359418	Os01g0571133	1.14813
Os01g0571166	-1.12416	Os01g0571166	-1.39661		Os01g0571166	0.56224	Os01g0571166	2.1917
Os01g0571300	3.91944	Os01g0571300	2.12627		Os01g0571300	0.912484	Os01g0571300	0.768148
Os01g0571700	-0.221844	Os01g0571700	-1.59073		Os01g0571700	-0.462049	Os01g0571700	-0.562419
Os01g0571766	0.0826474	Os01g0571766	-0.374483		Os01g0571766	-0.420976	Os01g0571766	1.13552
Os01g0571800	0	Os01g0571800	0.517636		Os01g0571800	0	Os01g0571800	2.14435
Os01g0572300	1.22777	Os01g0572300	-0.279268		Os01g0572300	-0.621705	Os01g0572300	-1.40192
Os01g0574451	1.59635	Os01g0574451	1.58641		Os01g0574451	1.82545	Os01g0574451	0.00723003
Os01g0574600	-1.18491	Os01g0574600	-2.57262		Os01g0574600	-0.656172	Os01g0574600	-1.02894
Os01g0574800	-0.323601	Os01g0574800	-0.529298		Os01g0574800	-0.907594	Os01g0574800	-2.02368
Os01g0575000	1.04416	Os01g0575000	1.73748		Os01g0575000	0.712267	Os01g0575000	1.00059
Os01g0575200	1.07302	Os01g0575200	2.46165		Os01g0575200	0.14504	Os01g0575200	0.632292
Os01g0575901	0.00720292	Os01g0575901	0.194006		Os01g0575901	-0.0034352	Os01g0575901	0.222195
Os01g0576050	-0.429665	Os01g0576050	-0.364942		Os01g0576050	-0.461409	Os01g0576050	0.0694948
Os01g0577450	0.139197	Os01g0577450	-0.247252		Os01g0577450	-0.878178	Os01g0577450	-2.37615
Os01g0577600	0.116453	Os01g0577600	-0.230141		Os01g0577600	-1.01654	Os01g0577600	-1.73389
Os01g0580200	0.163004	Os01g0580200	0.953061		Os01g0580200	-1.13585	Os01g0580200	-0.663719
Os01g0580300	-0.445945	Os01g0580300	-1.47301		Os01g0580300	-0.244592	Os01g0580300	0.316607
Os01g0580500	-1.66226	Os01g0580500	1.35361		Os01g0580500	-1.50562	Os01g0580500	-0.507215
Os01g0580800	0.254689	Os01g0580800	2.20582		Os01g0580800	0.211001	Os01g0580800	0.377012
Os01g0581300	-1.94007	Os01g0581300	-4.09723		Os01g0581300	0.589745	Os01g0581300	-0.642228
Os01g0581800	-0.0271147	Os01g0581800	0.346627		Os01g0581800	0.857298	Os01g0581800	1.14823
Os01g0582600	1.72843	Os01g0582600	3.00106		Os01g0582600	1.92777	Os01g0582600	1.11475
Os01g0583100	2.05745	Os01g0583100	1.96681		Os01g0583100	0.824872	Os01g0583100	0.416886
Os01g0584300	-0.162071	Os01g0584300	-0.0421903		Os01g0584300	0.350195	Os01g0584300	-0.0390629
Os01g0584900	1.63433	Os01g0584900	4.55882		Os01g0584900	3.39487	Os01g0584900	1.51577
Os01g0585100	3.91981	Os01g0585100	3.32282		Os01g0585100	2.18415	Os01g0585100	2.8555
Os01g0585200	1.20954	Os01g0585200	1.92542		Os01g0585200	2.05313	Os01g0585200	-0.5422
Os01g0585300	-1.20729	Os01g0585300	-2.89447		Os01g0585300	1.48391	Os01g0585300	1.13046
Os01g0585600	2.24768	Os01g0585600	2.61174		Os01g0585600	0.984308	Os01g0585600	1.21644
Os01g0586800	0.689037	Os01g0586800	5.42707		Os01g0586800	4.40414	Os01g0586800	5.09219
Os01g0587150	2.23406	Os01g0587150	1.76071		Os01g0587150	0.15622	Os01g0587150	1.16705
Os01g0588100	-0.93902	Os01g0588100	-0.90056		Os01g0588100	-3.87781	Os01g0588100	-6.95789
Os01g0588400	1.18249	Os01g0588400	1.55463		Os01g0588400	3.30668	Os01g0588400	3.32797
Os01g0588900	-1.36098	Os01g0588900	-0.781985		Os01g0588900	2.33675	Os01g0588900	1.56412
Os01g0589000	-1.55035	Os01g0589000	-2.64849		Os01g0589000	0.559609	Os01g0589000	0.618566
Os01g0589200	0.284898	Os01g0589200	2.28276		Os01g0589200	0.931191	Os01g0589200	0.93802
Os01g0589500	0.52446	Os01g0589500	0.596675		Os01g0589500	0.114341	Os01g0589500	0.758831
Os01g0589800	-1.397	Os01g0589800	-2.01458		Os01g0589800	2.05186	Os01g0589800	1.2423
Os01g0590200	0.563511	Os01g0590200	0.328433		Os01g0590200	0.196703	Os01g0590200	-0.324851
Os01g0590700	0.00758868	Os01g0590700	-0.835077		Os01g0590700	-1.63189	Os01g0590700	-2.10889
Os01g0591000	-0.25543	Os01g0591000	-0.571527		Os01g0591000	-1.4501	Os01g0591000	-1.31918
Os01g0591300	0.332234	Os01g0591300	3.55784		Os01g0591300	-1.13731	Os01g0591300	-0.978565
Os01g0592500	1.8333	Os01g0592500	0.509384		Os01g0592500	0.772736	Os01g0592500	1.83705
Os01g0593200	0.0274609	Os01g0593200	0.328837		Os01g0593200	-0.644755	Os01g0593200	-1.43975
Os01g0593700	0	Os01g0593700	0		Os01g0593700	0.178846	Os01g0593700	1.54681
Os01g0594300	0.435365	Os01g0594300	0.0725427		Os01g0594300	-2.57804	Os01g0594300	-3.53141
Os01g0594600	0.161469	Os01g0594600	0.288084		Os01g0594600	-0.856488	Os01g0594600	0.707013
Os01g0594800	-0.00795321	Os01g0594800	-0.118979		Os01g0594800	0.986723	Os01g0594800	0.0232362
Os01g0595400	1.7196	Os01g0595400	1.61265		Os01g0595400	1.08103	Os01g0595400	0.896127
Os01g0595600	0.343133	Os01g0595600	3.13127		Os01g0595600	3.22641	Os01g0595600	1.68736
Os01g0597600	0.0208656	Os01g0597600	-0.469418		Os01g0597600	-0.650588	Os01g0597600	-0.819925
Os01g0597800	1.85122	Os01g0597800	4.28509		Os01g0597800	3.6335	Os01g0597800	2.76447
Os01g0598200	1.09983	Os01g0598200	2.00648		Os01g0598200	-0.506575	Os01g0598200	-0.316486
Os01g0598600	-0.579811	Os01g0598600	-1.27383		Os01g0598600	-2.24789	Os01g0598600	-3.88006
Os01g0600000	0.464233	Os01g0600000	0.594024		Os01g0600000	-0.707136	Os01g0600000	-1.52484
Os01g0600300	0.225745	Os01g0600300	-0.623258		Os01g0600300	-1.07772	Os01g0600300	-2.0788
Os01g0600500	1.51394	Os01g0600500	1.48334		Os01g0600500	1.33579	Os01g0600500	0.113108
Os01g0600900	-3.63311	Os01g0600900	-7.28225		Os01g0600900	-0.531921	Os01g0600900	-0.337752
Os01g0601651	0.181093	Os01g0601651	0.29315		Os01g0601651	2.38757	Os01g0601651	0.73738
Os01g0602200	-0.0920557	Os01g0602200	1.7873		Os01g0602200	2.62094	Os01g0602200	3.35609
Os01g0602400	0.688253	Os01g0602400	4.2373		Os01g0602400	3.43753	Os01g0602400	4.14628
Os01g0602433	0.144717	Os01g0602433	1.28753		Os01g0602433	-0.987551	Os01g0602433	-0.0713215
Os01g0602466	0.0914913	Os01g0602466	2.99434		Os01g0602466	1.70391	Os01g0602466	1.8018
Os01g0602500	0.289529	Os01g0602500	2.28647		Os01g0602500	2.01141	Os01g0602500	2.21904
Os01g0602800	-0.660083	Os01g0602800	-1.74482		Os01g0602800	-1.48982	Os01g0602800	-2.50339
Os01g0603300	-0.633022	Os01g0603300	-2.04891		Os01g0603300	0.226265	Os01g0603300	1.25822
Os01g0603500	0.173076	Os01g0603500	-0.534641		Os01g0603500	0.171462	Os01g0603500	0.458335
Os01g0603700	-0.0720754	Os01g0603700	-0.0331708		Os01g0603700	0.0241305	Os01g0603700	-0.0100376
Os01g0603800	0.0393551	Os01g0603800	-1.1188		Os01g0603800	-0.03695	Os01g0603800	-0.00685931
Os01g0604000	-0.476277	Os01g0604000	-0.093064		Os01g0604000	-0.690087	Os01g0604000	-0.462819
Os01g0604150	-0.0108807	Os01g0604150	-0.539251		Os01g0604150	0.0123517	Os01g0604150	-0.123336
Os01g0604500	0.00912243	Os01g0604500	1.0447		Os01g0604500	0.951657	Os01g0604500	1.86257
Os01g0604900	-0.0852731	Os01g0604900	0.028208		Os01g0604900	-2.22374	Os01g0604900	-2.64482
Os01g0605100	0.393899	Os01g0605100	0.306869		Os01g0605100	0.933414	Os01g0605100	-0.782463
Os01g0605300	0.271186	Os01g0605300	0.277039		Os01g0605300	-1.09435	Os01g0605300	-1.54667
Os01g0605500	-0.0289396	Os01g0605500	0.130471		Os01g0605500	-2.65949	Os01g0605500	-3.42225
Os01g0605700	1.7074	Os01g0605700	2.48856		Os01g0605700	0.716065	Os01g0605700	3.70764
Os01g0606000	2.94171	Os01g0606000	3.57365		Os01g0606000	-0.0271022	Os01g0606000	2.2707
Os01g0606133	1.77597	Os01g0606133	1.94846		Os01g0606133	0.913854	Os01g0606133	0.852512
Os01g0606900	1.26174	Os01g0606900	-2.31309		Os01g0606900	0.741784	Os01g0606900	0.588267
Os01g0607000	2.01997	Os01g0607000	0.429464		Os01g0607000	1.63668	Os01g0607000	0.504645
Os01g0607200	-0.0072687	Os01g0607200	1.24558		Os01g0607200	0.834809	Os01g0607200	0.549789
Os01g0607300	0.263124	Os01g0607300	0.372294		Os01g0607300	-1.00505	Os01g0607300	-1.88557
Os01g0607400	0.713804	Os01g0607400	0.938117		Os01g0607400	0.811429	Os01g0607400	0.708799
Os01g0607800	-1.76469	Os01g0607800	-4.23674		Os01g0607800	0.0461974	Os01g0607800	-0.236516
Os01g0607900	-0.410994	Os01g0607900	-1.73787		Os01g0607900	-3.11297	Os01g0607900	-3.6417
Os01g0608000	-1.81532	Os01g0608000	-2.53121		Os01g0608000	-3.66307	Os01g0608000	-3.76936
Os01g0608101	-1.85634	Os01g0608101	-3.33303		Os01g0608101	-3.24635	Os01g0608101	-2.87407
Os01g0608200	0	Os01g0608200	-0.0258335		Os01g0608200	-2.7608	Os01g0608200	-2.03596
Os01g0608300	0	Os01g0608300	-0.0255443		Os01g0608300	-3.96332	Os01g0608300	-2.94807
Os01g0608400	0.406144	Os01g0608400	0.765184		Os01g0608400	-1.00504	Os01g0608400	-1.89108
Os01g0609000	-0.00872028	Os01g0609000	0.0197864		Os01g0609000	-0.0560928	Os01g0609000	-0.635385
Os01g0609200	0.428752	Os01g0609200	2.44623		Os01g0609200	0.17212	Os01g0609200	0.0781061
Os01g0609300	4.19645	Os01g0609300	6.73317		Os01g0609300	3.08584	Os01g0609300	3.41076
Os01g0609900	2.70595	Os01g0609900	4.93287		Os01g0609900	0.418271	Os01g0609900	-1.02416
Os01g0610300	-0.0506979	Os01g0610300	-1.86525		Os01g0610300	0.0056486	Os01g0610300	0.0152466
Os01g0610800	-1.09287	Os01g0610800	-1.32641		Os01g0610800	-1.821	Os01g0610800	-2.7305
Os01g0611000	-2.19285	Os01g0611000	-2.47611		Os01g0611000	-3.93385	Os01g0611000	-5.01441
Os01g0611100	1.34001	Os01g0611100	2.35923		Os01g0611100	-0.264111	Os01g0611100	-0.785054
Os01g0611300	-0.00575405	Os01g0611300	-1.54791		Os01g0611300	-0.361463	Os01g0611300	0.198837
Os01g0612350	0.636445	Os01g0612350	1.74968		Os01g0612350	0.720444	Os01g0612350	-0.851253
Os01g0612500	0.850776	Os01g0612500	0.506725		Os01g0612500	-0.301435	Os01g0612500	-2.3453
Os01g0613500	0.175942	Os01g0613500	-0.997407		Os01g0613500	0.0511129	Os01g0613500	0.986985
Os01g0614900	2.11967	Os01g0614900	2.92199		Os01g0614900	0.945474	Os01g0614900	1.61185
Os01g0615050	3.74822	Os01g0615050	6.10975		Os01g0615050	0.866666	Os01g0615050	1.70399
Os01g0615100	4.86626	Os01g0615100	6.16117		Os01g0615100	3.35165	Os01g0615100	3.99309
Os01g0615300	0.956823	Os01g0615300	0.913224		Os01g0615300	-0.307116	Os01g0615300	-1.56678
Os01g0616300	0.161261	Os01g0616300	-0.218151		Os01g0616300	-2.8748	Os01g0616300	-3.35911
Os01g0616333	0.0338572	Os01g0616333	0		Os01g0616333	-1.82443	Os01g0616333	-1.68422
Os01g0616366	-0.0721989	Os01g0616366	0.0312769		Os01g0616366	-2.31788	Os01g0616366	-2.72693
Os01g0616500	0.267373	Os01g0616500	-0.507751		Os01g0616500	-0.886358	Os01g0616500	-1.41487
Os01g0616600	0.420091	Os01g0616600	0.312918		Os01g0616600	-1.21605	Os01g0616600	-2.06758
Os01g0616900	-0.828044	Os01g0616900	-2.16388		Os01g0616900	-0.0923196	Os01g0616900	0.53397
Os01g0617500	-0.468241	Os01g0617500	-1.805		Os01g0617500	-0.88094	Os01g0617500	-1.37538
Os01g0617900	-1.54242	Os01g0617900	-3.08781		Os01g0617900	-0.610395	Os01g0617900	0.31985
Os01g0618000	0.552104	Os01g0618000	0.401793		Os01g0618000	1.75967	Os01g0618000	2.55272
Os01g0618200	-1.62125	Os01g0618200	-1.89931		Os01g0618200	-0.627172	Os01g0618200	-0.223648
Os01g0618300	-0.195156	Os01g0618300	0.0382128		Os01g0618300	-1.48838	Os01g0618300	-2.35622
Os01g0618400	-1.79352	Os01g0618400	-4.05454		Os01g0618400	-0.419678	Os01g0618400	-0.912109
Os01g0618700	0.58308	Os01g0618700	1.54052		Os01g0618700	-1.032	Os01g0618700	-0.945474
Os01g0618900	0.119035	Os01g0618900	-0.105092		Os01g0618900	-0.0752414	Os01g0618900	-0.584974
Os01g0619900	-2.97421	Os01g0619900	-3.91513		Os01g0619900	-0.05577	Os01g0619900	-0.067201
Os01g0621200	0.0508319	Os01g0621200	2.47148		Os01g0621200	2.68267	Os01g0621200	2.58587
Os01g0621900	0.0778526	Os01g0621900	2.03472		Os01g0621900	1.28187	Os01g0621900	1.10982
Os01g0622300	-1.17383	Os01g0622300	-2.60438		Os01g0622300	-0.586863	Os01g0622300	-0.930205
Os01g0623200	1.63929	Os01g0623200	3.01922		Os01g0623200	-1.91653	Os01g0623200	-1.36409
Os01g0623500	0.828892	Os01g0623500	1.89461		Os01g0623500	1.31167	Os01g0623500	0.7157
Os01g0623600	0.016912	Os01g0623600	-0.0258563		Os01g0623600	-0.727257	Os01g0623600	-2.17765
Os01g0623900	0.419746	Os01g0623900	-0.0834119		Os01g0623900	-1.06107	Os01g0623900	-2.42213
Os01g0625200	-0.215305	Os01g0625200	-0.333139		Os01g0625200	-2.36658	Os01g0625200	-3.08028
Os01g0625300	-1.10094	Os01g0625300	-1.03289		Os01g0625300	-0.278801	Os01g0625300	-1.94034
Os01g0625900	-0.21258	Os01g0625900	-0.455009		Os01g0625900	-1.26543	Os01g0625900	-2.7477
Os01g0626400	2.95585	Os01g0626400	4.31983		Os01g0626400	2.78336	Os01g0626400	2.00449
Os01g0627400	-1.07139	Os01g0627400	-2.25896		Os01g0627400	2.80329	Os01g0627400	2.41859
Os01g0627500	0.43034	Os01g0627500	1.12638		Os01g0627500	3.489	Os01g0627500	2.8052
Os01g0627550	0.026142	Os01g0627550	0.270322		Os01g0627550	1.41817	Os01g0627550	1.39139
Os01g0627600	0.691001	Os01g0627600	0.887208		Os01g0627600	5.17184	Os01g0627600	3.37945
Os01g0627701	0.0833293	Os01g0627701	0.135162		Os01g0627701	1.8993	Os01g0627701	1.03216
Os01g0627800	1.56844	Os01g0627800	0.889142		Os01g0627800	0.7201	Os01g0627800	0.759085
Os01g0627900	0.807023	Os01g0627900	2.61798		Os01g0627900	5.56329	Os01g0627900	3.762
Os01g0627933	-1.13198	Os01g0627933	-1.96347		Os01g0627933	1.4163	Os01g0627933	0.176273
Os01g0627967	0.873673	Os01g0627967	4.62291		Os01g0627967	2.32057	Os01g0627967	2.45843
Os01g0628000	0.531261	Os01g0628000	2.01459		Os01g0628000	1.10641	Os01g0628000	2.06308
Os01g0628700	1.49279	Os01g0628700	4.42112		Os01g0628700	0.384825	Os01g0628700	1.2891
Os01g0628900	2.40823	Os01g0628900	3.39016		Os01g0628900	1.81218	Os01g0628900	0.98962
Os01g0629000	2.79116	Os01g0629000	2.69328		Os01g0629000	-0.0630287	Os01g0629000	-0.289109
Os01g0629600	1.12166	Os01g0629600	3.62831		Os01g0629600	1.00142	Os01g0629600	-0.0626949
Os01g0630300	-0.23356	Os01g0630300	-0.0547921		Os01g0630300	-1.80897	Os01g0630300	-2.5122
Os01g0631200	-0.951823	Os01g0631200	-0.15743		Os01g0631200	-1.95406	Os01g0631200	-2.59285
Os01g0631700	-0.945177	Os01g0631700	-1.3552		Os01g0631700	-1.71826	Os01g0631700	-1.71631
Os01g0631800	2.36136	Os01g0631800	5.01006		Os01g0631800	1.97303	Os01g0631800	2.39038
Os01g0631900	0.0472345	Os01g0631900	0.143455		Os01g0631900	-2.14776	Os01g0631900	-2.9048
Os01g0633400	2.62745	Os01g0633400	0.974421		Os01g0633400	1.60421	Os01g0633400	1.19153
Os01g0633500	0.0542998	Os01g0633500	-0.0191821		Os01g0633500	-1.78034	Os01g0633500	-1.52975
Os01g0634500	-0.0497285	Os01g0634500	0.122855		Os01g0634500	-1.13054	Os01g0634500	-2.28752
Os01g0635200	-2.87606	Os01g0635200	-3.87296		Os01g0635200	0.0860303	Os01g0635200	-0.533363
Os01g0635400	-1.1291	Os01g0635400	-1.03416		Os01g0635400	-0.917258	Os01g0635400	-2.15125
Os01g0636400	1.71046	Os01g0636400	-0.0298054		Os01g0636400	1.83801	Os01g0636400	-0.36802
Os01g0636500	-0.0768267	Os01g0636500	-0.153161		Os01g0636500	-2.24675	Os01g0636500	-3.03587
Os01g0636700	-0.113625	Os01g0636700	0.0209234		Os01g0636700	-0.462688	Os01g0636700	0.00133403
Os01g0637100	1.81779	Os01g0637100	2.71561		Os01g0637100	1.3487	Os01g0637100	1.34892
Os01g0638000	2.88857	Os01g0638000	3.19129		Os01g0638000	3.63228	Os01g0638000	3.24466
Os01g0638600	-2.33688	Os01g0638600	-3.36105		Os01g0638600	-0.163345	Os01g0638600	-1.59683
Os01g0639600	2.0514	Os01g0639600	3.35091		Os01g0639600	2.82117	Os01g0639600	3.02683
Os01g0639900	-2.69943	Os01g0639900	-3.90655		Os01g0639900	-0.626389	Os01g0639900	-1.31312
Os01g0640100	0.0564509	Os01g0640100	-0.304999		Os01g0640100	0.00608447	Os01g0640100	0.453865
Os01g0640700	1.13159	Os01g0640700	1.95678		Os01g0640700	1.82321	Os01g0640700	1.84038
Os01g0640800	-0.989614	Os01g0640800	-2.28038		Os01g0640800	-0.165937	Os01g0640800	-0.76948
Os01g0642100	2.90387	Os01g0642100	3.19515		Os01g0642100	-0.110549	Os01g0642100	0.993828
Os01g0642200	-0.109193	Os01g0642200	-0.986964		Os01g0642200	1.27735	Os01g0642200	1.7115
Os01g0642700	0.438896	Os01g0642700	1.75095		Os01g0642700	1.21711	Os01g0642700	-0.177011
Os01g0642801	0.901579	Os01g0642801	4.74949		Os01g0642801	2.29429	Os01g0642801	-0.304953
Os01g0643600	0.140718	Os01g0643600	0.229369		Os01g0643600	-0.827447	Os01g0643600	-1.48373
Os01g0644000	5.06429	Os01g0644000	4.27487		Os01g0644000	1.96144	Os01g0644000	1.8499
Os01g0644200	7.12486	Os01g0644200	0.906664		Os01g0644200	1.7758	Os01g0644200	-2.93459
Os01g0645000	0.0537824	Os01g0645000	-0.33589		Os01g0645000	-3.94393	Os01g0645000	-4.64805
Os01g0646000	-0.714227	Os01g0646000	-2.10816		Os01g0646000	0.208122	Os01g0646000	-0.411187
Os01g0647000	1.73897	Os01g0647000	2.3182		Os01g0647000	0.544767	Os01g0647000	0.112553
Os01g0647100	1.11153	Os01g0647100	2.86288		Os01g0647100	-0.239631	Os01g0647100	-0.832842
Os01g0647150	1.07325	Os01g0647150	3.54816		Os01g0647150	0.353804	Os01g0647150	-0.15161
Os01g0647200	-8.10282	Os01g0647200	-11.5793		Os01g0647200	-4.00795	Os01g0647200	-2.59157
Os01g0647700	0.3643	Os01g0647700	-0.31328		Os01g0647700	-1.15597	Os01g0647700	-1.1834
Os01g0647800	-0.184389	Os01g0647800	-0.224985		Os01g0647800	-0.00924618	Os01g0647800	-0.205683
Os01g0647850	0.0439049	Os01g0647850	-0.163482		Os01g0647850	-0.044443	Os01g0647850	-0.20582
Os01g0648000	1.03379	Os01g0648000	-0.264946		Os01g0648000	-4.07495	Os01g0648000	-1.9158
Os01g0648225	0.367264	Os01g0648225	0.0168033		Os01g0648225	-1.52044	Os01g0648225	-0.726682
Os01g0649100	0.381268	Os01g0649100	0.44703		Os01g0649100	-1.07314	Os01g0649100	-2.34496
Os01g0649200	2.56628	Os01g0649200	2.84285		Os01g0649200	0.580594	Os01g0649200	0.312338
Os01g0649400	1.47677	Os01g0649400	2.06525		Os01g0649400	0.51388	Os01g0649400	0.010337
Os01g0649900	2.06028	Os01g0649900	-0.183355		Os01g0649900	0.243132	Os01g0649900	-0.658875
Os01g0650100	0.309449	Os01g0650100	-1.30321		Os01g0650100	-1.38307	Os01g0650100	-2.53889
Os01g0650800	-0.922909	Os01g0650800	-2.25095		Os01g0650800	-0.884824	Os01g0650800	-0.80785
Os01g0651932	0.211184	Os01g0651932	-0.105392		Os01g0651932	-1.57011	Os01g0651932	-1.72885
Os01g0652100	-0.716474	Os01g0652100	-0.689864		Os01g0652100	-1.46634	Os01g0652100	-1.21147
Os01g0652375	0.343964	Os01g0652375	0.127925		Os01g0652375	-1.95991	Os01g0652375	-0.295484
Os01g0652450	0.167016	Os01g0652450	0.309304		Os01g0652450	-1.02987	Os01g0652450	1.01217
Os01g0652800	0.0990532	Os01g0652800	-1.92339		Os01g0652800	-1.85345	Os01g0652800	-1.9923
Os01g0653100	0.0444321	Os01g0653100	-0.0275297		Os01g0653100	-1.70867	Os01g0653100	-2.1851
Os01g0653200	0.192663	Os01g0653200	0.411758		Os01g0653200	-1.41975	Os01g0653200	-1.60581
Os01g0653300	4.83946	Os01g0653300	4.70338		Os01g0653300	1.40985	Os01g0653300	2.0109
Os01g0654400	7.8398	Os01g0654400	1.80024		Os01g0654400	1.39326	Os01g0654400	1.26673
Os01g0654800	-0.797429	Os01g0654800	-0.944935		Os01g0654800	-3.4987	Os01g0654800	-2.44309
Os01g0654900	0.157658	Os01g0654900	-0.404458		Os01g0654900	0	Os01g0654900	-3.18717
Os01g0655500	-1.23354	Os01g0655500	-2.81866		Os01g0655500	-3.14643	Os01g0655500	-3.48408
Os01g0656200	0.866585	Os01g0656200	-0.614387		Os01g0656200	-1.47196	Os01g0656200	-0.782523
Os01g0656250	1.27386	Os01g0656250	-0.174811		Os01g0656250	-2.17948	Os01g0656250	-1.51184
Os01g0657400	0	Os01g0657400	0		Os01g0657400	-1.91131	Os01g0657400	-1.84307
Os01g0657801	-0.0401659	Os01g0657801	0		Os01g0657801	-1.81606	Os01g0657801	-1.93973
Os01g0658700	0.157395	Os01g0658700	0.164248		Os01g0658700	-2.39149	Os01g0658700	-2.65779
Os01g0658900	3.17908	Os01g0658900	1.79219		Os01g0658900	0.898527	Os01g0658900	0.836643
Os01g0659900	-0.901147	Os01g0659900	-0.47135		Os01g0659900	-1.58706	Os01g0659900	-1.8915
Os01g0660000	0	Os01g0660000	0.034335		Os01g0660000	0.0116175	Os01g0660000	0.998071
Os01g0660200	2.13987	Os01g0660200	1.12009		Os01g0660200	3.09545	Os01g0660200	3.36123
Os01g0660300	1.66556	Os01g0660300	0.922871		Os01g0660300	0.254342	Os01g0660300	-1.13263
Os01g0660800	-0.00201348	Os01g0660800	-0.0268163		Os01g0660800	-1.63719	Os01g0660800	-1.42709
Os01g0661500	0.892637	Os01g0661500	1.25541		Os01g0661500	0.694378	Os01g0661500	1.61237
Os01g0661601	1.25044	Os01g0661601	0.412754		Os01g0661601	0.806837	Os01g0661601	1.39232
Os01g0661650	0.0600797	Os01g0661650	-0.124622		Os01g0661650	-2.05218	Os01g0661650	-2.87752
Os01g0661700	0.0568885	Os01g0661700	-0.0518697		Os01g0661700	-1.35586	Os01g0661700	-1.81669
Os01g0661750	1.32757	Os01g0661750	4.3769		Os01g0661750	2.84656	Os01g0661750	4.53131
Os01g0662300	-1.51161	Os01g0662300	-3.47637		Os01g0662300	0.0810401	Os01g0662300	-0.315549
Os01g0662700	-2.00886	Os01g0662700	-2.61199		Os01g0662700	1.04072	Os01g0662700	0.37212
Os01g0663051	-3.58248	Os01g0663051	-2.71115		Os01g0663051	0	Os01g0663051	0.0169323
Os01g0663300	-1.56001	Os01g0663300	-1.38425		Os01g0663300	-2.19478	Os01g0663300	-3.79212
Os01g0663400	0.811561	Os01g0663400	0.289854		Os01g0663400	1.28713	Os01g0663400	1.34145
Os01g0664000	-1.35547	Os01g0664000	-2.81805		Os01g0664000	-0.432064	Os01g0664000	-0.309586
Os01g0664200	0.794366	Os01g0664200	1.65638		Os01g0664200	-1.71854	Os01g0664200	-1.82107
Os01g0664500	2.09355	Os01g0664500	1.34069		Os01g0664500	1.18167	Os01g0664500	0.878492
Os01g0665300	1.68231	Os01g0665300	2.1129		Os01g0665300	0.67245	Os01g0665300	0.677244
Os01g0665500	1.7783	Os01g0665500	1.23395		Os01g0665500	1.60859	Os01g0665500	0.908028
Os01g0665750	1.65244	Os01g0665750	0.76494		Os01g0665750	1.26992	Os01g0665750	0.567718
Os01g0665900	0.316957	Os01g0665900	-1.4583		Os01g0665900	2.08315	Os01g0665900	2.84736
Os01g0666000	-0.483687	Os01g0666000	-0.402159		Os01g0666000	-0.994773	Os01g0666000	-3.78041
Os01g0666600	-0.164887	Os01g0666600	0.371557		Os01g0666600	0.0249569	Os01g0666600	0.970173
Os01g0666950	0.06627	Os01g0666950	0.0750827		Os01g0666950	-0.923819	Os01g0666950	-1.69348
Os01g0667100	1.19687	Os01g0667100	0.729698		Os01g0667100	0.959463	Os01g0667100	0.76299
Os01g0667200	4.00368	Os01g0667200	3.06083		Os01g0667200	0.776567	Os01g0667200	0.538852
Os01g0667600	0.039386	Os01g0667600	1.57625		Os01g0667600	1.49997	Os01g0667600	1.38599
Os01g0667900	0.721962	Os01g0667900	1.33077		Os01g0667900	1.15002	Os01g0667900	0.614276
Os01g0668100	0.316225	Os01g0668100	-0.557317		Os01g0668100	-2.32344	Os01g0668100	-3.96661
Os01g0668400	-0.714117	Os01g0668400	-1.85033		Os01g0668400	-0.713213	Os01g0668400	-0.936863
Os01g0670100	2.1443	Os01g0670100	2.39002		Os01g0670100	-0.0349331	Os01g0670100	0.669853
Os01g0672800	0.317854	Os01g0672800	-0.141901		Os01g0672800	-0.677187	Os01g0672800	-1.57768
Os01g0673800	-1.04162	Os01g0673800	-2.64401		Os01g0673800	-0.179126	Os01g0673800	-0.857783
Os01g0674400	2.58038	Os01g0674400	2.28694		Os01g0674400	3.41325	Os01g0674400	2.73856
Os01g0674700	-1.32248	Os01g0674700	-3.30343		Os01g0674700	0.0558001	Os01g0674700	-0.0174576
Os01g0675100	0.400753	Os01g0675100	0.363693		Os01g0675100	0.120251	Os01g0675100	-1.17165
Os01g0675800	2.59568	Os01g0675800	2.88833		Os01g0675800	1.48973	Os01g0675800	1.4652
Os01g0676200	-1.48748	Os01g0676200	-3.42809		Os01g0676200	0.146139	Os01g0676200	0.218353
Os01g0676800	-0.181147	Os01g0676800	-0.288166		Os01g0676800	1.96856	Os01g0676800	1.5086
Os01g0677900	0.14098	Os01g0677900	-1.10456		Os01g0677900	1.5735	Os01g0677900	0.697731
Os01g0678000	-0.20674	Os01g0678000	-2.80222		Os01g0678000	0.323548	Os01g0678000	-0.0576618
Os01g0678100	-0.771756	Os01g0678100	-2.66451		Os01g0678100	1.25179	Os01g0678100	0.765926
Os01g0678400	0.059695	Os01g0678400	-0.0290823		Os01g0678400	-0.939145	Os01g0678400	-1.70524
Os01g0678500	-0.737834	Os01g0678500	-2.69408		Os01g0678500	-1.17244	Os01g0678500	-1.72285
Os01g0678600	-1.74951	Os01g0678600	-4.00604		Os01g0678600	-0.344603	Os01g0678600	-1.29386
Os01g0679700	0.0579154	Os01g0679700	0.329514		Os01g0679700	-1.18726	Os01g0679700	-1.6241
Os01g0680600	-0.512659	Os01g0680600	-2.66323		Os01g0680600	-0.173555	Os01g0680600	0.198607
Os01g0680900	0.442819	Os01g0680900	-0.913837		Os01g0680900	-1.94379	Os01g0680900	-2.53489
Os01g0681000	-0.672293	Os01g0681000	0.932311		Os01g0681000	0.810132	Os01g0681000	2.04921
Os01g0681200	3.04215	Os01g0681200	3.13993		Os01g0681200	-0.0367215	Os01g0681200	0.701504
Os01g0681700	-0.319762	Os01g0681700	-1.70509		Os01g0681700	1.76839	Os01g0681700	2.27746
Os01g0681800	1.11256	Os01g0681800	-0.743479		Os01g0681800	1.711	Os01g0681800	1.87243
Os01g0682001	-1.89355	Os01g0682001	-3.76092		Os01g0682001	-1.78689	Os01g0682001	-2.51237
Os01g0683700	1.91911	Os01g0683700	1.89311		Os01g0683700	-0.0157498	Os01g0683700	1.57083
Os01g0683800	1.49772	Os01g0683800	1.33494		Os01g0683800	-0.262622	Os01g0683800	1.22986
Os01g0685400	-0.443674	Os01g0685400	0.625627		Os01g0685400	1.29202	Os01g0685400	1.35314
Os01g0685600	0.2692	Os01g0685600	-0.407063		Os01g0685600	-0.234806	Os01g0685600	0.0126903
Os01g0685800	0.596675	Os01g0685800	-0.115877		Os01g0685800	-0.774978	Os01g0685800	-1.53653
Os01g0685900	-0.0908451	Os01g0685900	0.113942		Os01g0685900	-2.72233	Os01g0685900	-3.78292
Os01g0686000	-0.61875	Os01g0686000	-2.16656		Os01g0686000	-1.53299	Os01g0686000	-3.23042
Os01g0686100	-1.00697	Os01g0686100	-2.06754		Os01g0686100	0.0115721	Os01g0686100	-0.0923181
Os01g0686200	0.676719	Os01g0686200	-2.25962		Os01g0686200	-0.161317	Os01g0686200	-0.136926
Os01g0686300	-0.0104848	Os01g0686300	-0.249424		Os01g0686300	-1.01695	Os01g0686300	-0.907551
Os01g0686800	0.559024	Os01g0686800	0.518337		Os01g0686800	-0.962991	Os01g0686800	-1.65924
Os01g0687400	-2.04865	Os01g0687400	-0.959332		Os01g0687400	-0.632144	Os01g0687400	-3.01253
Os01g0687500	-1.55633	Os01g0687500	-2.63366		Os01g0687500	-0.729263	Os01g0687500	-0.795687
Os01g0687800	-0.145429	Os01g0687800	-0.332234		Os01g0687800	-0.936421	Os01g0687800	-1.52768
Os01g0688200	0.0457394	Os01g0688200	2.00006		Os01g0688200	-1.21398	Os01g0688200	-1.29656
Os01g0688600	0.117842	Os01g0688600	0.559619		Os01g0688600	0.593096	Os01g0688600	1.57249
Os01g0689451	-1.20183	Os01g0689451	-1.97164		Os01g0689451	-1.55526	Os01g0689451	-1.54707
Os01g0689900	-0.418281	Os01g0689900	0.0139502		Os01g0689900	1.05862	Os01g0689900	0.255802
Os01g0690200	0.231643	Os01g0690200	-1.11952		Os01g0690200	0.154911	Os01g0690200	2.22259
Os01g0690800	0.347291	Os01g0690800	0.205121		Os01g0690800	0.116672	Os01g0690800	-0.0492427
Os01g0690900	0	Os01g0690900	-0.649056		Os01g0690900	0	Os01g0690900	0.262158
Os01g0691100	0.15706	Os01g0691100	0.0687466		Os01g0691100	-2.78818	Os01g0691100	-4.55202
Os01g0692000	4.48037	Os01g0692000	3.3572		Os01g0692000	3.22766	Os01g0692000	1.54656
Os01g0692050	3.66212	Os01g0692050	2.71781		Os01g0692050	2.68451	Os01g0692050	2.51422
Os01g0692100	3.89816	Os01g0692100	2.69905		Os01g0692100	3.94531	Os01g0692100	2.46317
Os01g0692200	0.123047	Os01g0692200	-0.945057		Os01g0692200	-0.00489624	Os01g0692200	-0.259266
Os01g0692300	-1.14278	Os01g0692300	-2.87631		Os01g0692300	-0.067331	Os01g0692300	-0.690349
Os01g0693300	1.54325	Os01g0693300	3.01653		Os01g0693300	4.09863	Os01g0693300	3.62703
Os01g0693466	-0.510343	Os01g0693466	-0.0428603		Os01g0693466	0.973518	Os01g0693466	-0.0688134
Os01g0693800	-1.42184	Os01g0693800	-2.1262		Os01g0693800	-0.316196	Os01g0693800	-1.03925
Os01g0693900	-1.57027	Os01g0693900	-2.37444		Os01g0693900	-0.437855	Os01g0693900	-0.982213
Os01g0694100	0.133329	Os01g0694100	1.58313		Os01g0694100	-0.427447	Os01g0694100	-0.106205
Os01g0695100	1.19605	Os01g0695100	1.06248		Os01g0695100	-3.37382	Os01g0695100	-2.75747
Os01g0695300	0.736987	Os01g0695300	1.14882		Os01g0695300	2.70223	Os01g0695300	2.42075
Os01g0695700	-1.39128	Os01g0695700	-3.29087		Os01g0695700	-0.942544	Os01g0695700	-2.6508
Os01g0695800	1.10585	Os01g0695800	4.80013		Os01g0695800	2.3204	Os01g0695800	0.708217
Os01g0695900	0.104152	Os01g0695900	3.30366		Os01g0695900	0.569103	Os01g0695900	0.594268
Os01g0696800	1.31728	Os01g0696800	1.68196		Os01g0696800	0.9285	Os01g0696800	2.23774
Os01g0699450	3.01526	Os01g0699450	3.04499		Os01g0699450	1.84395	Os01g0699450	2.72372
Os01g0699500	2.99106	Os01g0699500	3.56029		Os01g0699500	0.960734	Os01g0699500	1.673
Os01g0699600	3.90473	Os01g0699600	5.85047		Os01g0699600	3.07141	Os01g0699600	3.46488
Os01g0699900	1.69242	Os01g0699900	2.83777		Os01g0699900	-0.258767	Os01g0699900	0.535029
Os01g0700000	1.88177	Os01g0700000	0.992384		Os01g0700000	-1.04637	Os01g0700000	-1.50555
Os01g0700100	0.48766	Os01g0700100	0.0596807		Os01g0700100	-1.82278	Os01g0700100	-2.95776
Os01g0701500	0	Os01g0701500	0		Os01g0701500	0.298239	Os01g0701500	-1.43217
Os01g0701900	2.04759	Os01g0701900	0.671948		Os01g0701900	1.09214	Os01g0701900	1.25124
Os01g0702000	-1.43253	Os01g0702000	-3.44377		Os01g0702000	0.186575	Os01g0702000	0.225798
Os01g0702500	3.82252	Os01g0702500	-0.0430286		Os01g0702500	0.253292	Os01g0702500	-0.117862
Os01g0702700	-0.209498	Os01g0702700	-1.37773		Os01g0702700	-2.76836	Os01g0702700	-3.28829
Os01g0703400	-0.374065	Os01g0703400	-0.466672		Os01g0703400	-0.030753	Os01g0703400	-0.536662
Os01g0704100	0.411035	Os01g0704100	-0.750079		Os01g0704100	-2.93208	Os01g0704100	-2.69755
Os01g0704400	-0.903792	Os01g0704400	-2.55834		Os01g0704400	-0.866903	Os01g0704400	-0.846676
Os01g0704700	-0.477398	Os01g0704700	-1.80365		Os01g0704700	0.000452618	Os01g0704700	-0.0888388
Os01g0705200	6.77333	Os01g0705200	1.67959		Os01g0705200	0.319781	Os01g0705200	-1.34891
Os01g0705300	-0.879119	Os01g0705300	-2.50198		Os01g0705300	0.920999	Os01g0705300	0.0505893
Os01g0705700	0.0403703	Os01g0705700	0.82522		Os01g0705700	0.414854	Os01g0705700	-0.183412
Os01g0706400	0.562851	Os01g0706400	1.24223		Os01g0706400	1.3093	Os01g0706400	1.26152
Os01g0706500	0.097513	Os01g0706500	2.25735		Os01g0706500	-1.57706	Os01g0706500	0.588853
Os01g0706600	3.10456	Os01g0706600	4.21673		Os01g0706600	1.51925	Os01g0706600	3.85616
Os01g0706800	0.889806	Os01g0706800	0.292106		Os01g0706800	2.12823	Os01g0706800	2.71267
Os01g0706900	-0.296562	Os01g0706900	0.630923		Os01g0706900	0.933595	Os01g0706900	1.39969
Os01g0707500	0.643591	Os01g0707500	0.0961776		Os01g0707500	-1.19513	Os01g0707500	-0.586145
Os01g0708500	1.29528	Os01g0708500	0.428063		Os01g0708500	-1.20993	Os01g0708500	-0.945149
Os01g0708700	0.635144	Os01g0708700	0.216225		Os01g0708700	-1.08716	Os01g0708700	-2.25207
Os01g0708900	0.65091	Os01g0708900	1.4267		Os01g0708900	0.945664	Os01g0708900	1.21296
Os01g0709500	0.803501	Os01g0709500	1.62765		Os01g0709500	1.0754	Os01g0709500	0.509985
Os01g0710000	0.402925	Os01g0710000	-0.536198		Os01g0710000	-0.820324	Os01g0710000	-1.36982
Os01g0710700	-2.89578	Os01g0710700	-2.67252		Os01g0710700	-3.81862	Os01g0710700	-0.738773
Os01g0711400	-0.148431	Os01g0711400	-1.18039		Os01g0711400	-1.264	Os01g0711400	-1.8034
Os01g0711500	1.25379	Os01g0711500	1.3383		Os01g0711500	1.09701	Os01g0711500	1.76905
Os01g0711800	-1.01676	Os01g0711800	0.0592141		Os01g0711800	0.0275972	Os01g0711800	0
Os01g0712700	2.56262	Os01g0712700	3.56559		Os01g0712700	0.136615	Os01g0712700	1.05941
Os01g0713200	0.694047	Os01g0713200	-0.115942		Os01g0713200	-4.37778	Os01g0713200	-5.39309
Os01g0713900	-0.195743	Os01g0713900	-1.23143		Os01g0713900	-1.13762	Os01g0713900	-1.7476
Os01g0714800	0.141538	Os01g0714800	3.53151		Os01g0714800	1.44433	Os01g0714800	1.73448
Os01g0716200	0.169619	Os01g0716200	-0.187031		Os01g0716200	-2.97604	Os01g0716200	-3.98682
Os01g0716300	0.096341	Os01g0716300	0.380685		Os01g0716300	-1.54959	Os01g0716300	-2.27883
Os01g0716450	0.741041	Os01g0716450	2.92063		Os01g0716450	2.02108	Os01g0716450	1.17708
Os01g0716500	0.714815	Os01g0716500	4.83793		Os01g0716500	5.05444	Os01g0716500	2.89644
Os01g0716800	-0.55788	Os01g0716800	-1.7942		Os01g0716800	1.20612	Os01g0716800	0.274797
Os01g0717000	1.72554	Os01g0717000	1.36492		Os01g0717000	1.22965	Os01g0717000	1.57099
Os01g0717400	-0.589422	Os01g0717400	-4.24514		Os01g0717400	-0.054045	Os01g0717400	-0.0204285
Os01g0717700	1.47403	Os01g0717700	-0.728277		Os01g0717700	0.424984	Os01g0717700	-0.680087
Os01g0718000	2.27184	Os01g0718000	1.46113		Os01g0718000	0.902418	Os01g0718000	2.9127
Os01g0718300	1.36862	Os01g0718300	-0.8006		Os01g0718300	-1.77179	Os01g0718300	-3.26351
Os01g0718700	0.332333	Os01g0718700	1.84755		Os01g0718700	0.563872	Os01g0718700	0.0188744
Os01g0719000	1.9731	Os01g0719000	2.61684		Os01g0719000	-0.179099	Os01g0719000	-0.692413
Os01g0719100	1.34777	Os01g0719100	0.279128		Os01g0719100	1.87464	Os01g0719100	1.39942
Os01g0719300	3.06615	Os01g0719300	1.91219		Os01g0719300	5.34856	Os01g0719300	6.04989
Os01g0719350	0.0290327	Os01g0719350	-0.0189432		Os01g0719350	0.707145	Os01g0719350	1.22509
Os01g0719600	-1.22811	Os01g0719600	-2.42388		Os01g0719600	-1.34144	Os01g0719600	-1.97069
Os01g0719700	-0.984183	Os01g0719700	-1.00368		Os01g0719700	-0.468278	Os01g0719700	-0.152225
Os01g0719800	-1.08057	Os01g0719800	-1.2298		Os01g0719800	-1.56434	Os01g0719800	-1.2766
Os01g0719900	-0.0230238	Os01g0719900	-0.0147996		Os01g0719900	-3.31931	Os01g0719900	-3.25712
Os01g0720300	0.86584	Os01g0720300	1.19425		Os01g0720300	-1.00538	Os01g0720300	-1.51357
Os01g0720400	-0.0275251	Os01g0720400	2.04166		Os01g0720400	1.19618	Os01g0720400	2.05897
Os01g0720500	-4.9436	Os01g0720500	-10.2922		Os01g0720500	-1.22834	Os01g0720500	-0.244733
Os01g0720700	1.44456	Os01g0720700	3.64172		Os01g0720700	3.69438	Os01g0720700	3.61065
Os01g0720801	0.595402	Os01g0720801	1.34866		Os01g0720801	1.11046	Os01g0720801	0.928525
Os01g0721000	1.94016	Os01g0721000	1.37296		Os01g0721000	0.85963	Os01g0721000	1.24859
Os01g0721200	1.77638	Os01g0721200	3.37182		Os01g0721200	0.770353	Os01g0721200	-0.74067
Os01g0721300	2.2292	Os01g0721300	2.7987		Os01g0721300	1.21913	Os01g0721300	0.265011
Os01g0721400	1.53784	Os01g0721400	2.30411		Os01g0721400	1.66229	Os01g0721400	-0.0262429
Os01g0721900	-0.387454	Os01g0721900	-1.17518		Os01g0721900	-1.16244	Os01g0721900	-1.89012
Os01g0722300	-0.018732	Os01g0722300	-0.0162936		Os01g0722300	-3.21823	Os01g0722300	-3.01021
Os01g0722425	0	Os01g0722425	0		Os01g0722425	-2.26106	Os01g0722425	-1.61033
Os01g0723100	0.82374	Os01g0723100	0.0190399		Os01g0723100	0.822071	Os01g0723100	0.836404
Os01g0723200	0.215602	Os01g0723200	-0.559256		Os01g0723200	-1.36621	Os01g0723200	-1.91476
Os01g0723400	1.27067	Os01g0723400	1.88791		Os01g0723400	-0.961251	Os01g0723400	-2.12246
Os01g0723500	0.186467	Os01g0723500	2.96211		Os01g0723500	1.16534	Os01g0723500	-0.192528
Os01g0723600	1.82476	Os01g0723600	5.47217		Os01g0723600	0.434914	Os01g0723600	-0.46725
Os01g0723800	-0.779838	Os01g0723800	-2.34092		Os01g0723800	-0.120033	Os01g0723800	-0.845299
Os01g0725400	2.11946	Os01g0725400	4.13107		Os01g0725400	-1.15085	Os01g0725400	-2.53033
Os01g0726001	0	Os01g0726001	-0.258886		Os01g0726001	0.0318343	Os01g0726001	-0.77861
Os01g0726100	0	Os01g0726100	-0.0557682		Os01g0726100	-3.33295	Os01g0726100	-4.31534
Os01g0726400	-0.00570898	Os01g0726400	-0.0096885		Os01g0726400	-1.0458	Os01g0726400	-1.88533
Os01g0727500	2.1697	Os01g0727500	3.67259		Os01g0727500	3.04022	Os01g0727500	3.64629
Os01g0727600	1.12236	Os01g0727600	2.44889		Os01g0727600	2.09436	Os01g0727600	2.20808
Os01g0727700	3.08361	Os01g0727700	4.31873		Os01g0727700	2.07177	Os01g0727700	2.92254
Os01g0727800	0.244924	Os01g0727800	0.0459752		Os01g0727800	-1.09041	Os01g0727800	1.0496
Os01g0727840	-1.35424	Os01g0727840	-1.79969		Os01g0727840	-1.97507	Os01g0727840	0.0129187
Os01g0728300	1.13516	Os01g0728300	2.53451		Os01g0728300	2.01254	Os01g0728300	1.55665
Os01g0728700	4.0831	Os01g0728700	-0.39852		Os01g0728700	0.471188	Os01g0728700	-0.292607
Os01g0729900	0.224175	Os01g0729900	1.86299		Os01g0729900	1.38727	Os01g0729900	2.21451
Os01g0730200	2.00732	Os01g0730200	1.88574		Os01g0730200	2.09645	Os01g0730200	2.6866
Os01g0730300	-0.037271	Os01g0730300	-0.585214		Os01g0730300	0.868057	Os01g0730300	1.54092
Os01g0730500	-1.38308	Os01g0730500	-2.90013		Os01g0730500	-0.0634682	Os01g0730500	1.82143
Os01g0730700	1.71119	Os01g0730700	5.18195		Os01g0730700	0.96034	Os01g0730700	-0.0669229
Os01g0730800	-1.7942	Os01g0730800	-3.36804		Os01g0730800	-0.392123	Os01g0730800	-1.03945
Os01g0731100	0.643904	Os01g0731100	1.91907		Os01g0731100	2.60283	Os01g0731100	1.19573
Os01g0731600	2.80014	Os01g0731600	2.31087		Os01g0731600	0.663241	Os01g0731600	1.62046
Os01g0732200	-1.263	Os01g0732200	-2.77489		Os01g0732200	0.197134	Os01g0732200	-0.146344
Os01g0732700	0.0504081	Os01g0732700	-0.0114146		Os01g0732700	-0.294782	Os01g0732700	-1.68911
Os01g0733200	0.69105	Os01g0733200	-0.233047		Os01g0733200	1.05478	Os01g0733200	1.60667
Os01g0733600	0.305307	Os01g0733600	-0.059087		Os01g0733600	-0.189503	Os01g0733600	0.282775
Os01g0733801	1.4612	Os01g0733801	0.238759		Os01g0733801	0.428913	Os01g0733801	0.168534
Os01g0734000	3.1607	Os01g0734000	4.75138		Os01g0734000	1.84467	Os01g0734000	1.84544
Os01g0734150	0.0375694	Os01g0734150	-0.663723		Os01g0734150	-0.998153	Os01g0734150	-2.13427
Os01g0734466	0.316597	Os01g0734466	0.23146		Os01g0734466	-0.689036	Os01g0734466	-1.78797
Os01g0734600	-1.62402	Os01g0734600	-1.48255		Os01g0734600	0.00201966	Os01g0734600	0.00395276
Os01g0734800	0.820145	Os01g0734800	2.233		Os01g0734800	2.79831	Os01g0734800	1.52578
Os01g0735300	-0.888768	Os01g0735300	-1.64252		Os01g0735300	-0.000507316	Os01g0735300	-0.0434356
Os01g0735900	0.0424709	Os01g0735900	1.15961		Os01g0735900	1.35977	Os01g0735900	-0.0689879
Os01g0736300	0.485147	Os01g0736300	0.214058		Os01g0736300	1.27812	Os01g0736300	0.799287
Os01g0736500	1.27097	Os01g0736500	0.721296		Os01g0736500	1.13504	Os01g0736500	1.85784
Os01g0737500	0.0861838	Os01g0737500	0.105549		Os01g0737500	2.32534	Os01g0737500	0.599301
Os01g0738000	0.618012	Os01g0738000	0.133844		Os01g0738000	-1.02273	Os01g0738000	-2.18883
Os01g0738300	-0.044387	Os01g0738300	-0.108064		Os01g0738300	-2.47667	Os01g0738300	-3.35524
Os01g0738400	5.28814	Os01g0738400	3.46394		Os01g0738400	0.214735	Os01g0738400	0.192792
Os01g0738600	0.724193	Os01g0738600	0.820535		Os01g0738600	0.958686	Os01g0738600	0.673935
Os01g0738800	1.69939	Os01g0738800	3.49527		Os01g0738800	-0.320096	Os01g0738800	-0.104872
Os01g0739300	-0.0582232	Os01g0739300	0.384596		Os01g0739300	0.721514	Os01g0739300	1.16107
Os01g0739500	-1.44865	Os01g0739500	0.385897		Os01g0739500	0.979758	Os01g0739500	1.60394
Os01g0740300	0.551959	Os01g0740300	0.3789		Os01g0740300	1.06138	Os01g0740300	0.280241
Os01g0740350	0.447697	Os01g0740350	0.0221301		Os01g0740350	-1.26588	Os01g0740350	-1.26974
Os01g0740600	1.91643	Os01g0740600	1.8057		Os01g0740600	1.87993	Os01g0740600	0.595018
Os01g0740650	1.70647	Os01g0740650	1.02608		Os01g0740650	1.47598	Os01g0740650	0.199449
Os01g0740651	1.05973	Os01g0740651	0.87108		Os01g0740651	1.33253	Os01g0740651	0.241269
Os01g0740700	0.171628	Os01g0740700	-0.586892		Os01g0740700	2.10535	Os01g0740700	0.111091
Os01g0741200	-0.252014	Os01g0741200	-0.439194		Os01g0741200	-1.29664	Os01g0741200	-1.85893
Os01g0741900	2.62211	Os01g0741900	2.5455		Os01g0741900	-0.0809325	Os01g0741900	1.13571
Os01g0742400	1.14138	Os01g0742400	2.6575		Os01g0742400	1.95432	Os01g0742400	2.34793
Os01g0742500	-0.287175	Os01g0742500	-1.27376		Os01g0742500	-1.00674	Os01g0742500	-1.42552
Os01g0743100	0.53963	Os01g0743100	0.203253		Os01g0743100	-3.13259	Os01g0743100	-2.835
Os01g0743400	-1.87949	Os01g0743400	-3.33289		Os01g0743400	-0.602895	Os01g0743400	-1.44846
Os01g0743500	6.53433	Os01g0743500	2.54377		Os01g0743500	0.658586	Os01g0743500	-0.478409
Os01g0744000	-0.142794	Os01g0744000	-0.678092		Os01g0744000	-2.00913	Os01g0744000	-3.11626
Os01g0744200	0.432309	Os01g0744200	-0.0284683		Os01g0744200	-0.984753	Os01g0744200	-1.09421
Os01g0745300	-1.11255	Os01g0745300	-2.09608		Os01g0745300	-0.267044	Os01g0745300	0.293737
Os01g0745400	-0.443555	Os01g0745400	0.0270901		Os01g0745400	-2.88846	Os01g0745400	-1.29623
Os01g0745700	-0.332547	Os01g0745700	0.269848		Os01g0745700	-2.95581	Os01g0745700	-3.10402
Os01g0745850	0.121339	Os01g0745850	0.0829161		Os01g0745850	-1.12614	Os01g0745850	-0.740622
Os01g0746700	-0.369779	Os01g0746700	-0.993313		Os01g0746700	-2.78367	Os01g0746700	-5.82625
Os01g0747300	-0.301825	Os01g0747300	-0.327429		Os01g0747300	1.35323	Os01g0747300	1.67678
Os01g0747400	0.39353	Os01g0747400	1.81982		Os01g0747400	2.07293	Os01g0747400	2.39526
Os01g0748000	-0.0443107	Os01g0748000	-0.0344478		Os01g0748000	-1.71171	Os01g0748000	-2.35729
Os01g0748300	-0.234388	Os01g0748300	-0.0660328		Os01g0748300	-4.85055	Os01g0748300	-4.89517
Os01g0748900	0.914746	Os01g0748900	3.18422		Os01g0748900	1.19235	Os01g0748900	1.75383
Os01g0749200	-1.87157	Os01g0749200	-3.89961		Os01g0749200	-0.270557	Os01g0749200	-1.00758
Os01g0749400	-0.68105	Os01g0749400	0.412832		Os01g0749400	0.766477	Os01g0749400	1.02426
Os01g0750300	0.255236	Os01g0750300	-2.63628		Os01g0750300	-2.02114	Os01g0750300	-4.41847
Os01g0750400	-1.04978	Os01g0750400	0		Os01g0750400	-0.283935	Os01g0750400	-0.346331
Os01g0750500	-0.160528	Os01g0750500	0.69835		Os01g0750500	2.37705	Os01g0750500	3.01023
Os01g0752300	0.202007	Os01g0752300	0.36376		Os01g0752300	-1.05924	Os01g0752300	-1.72825
Os01g0753000	0.0559222	Os01g0753000	0.603916		Os01g0753000	0.350195	Os01g0753000	1.17762
Os01g0753150	0.893664	Os01g0753150	3.10905		Os01g0753150	1.29376	Os01g0753150	1.20288
Os01g0753300	0.465499	Os01g0753300	0		Os01g0753300	0.230178	Os01g0753300	0.339754
Os01g0753500	-0.417516	Os01g0753500	-1.40728		Os01g0753500	-0.44593	Os01g0753500	-1.32958
Os01g0753800	-0.0456455	Os01g0753800	-0.0578013		Os01g0753800	-0.547766	Os01g0753800	-2.15815
Os01g0754200	0.92362	Os01g0754200	1.47212		Os01g0754200	1.35486	Os01g0754200	2.17902
Os01g0754500	0.76334	Os01g0754500	0.286771		Os01g0754500	1.04784	Os01g0754500	0.695502
Os01g0755700	0.716903	Os01g0755700	1.32623		Os01g0755700	1.01595	Os01g0755700	0.692704
Os01g0756200	0.172536	Os01g0756200	0.3602		Os01g0756200	-3.69116	Os01g0756200	-3.48617
Os01g0756600	-0.666804	Os01g0756600	-0.950261		Os01g0756600	-2.88931	Os01g0756600	-4.45568
Os01g0756700	-0.0103734	Os01g0756700	-0.0235642		Os01g0756700	-1.45308	Os01g0756700	-1.58053
Os01g0756900	-0.538394	Os01g0756900	-0.188686		Os01g0756900	-3.82818	Os01g0756900	-5.14744
Os01g0757200	2.1976	Os01g0757200	0.639624		Os01g0757200	3.13859	Os01g0757200	2.66238
Os01g0757400	0.254737	Os01g0757400	-0.0386877		Os01g0757400	-3.64375	Os01g0757400	-5.42751
Os01g0757500	2.1613	Os01g0757500	0.268683		Os01g0757500	-0.155711	Os01g0757500	-0.716525
Os01g0757600	0.270363	Os01g0757600	-0.287917		Os01g0757600	-2.05161	Os01g0757600	-3.96386
Os01g0757700	-1.42111	Os01g0757700	-3.26123		Os01g0757700	0.145016	Os01g0757700	-0.0306916
Os01g0757800	-0.625926	Os01g0757800	-1.85718		Os01g0757800	-0.264708	Os01g0757800	-0.827629
Os01g0758200	2.16685	Os01g0758200	3.39182		Os01g0758200	1.51648	Os01g0758200	1.03392
Os01g0758500	0.626505	Os01g0758500	0.209549		Os01g0758500	-1.61163	Os01g0758500	-1.12854
Os01g0759900	-0.202431	Os01g0759900	-0.544334		Os01g0759900	-1.85109	Os01g0759900	-2.00983
Os01g0760000	0.238074	Os01g0760000	3.05147		Os01g0760000	2.82665	Os01g0760000	2.67798
Os01g0760300	-0.0103678	Os01g0760300	0.0274859		Os01g0760300	-0.0510376	Os01g0760300	1.11949
Os01g0760600	1.30022	Os01g0760600	2.61415		Os01g0760600	0.14369	Os01g0760600	0.223988
Os01g0761000	-2.07045	Os01g0761000	-4.3246		Os01g0761000	-0.187388	Os01g0761000	-0.673673
Os01g0762000	1.53966	Os01g0762000	2.46334		Os01g0762000	1.27217	Os01g0762000	1.63629
Os01g0762300	-1.536	Os01g0762300	-2.88517		Os01g0762300	0.630339	Os01g0762300	0.148413
Os01g0762500	-0.0322595	Os01g0762500	-0.32014		Os01g0762500	-0.171651	Os01g0762500	1.92894
Os01g0763700	-1.74999	Os01g0763700	-3.06789		Os01g0763700	0.400324	Os01g0763700	0.0411284
Os01g0763900	0.00445038	Os01g0763900	-0.0769666		Os01g0763900	-4.14098	Os01g0763900	-4.93219
Os01g0764000	1.02825	Os01g0764000	1.99336		Os01g0764000	-0.640535	Os01g0764000	-2.43231
Os01g0764050	0.583923	Os01g0764050	0.088071		Os01g0764050	-0.362273	Os01g0764050	-2.00135
Os01g0764500	-1.555	Os01g0764500	-2.59046		Os01g0764500	-0.422276	Os01g0764500	-0.5844
Os01g0764600	-0.241608	Os01g0764600	-1.24143		Os01g0764600	-0.694689	Os01g0764600	-1.52487
Os01g0764800	1.66897	Os01g0764800	2.10084		Os01g0764800	0.994099	Os01g0764800	0.947113
Os01g0765500	0.0054653	Os01g0765500	0.0523448		Os01g0765500	-2.11504	Os01g0765500	-2.22779
Os01g0765600	-0.237953	Os01g0765600	-0.0548498		Os01g0765600	-2.04542	Os01g0765600	-1.7705
Os01g0766200	2.32011	Os01g0766200	1.85237		Os01g0766200	1.44254	Os01g0766200	1.10395
Os01g0766300	2.01571	Os01g0766300	2.97763		Os01g0766300	2.6734	Os01g0766300	2.5033
Os01g0767600	2.73371	Os01g0767600	2.14003		Os01g0767600	0.691614	Os01g0767600	0.245015
Os01g0767900	-0.332723	Os01g0767900	-0.0368443		Os01g0767900	0.994894	Os01g0767900	0.764451
Os01g0768200	0.71528	Os01g0768200	0.117703		Os01g0768200	0.781544	Os01g0768200	0.824398
Os01g0768333	0.759913	Os01g0768333	2.89379		Os01g0768333	1.9315	Os01g0768333	1.35499
Os01g0768600	-0.308029	Os01g0768600	-1.1543		Os01g0768600	0.96925	Os01g0768600	2.07039
Os01g0769200	-0.6895	Os01g0769200	-1.53547		Os01g0769200	-2.21664	Os01g0769200	-3.21152
Os01g0769700	-0.288638	Os01g0769700	-0.874712		Os01g0769700	-1.63867	Os01g0769700	-2.8624
Os01g0769900	-1.0946	Os01g0769900	-2.66172		Os01g0769900	-0.373234	Os01g0769900	-1.36986
Os01g0770700	1.42063	Os01g0770700	2.72641		Os01g0770700	-1.76706	Os01g0770700	-1.30713
Os01g0771000	0.283586	Os01g0771000	0.237554		Os01g0771000	-0.953839	Os01g0771000	0.00373012
Os01g0772400	2.73598	Os01g0772400	3.1724		Os01g0772400	0.702646	Os01g0772400	1.20257
Os01g0772500	1.06184	Os01g0772500	1.23928		Os01g0772500	0.857386	Os01g0772500	0.640973
Os01g0772600	1.32244	Os01g0772600	2.33552		Os01g0772600	0.739722	Os01g0772600	0.809108
Os01g0772800	0.959051	Os01g0772800	1.09402		Os01g0772800	0.43176	Os01g0772800	0.616255
Os01g0773000	-0.375876	Os01g0773000	-1.96318		Os01g0773000	-0.950114	Os01g0773000	-1.54043
Os01g0773100	0.799264	Os01g0773100	1.04648		Os01g0773100	0.835405	Os01g0773100	1.05435
Os01g0773400	-0.0151803	Os01g0773400	-0.0254979		Os01g0773400	-0.469502	Os01g0773400	-0.846578
Os01g0773700	-2.40292	Os01g0773700	-5.21804		Os01g0773700	-0.55113	Os01g0773700	-0.20206
Os01g0773800	1.01318	Os01g0773800	2.9176		Os01g0773800	0.27475	Os01g0773800	-0.342157
Os01g0775100	-0.649549	Os01g0775100	-1.50434		Os01g0775100	-1.09584	Os01g0775100	-1.57737
Os01g0775400	1.05971	Os01g0775400	-0.7907		Os01g0775400	-0.1749	Os01g0775400	-0.955959
Os01g0776500	-0.219465	Os01g0776500	-0.724171		Os01g0776500	-0.45151	Os01g0776500	-0.0269935
Os01g0776700	0.369619	Os01g0776700	0.93379		Os01g0776700	1.44166	Os01g0776700	1.43647
Os01g0776800	0.398855	Os01g0776800	1.17392		Os01g0776800	0.315278	Os01g0776800	0.0980439
Os01g0777200	1.51375	Os01g0777200	3.5078		Os01g0777200	1.62904	Os01g0777200	1.71086
Os01g0777300	0.126677	Os01g0777300	1.33658		Os01g0777300	-1.175	Os01g0777300	-1.35103
Os01g0778800	0.435375	Os01g0778800	1.90582		Os01g0778800	1.57384	Os01g0778800	1.30683
Os01g0779100	0.00386541	Os01g0779100	-0.52567		Os01g0779100	0.0256194	Os01g0779100	0.128914
Os01g0779800	0.0148377	Os01g0779800	-0.0205603		Os01g0779800	-0.951014	Os01g0779800	-1.00506
Os01g0780500	1.3373	Os01g0780500	2.0891		Os01g0780500	1.33263	Os01g0780500	1.15091
Os01g0780600	0.473474	Os01g0780600	1.64031		Os01g0780600	0.589978	Os01g0780600	1.07948
Os01g0781000	2.12278	Os01g0781000	1.88917		Os01g0781000	0.95624	Os01g0781000	0.538058
Os01g0781600	0.164034	Os01g0781600	0.0435321		Os01g0781600	0.0211319	Os01g0781600	-0.248595
Os01g0781700	0.0259135	Os01g0781700	-0.0238143		Os01g0781700	-0.0876912	Os01g0781700	0
Os01g0781833	0.164034	Os01g0781833	0.0435321		Os01g0781833	0.0211319	Os01g0781833	-0.248595
Os01g0782200	-1.72182	Os01g0782200	-0.743261		Os01g0782200	1.12232	Os01g0782200	2.21497
Os01g0782800	1.18176	Os01g0782800	1.09826		Os01g0782800	0.0213275	Os01g0782800	-0.0147019
Os01g0783100	-1.73772	Os01g0783100	-3.20247		Os01g0783100	-0.107332	Os01g0783100	-0.164851
Os01g0783200	1.00565	Os01g0783200	2.63343		Os01g0783200	2.98487	Os01g0783200	3.89942
Os01g0783500	3.0468	Os01g0783500	2.82364		Os01g0783500	0.904362	Os01g0783500	0.710822
Os01g0783700	0.221569	Os01g0783700	1.93213		Os01g0783700	1.77705	Os01g0783700	1.12653
Os01g0783800	0.0994502	Os01g0783800	1.48038		Os01g0783800	0.458386	Os01g0783800	-0.371459
Os01g0784200	0.422258	Os01g0784200	0.215023		Os01g0784200	1.07614	Os01g0784200	0.149715
Os01g0784450	-0.35964	Os01g0784450	-0.160622		Os01g0784450	0.353064	Os01g0784450	-3.07288
Os01g0784500	-0.314652	Os01g0784500	-0.244027		Os01g0784500	0.908649	Os01g0784500	-2.46829
Os01g0784600	-0.479994	Os01g0784600	-1.94263		Os01g0784600	-0.231712	Os01g0784600	-0.527754
Os01g0784700	-1.75294	Os01g0784700	-3.06171		Os01g0784700	0.043996	Os01g0784700	0.09351
Os01g0784725	-1.32872	Os01g0784725	-1.83754		Os01g0784725	0.0423893	Os01g0784725	0.0615625
Os01g0784900	-0.347469	Os01g0784900	-1.11832		Os01g0784900	-1.63342	Os01g0784900	-1.6684
Os01g0786500	0.0414009	Os01g0786500	-0.0209373		Os01g0786500	-2.98132	Os01g0786500	-4.13655
Os01g0786601	-1.4e-08	Os01g0786601	-0.49067		Os01g0786601	-3.26483	Os01g0786601	-3.05635
Os01g0786700	-0.278128	Os01g0786700	-1.23435		Os01g0786700	-4.62022	Os01g0786700	-4.45366
Os01g0786800	-1.37743	Os01g0786800	-2.92693		Os01g0786800	1.15292	Os01g0786800	0.955512
Os01g0786900	0.523448	Os01g0786900	1.46534		Os01g0786900	0.70778	Os01g0786900	0.87291
Os01g0787000	1.56076	Os01g0787000	2.68353		Os01g0787000	-0.110862	Os01g0787000	-1.32039
Os01g0787400	1.694	Os01g0787400	2.21446		Os01g0787400	1.31396	Os01g0787400	0.875458
Os01g0787600	-0.254889	Os01g0787600	3.21615		Os01g0787600	0.262026	Os01g0787600	1.34406
Os01g0788200	1.0643	Os01g0788200	1.2292		Os01g0788200	1.73902	Os01g0788200	1.83692
Os01g0788400	1.46465	Os01g0788400	2.1523		Os01g0788400	-1.08326	Os01g0788400	-1.08186
Os01g0791033	-0.338836	Os01g0791033	-1.73531		Os01g0791033	-0.164368	Os01g0791033	1.58659
Os01g0793100	0.0622386	Os01g0793100	0		Os01g0793100	-0.337931	Os01g0793100	-1.32859
Os01g0793200	0.584575	Os01g0793200	0.060701		Os01g0793200	-0.744736	Os01g0793200	-1.71392
Os01g0793300	-1.43622	Os01g0793300	-1.44567		Os01g0793300	0.0258116	Os01g0793300	0.00466386
Os01g0793500	1.20986	Os01g0793500	1.47894		Os01g0793500	0.532451	Os01g0793500	1.11329
Os01g0793701	1.09339	Os01g0793701	1.83694		Os01g0793701	1.04501	Os01g0793701	1.69558
Os01g0793800	2.63328	Os01g0793800	6.31574		Os01g0793800	4.92955	Os01g0793800	4.48547
Os01g0793900	2.24433	Os01g0793900	2.69699		Os01g0793900	1.24763	Os01g0793900	0.860569
Os01g0794400	3.69504	Os01g0794400	2.01393		Os01g0794400	1.74939	Os01g0794400	0.564153
Os01g0794500	1.43797	Os01g0794500	1.73667		Os01g0794500	1.00791	Os01g0794500	1.20405
Os01g0794800	0.228624	Os01g0794800	0.928966		Os01g0794800	1.49953	Os01g0794800	-0.55566
Os01g0795000	0.842491	Os01g0795000	2.0333		Os01g0795000	1.91979	Os01g0795000	-0.153936
Os01g0795200	0.965794	Os01g0795200	4.40906		Os01g0795200	1.73862	Os01g0795200	-0.211777
Os01g0795250	0.506606	Os01g0795250	3.08841		Os01g0795250	0.46249	Os01g0795250	-0.00183002
Os01g0795400	2.02146	Os01g0795400	5.3113		Os01g0795400	0.682091	Os01g0795400	0.522257
Os01g0795600	1.93771	Os01g0795600	3.4023		Os01g0795600	3.92894	Os01g0795600	4.6089
Os01g0795832	-0.0994015	Os01g0795832	0.430028		Os01g0795832	1.98772	Os01g0795832	1.76166
Os01g0796000	0.90234	Os01g0796000	4.58294		Os01g0796000	3.98279	Os01g0796000	3.47924
Os01g0796400	2.33542	Os01g0796400	2.75908		Os01g0796400	0.369871	Os01g0796400	0.750034
Os01g0796700	0.750165	Os01g0796700	1.22222		Os01g0796700	0.156491	Os01g0796700	0.938113
Os01g0797600	0.816652	Os01g0797600	2.32633		Os01g0797600	-0.022181	Os01g0797600	-0.932128
Os01g0797900	0.330108	Os01g0797900	-0.357993		Os01g0797900	-0.3111	Os01g0797900	0.292053
Os01g0798500	-1.83951	Os01g0798500	-4.19485		Os01g0798500	0.0449486	Os01g0798500	-0.399845
Os01g0799500	-0.216095	Os01g0799500	-0.269827		Os01g0799500	-4.39105	Os01g0799500	-4.30015
Os01g0800101	0	Os01g0800101	0		Os01g0800101	0.66201	Os01g0800101	1.89997
Os01g0800300	2.94871	Os01g0800300	2.7829		Os01g0800300	0.389175	Os01g0800300	1.97627
Os01g0800500	3.3151	Os01g0800500	2.78331		Os01g0800500	0.62133	Os01g0800500	1.82606
Os01g0800800	0.0880844	Os01g0800800	-0.0338207		Os01g0800800	-1.86453	Os01g0800800	-0.2027
Os01g0800900	-1.57169	Os01g0800900	-2.84979		Os01g0800900	-5.29127	Os01g0800900	-5.08179
Os01g0801000	-0.581948	Os01g0801000	-1.37704		Os01g0801000	-1.17836	Os01g0801000	-1.91411
Os01g0801600	1.98405	Os01g0801600	2.15967		Os01g0801600	0.41789	Os01g0801600	0.331088
Os01g0801901	-1.67214	Os01g0801901	-3.29453		Os01g0801901	-0.73402	Os01g0801901	-0.512538
Os01g0802900	0.907422	Os01g0802900	1.78054		Os01g0802900	0.220833	Os01g0802900	-0.0895459
Os01g0803200	0.0962648	Os01g0803200	1.60555		Os01g0803200	2.13318	Os01g0803200	2.23135
Os01g0803300	0.530933	Os01g0803300	-0.883862		Os01g0803300	-0.637096	Os01g0803300	-2.11846
Os01g0803900	0.0332553	Os01g0803900	0.230271		Os01g0803900	0.694828	Os01g0803900	-1.12648
Os01g0805000	-1.51828	Os01g0805000	-3.7495		Os01g0805000	-0.398047	Os01g0805000	-0.740595
Os01g0805200	-1.45579	Os01g0805200	-3.30534		Os01g0805200	-0.474165	Os01g0805200	-0.554776
Os01g0805300	-3.66903	Os01g0805300	-5.67181		Os01g0805300	-0.452693	Os01g0805300	0.878678
Os01g0805400	1.44187	Os01g0805400	2.94268		Os01g0805400	1.55912	Os01g0805400	0.818371
Os01g0805500	-0.119919	Os01g0805500	-0.250798		Os01g0805500	-0.160413	Os01g0805500	0.016343
Os01g0805600	0.370871	Os01g0805600	-0.0448523		Os01g0805600	-3.57128	Os01g0805600	-4.97489
Os01g0805800	0.0856872	Os01g0805800	-1.34939		Os01g0805800	-0.710722	Os01g0805800	-1.6741
Os01g0805900	1.42385	Os01g0805900	-0.9502		Os01g0805900	-3.27417	Os01g0805900	-5.49368
Os01g0806000	1.7408	Os01g0806000	2.2701		Os01g0806000	-0.229639	Os01g0806000	-0.16013
Os01g0806200	1.83051	Os01g0806200	2.97359		Os01g0806200	1.81848	Os01g0806200	1.24466
Os01g0806400	0.0148432	Os01g0806400	0.893797		Os01g0806400	-0.180252	Os01g0806400	-0.308535
Os01g0807532	-2.01352	Os01g0807532	-2.33397		Os01g0807532	-0.472393	Os01g0807532	-0.456783
Os01g0809000	-0.318515	Os01g0809000	1.91282		Os01g0809000	0.507176	Os01g0809000	1.15197
Os01g0810100	-1.33332	Os01g0810100	-3.35983		Os01g0810100	-0.256748	Os01g0810100	-0.303745
Os01g0810300	-1.17294	Os01g0810300	-1.08782		Os01g0810300	0.717228	Os01g0810300	1.6706
Os01g0810500	-0.306683	Os01g0810500	-1.13766		Os01g0810500	-2.62856	Os01g0810500	-2.72627
Os01g0810800	-2.59e-05	Os01g0810800	-0.306633		Os01g0810800	-4.78156	Os01g0810800	-4.13372
Os01g0811001	0.0721366	Os01g0811001	-0.0882973		Os01g0811001	-1.75526	Os01g0811001	-3.39544
Os01g0812200	0.480013	Os01g0812200	0.31398		Os01g0812200	0.584442	Os01g0812200	0.921155
Os01g0812800	-0.477982	Os01g0812800	-0.199494		Os01g0812800	-1.22707	Os01g0812800	-2.39828
Os01g0812900	3.40049	Os01g0812900	4.04743		Os01g0812900	-0.00294021	Os01g0812900	-0.863802
Os01g0813800	-0.700463	Os01g0813800	-1.8673		Os01g0813800	-1.54398	Os01g0813800	-0.760585
Os01g0814100	0.0812024	Os01g0814100	1.0705		Os01g0814100	-0.00382586	Os01g0814100	0
Os01g0814200	-0.266558	Os01g0814200	-0.471708		Os01g0814200	-1.04147	Os01g0814200	-1.41623
Os01g0814400	-0.0224669	Os01g0814400	0.697338		Os01g0814400	-0.0137986	Os01g0814400	0.85784
Os01g0814800	-2.05035	Os01g0814800	-4.03954		Os01g0814800	-0.782128	Os01g0814800	-1.1239
Os01g0815700	-0.451876	Os01g0815700	-2.07933		Os01g0815700	-0.239304	Os01g0815700	-0.487458
Os01g0815800	0.240308	Os01g0815800	0.0576599		Os01g0815800	-0.958898	Os01g0815800	-1.59883
Os01g0816100	0.725288	Os01g0816100	5.65095		Os01g0816100	3.60999	Os01g0816100	4.51331
Os01g0816600	0.0348589	Os01g0816600	-0.817488		Os01g0816600	-0.755797	Os01g0816600	0.253535
Os01g0817000	0.214833	Os01g0817000	-0.0304009		Os01g0817000	-0.426882	Os01g0817000	-0.637363
Os01g0817800	-0.00454545	Os01g0817800	-1.40549		Os01g0817800	-0.671245	Os01g0817800	-1.44216
Os01g0819000	1.86231	Os01g0819000	1.8135		Os01g0819000	0.680916	Os01g0819000	0.832031
Os01g0819100	-0.136054	Os01g0819100	-0.292633		Os01g0819100	-2.67089	Os01g0819100	-3.09906
Os01g0819200	0.0451559	Os01g0819200	0.0405971		Os01g0819200	-1.97275	Os01g0819200	-0.690394
Os01g0819700	1.4327	Os01g0819700	1.19025		Os01g0819700	1.03278	Os01g0819700	1.16944
Os01g0820400	-1.71827	Os01g0820400	0.422706		Os01g0820400	0.270001	Os01g0820400	0.0626666
Os01g0821300	-0.404347	Os01g0821300	1.24311		Os01g0821300	0.313805	Os01g0821300	0.851452
Os01g0822001	1.63536	Os01g0822001	2.59173		Os01g0822001	1.06832	Os01g0822001	1.25171
Os01g0822200	1.73552	Os01g0822200	2.73071		Os01g0822200	1.4392	Os01g0822200	1.50366
Os01g0823100	-2.58041	Os01g0823100	-1.82959		Os01g0823100	-1.00226	Os01g0823100	-5.09558
Os01g0823300	0.511437	Os01g0823300	0.496044		Os01g0823300	-1.12109	Os01g0823300	-1.88489
Os01g0823400	0.602659	Os01g0823400	0.809561		Os01g0823400	0.746732	Os01g0823400	1.12941
Os01g0823500	-0.694708	Os01g0823500	-0.555759		Os01g0823500	-1.22093	Os01g0823500	-2.21137
Os01g0823700	0.187708	Os01g0823700	0.176127		Os01g0823700	-0.882305	Os01g0823700	-1.14047
Os01g0824800	0.973263	Os01g0824800	2.28222		Os01g0824800	1.09221	Os01g0824800	0.36653
Os01g0824900	-0.376656	Os01g0824900	-0.222489		Os01g0824900	-1.74274	Os01g0824900	-1.92401
Os01g0825000	-0.294691	Os01g0825000	-0.0659721		Os01g0825000	-0.894596	Os01g0825000	-1.67705
Os01g0825500	-0.657904	Os01g0825500	-2.46097		Os01g0825500	0.606277	Os01g0825500	1.13333
Os01g0825700	0.891143	Os01g0825700	0.872907		Os01g0825700	0.526539	Os01g0825700	0.663574
Os01g0825800	-0.572337	Os01g0825800	-0.135923		Os01g0825800	1.18543	Os01g0825800	2.71465
Os01g0826400	2.12881	Os01g0826400	3.01628		Os01g0826400	1.36416	Os01g0826400	1.4636
Os01g0826800	-0.369117	Os01g0826800	-0.754475		Os01g0826800	-1.7432	Os01g0826800	-2.62292
Os01g0827300	0.723556	Os01g0827300	0.445797		Os01g0827300	2.52564	Os01g0827300	1.16141
Os01g0827800	0.10155	Os01g0827800	0.0206684		Os01g0827800	-2.04748	Os01g0827800	-0.408807
Os01g0829000	-1.31216	Os01g0829000	-2.98808		Os01g0829000	-0.437781	Os01g0829000	-0.653341
Os01g0830000	1.5289	Os01g0830000	2.30058		Os01g0830000	1.09025	Os01g0830000	1.30363
Os01g0830100	0.945145	Os01g0830100	1.87724		Os01g0830100	0.753882	Os01g0830100	0.00320113
Os01g0830500	2.23604	Os01g0830500	2.5287		Os01g0830500	0.636404	Os01g0830500	0.422335
Os01g0830700	2.19917	Os01g0830700	2.37942		Os01g0830700	0.342184	Os01g0830700	-0.819228
Os01g0831250	0.570053	Os01g0831250	3.45576		Os01g0831250	-1.07286	Os01g0831250	-2.18863
Os01g0831300	0.360759	Os01g0831300	2.38045		Os01g0831300	-1.15672	Os01g0831300	-1.91404
Os01g0831900	0	Os01g0831900	0		Os01g0831900	-1.8144	Os01g0831900	-1.45296
Os01g0832600	2.62719	Os01g0832600	1.65471		Os01g0832600	1.60136	Os01g0832600	3.32415
Os01g0833000	-1.97783	Os01g0833000	-3.90034		Os01g0833000	-0.193037	Os01g0833000	-0.200356
Os01g0833100	0.921355	Os01g0833100	1.28164		Os01g0833100	0.558896	Os01g0833100	0.697911
Os01g0833400	1.44991	Os01g0833400	1.83001		Os01g0833400	1.25846	Os01g0833400	1.3445
Os01g0833500	0.348373	Os01g0833500	0.21562		Os01g0833500	-3.27977	Os01g0833500	-3.40078
Os01g0834100	0.974024	Os01g0834100	0.076287		Os01g0834100	-2.04109	Os01g0834100	-2.59393
Os01g0834125	1.0115	Os01g0834125	-0.657509		Os01g0834125	-2.20579	Os01g0834125	-2.87378
Os01g0834500	0.288114	Os01g0834500	0.194745		Os01g0834500	-0.92711	Os01g0834500	-1.46471
Os01g0834900	0.784363	Os01g0834900	-0.182526		Os01g0834900	-0.187639	Os01g0834900	-0.234219
Os01g0835000	-0.356832	Os01g0835000	-0.905718		Os01g0835000	-1.38719	Os01g0835000	-1.99211
Os01g0835500	-2.06035	Os01g0835500	-2.85779		Os01g0835500	0.364738	Os01g0835500	-1.78472
Os01g0835900	0.0316768	Os01g0835900	-1.56729		Os01g0835900	-1.69835	Os01g0835900	-1.38079
Os01g0836600	-0.846421	Os01g0836600	-0.986191		Os01g0836600	1.93773	Os01g0836600	1.16922
Os01g0836800	1.05797	Os01g0836800	2.30213		Os01g0836800	0.799043	Os01g0836800	0.409006
Os01g0837000	0.935421	Os01g0837000	2.6278		Os01g0837000	1.33486	Os01g0837000	1.26577
Os01g0838100	-0.0658305	Os01g0838100	-0.021539		Os01g0838100	-0.67646	Os01g0838100	-0.0693752
Os01g0838200	0.297795	Os01g0838200	0.173654		Os01g0838200	-2.12835	Os01g0838200	-3.5766
Os01g0838600	1.4565	Os01g0838600	5.4496		Os01g0838600	2.65394	Os01g0838600	2.17348
Os01g0838800	0.324332	Os01g0838800	0.0481009		Os01g0838800	0.602748	Os01g0838800	0.779151
Os01g0839100	4.93566	Os01g0839100	5.50822		Os01g0839100	3.44134	Os01g0839100	4.29508
Os01g0839200	-0.20258	Os01g0839200	-0.851199		Os01g0839200	-1.17825	Os01g0839200	-1.54723
Os01g0839500	1.37555	Os01g0839500	0.476074		Os01g0839500	-1.36698	Os01g0839500	-1.70731
Os01g0839900	2.95643	Os01g0839900	2.42846		Os01g0839900	-1.89165	Os01g0839900	-4.22861
Os01g0840100	2.95205	Os01g0840100	1.27212		Os01g0840100	0.823406	Os01g0840100	-0.0435975
Os01g0840700	-0.115083	Os01g0840700	0.0596631		Os01g0840700	-1.30565	Os01g0840700	-2.08361
Os01g0840900	0.347593	Os01g0840900	-0.79154		Os01g0840900	-1.05589	Os01g0840900	-0.620455
Os01g0841100	0.167246	Os01g0841100	-0.636796		Os01g0841100	-1.26018	Os01g0841100	-1.99977
Os01g0841600	0.597772	Os01g0841600	2.13314		Os01g0841600	-0.561414	Os01g0841600	-1.79716
Os01g0841700	1.63658	Os01g0841700	4.44916		Os01g0841700	0.440871	Os01g0841700	1.03234
Os01g0841800	-1.46968	Os01g0841800	-2.78739		Os01g0841800	-0.131479	Os01g0841800	-0.46895
Os01g0842400	-0.507525	Os01g0842400	-0.540227		Os01g0842400	-2.02538	Os01g0842400	-2.61429
Os01g0842500	2.31592	Os01g0842500	-2.05806		Os01g0842500	-3.69469	Os01g0842500	-3.36306
Os01g0843800	2.90256	Os01g0843800	-0.222279		Os01g0843800	-2.16998	Os01g0843800	-4.2987
Os01g0844300	1.97543	Os01g0844300	1.40634		Os01g0844300	2.46226	Os01g0844300	2.64254
Os01g0845000	1.72436	Os01g0845000	2.75185		Os01g0845000	1.94384	Os01g0845000	1.60833
Os01g0845100	2.09874	Os01g0845100	3.51671		Os01g0845100	2.3759	Os01g0845100	2.33297
Os01g0846000	-0.967722	Os01g0846000	0.00441188		Os01g0846000	0.294819	Os01g0846000	-0.0172378
Os01g0846300	1.12565	Os01g0846300	0.906334		Os01g0846300	1.84071	Os01g0846300	0.988863
Os01g0846500	-0.0305423	Os01g0846500	-0.57982		Os01g0846500	-0.315204	Os01g0846500	-0.96478
Os01g0847300	1.05033	Os01g0847300	2.93161		Os01g0847300	0.541234	Os01g0847300	0.371209
Os01g0847700	0.118317	Os01g0847700	-1.23381		Os01g0847700	-0.228596	Os01g0847700	-1.90276
Os01g0847800	0.376105	Os01g0847800	0.525775		Os01g0847800	1.1685	Os01g0847800	0.412667
Os01g0848200	4.30974	Os01g0848200	0.455923		Os01g0848200	-1.08891	Os01g0848200	-0.529244
Os01g0848300	-0.0393443	Os01g0848300	-1.73336		Os01g0848300	-0.201645	Os01g0848300	-0.25215
Os01g0848900	2.22305	Os01g0848900	3.36303		Os01g0848900	1.16627	Os01g0848900	2.25899
Os01g0849100	0.0571528	Os01g0849100	0.449913		Os01g0849100	-1.36952	Os01g0849100	-1.55243
Os01g0850100	3.01719	Os01g0850100	3.00482		Os01g0850100	1.21319	Os01g0850100	1.09916
Os01g0850550	3.96772	Os01g0850550	4.864		Os01g0850550	0.450022	Os01g0850550	-1.94765
Os01g0850800	-0.0634338	Os01g0850800	0.0559319		Os01g0850800	-0.694902	Os01g0850800	-3.30015
Os01g0850900	1.71978	Os01g0850900	1.96183		Os01g0850900	3.62416	Os01g0850900	-0.176494
Os01g0851000	-1.9541	Os01g0851000	-2.56776		Os01g0851000	-0.327261	Os01g0851000	-0.419924
Os01g0851100	1.49	Os01g0851100	1.92685		Os01g0851100	1.17122	Os01g0851100	1.27286
Os01g0852200	-0.407043	Os01g0852200	-1.95151		Os01g0852200	-0.136537	Os01g0852200	-0.183731
Os01g0852400	-0.326526	Os01g0852400	-0.228291		Os01g0852400	-1.03204	Os01g0852400	-1.86809
Os01g0853000	0.861813	Os01g0853000	0.108046		Os01g0853000	0.220298	Os01g0853000	0.846718
Os01g0853700	0.924916	Os01g0853700	0.625251		Os01g0853700	-1.43553	Os01g0853700	-2.50054
Os01g0854000	-0.416735	Os01g0854000	1.13689		Os01g0854000	2.2865	Os01g0854000	2.61321
Os01g0854500	0	Os01g0854500	0		Os01g0854500	-0.967731	Os01g0854500	-1.50501
Os01g0854800	0.0143859	Os01g0854800	0.0148192		Os01g0854800	1.59975	Os01g0854800	-1.1901
Os01g0855000	1.53958	Os01g0855000	1.67801		Os01g0855000	2.71904	Os01g0855000	0.159071
Os01g0855200	0.373801	Os01g0855200	-0.76329		Os01g0855200	0.223687	Os01g0855200	0.748036
Os01g0855600	1.06764	Os01g0855600	4.66273		Os01g0855600	2.49508	Os01g0855600	3.06025
Os01g0855700	0.0560612	Os01g0855700	1.88737		Os01g0855700	0.642269	Os01g0855700	0.480048
Os01g0856000	0.0444508	Os01g0856000	0.072742		Os01g0856000	-1.91515	Os01g0856000	-1.6093
Os01g0856500	-0.107725	Os01g0856500	-1.98305		Os01g0856500	-1.24207	Os01g0856500	-2.00014
Os01g0856900	1.42097	Os01g0856900	0.491204		Os01g0856900	-0.575241	Os01g0856900	1.24395
Os01g0857200	-0.289479	Os01g0857200	-3.01924		Os01g0857200	-0.349347	Os01g0857200	-0.893577
Os01g0857500	-2.56623	Os01g0857500	-3.27791		Os01g0857500	-1.4084	Os01g0857500	-1.76129
Os01g0857600	-0.168921	Os01g0857600	-1.10029		Os01g0857600	-1.37343	Os01g0857600	-1.82578
Os01g0857900	-0.613121	Os01g0857900	-2.25152		Os01g0857900	-0.480219	Os01g0857900	-0.694213
Os01g0858000	-0.693617	Os01g0858000	-1.09023		Os01g0858000	-0.0393721	Os01g0858000	-0.542128
Os01g0858350	1.31067	Os01g0858350	3.15816		Os01g0858350	1.4006	Os01g0858350	0.188879
Os01g0858900	0.956836	Os01g0858900	0.703848		Os01g0858900	1.12016	Os01g0858900	0.830514
Os01g0859100	0.503367	Os01g0859100	1.46233		Os01g0859100	2.32209	Os01g0859100	2.97464
Os01g0859300	1.33041	Os01g0859300	0.476442		Os01g0859300	2.05481	Os01g0859300	1.97241
Os01g0859400	0.934136	Os01g0859400	1.1786		Os01g0859400	0.444633	Os01g0859400	0.662358
Os01g0860300	0.0739524	Os01g0860300	-0.00948713		Os01g0860300	-1.55126	Os01g0860300	-2.12363
Os01g0860450	1.98807	Os01g0860450	1.89241		Os01g0860450	0.514714	Os01g0860450	0.849576
Os01g0860601	1.25532	Os01g0860601	1.8108		Os01g0860601	0.770112	Os01g0860601	1.059
Os01g0860900	0.259509	Os01g0860900	0.11407		Os01g0860900	-1.54845	Os01g0860900	-1.38312
Os01g0862200	-2.52483	Os01g0862200	-5.29753		Os01g0862200	-0.250647	Os01g0862200	-0.00560703
Os01g0862600	2.25385	Os01g0862600	2.81099		Os01g0862600	0.648404	Os01g0862600	0.798602
Os01g0862800	-0.135668	Os01g0862800	0.767882		Os01g0862800	-1.1969	Os01g0862800	-0.221805
Os01g0863300	3.46484	Os01g0863300	3.18998		Os01g0863300	2.51907	Os01g0863300	2.48503
Os01g0864000	0	Os01g0864000	0		Os01g0864000	-1.72134	Os01g0864000	-1.9212
Os01g0864500	2.23803	Os01g0864500	6.09678		Os01g0864500	6.0963	Os01g0864500	4.67017
Os01g0864700	-0.25763	Os01g0864700	0.0636356		Os01g0864700	-1.93978	Os01g0864700	-2.18595
Os01g0865100	1.89237	Os01g0865100	2.94323		Os01g0865100	-0.171583	Os01g0865100	0.516443
Os01g0866100	0.921301	Os01g0866100	1.12617		Os01g0866100	0.317336	Os01g0866100	0.638854
Os01g0866133	1.01709	Os01g0866133	0.906459		Os01g0866133	0.302614	Os01g0866133	0.587191
Os01g0866200	1.28527	Os01g0866200	1.21009		Os01g0866200	-3.10046	Os01g0866200	-3.0992
Os01g0866300	1.02836	Os01g0866300	1.26979		Os01g0866300	0.801321	Os01g0866300	0.63081
Os01g0866400	-1.26681	Os01g0866400	-3.23478		Os01g0866400	-0.372294	Os01g0866400	-0.452363
Os01g0867300	2.79	Os01g0867300	2.06865		Os01g0867300	1.56835	Os01g0867300	0.846841
Os01g0867600	1.79032	Os01g0867600	0.44856		Os01g0867600	0.478747	Os01g0867600	0.639879
Os01g0868000	1.86616	Os01g0868000	2.46177		Os01g0868000	2.7923	Os01g0868000	2.01832
Os01g0868300	-0.0396026	Os01g0868300	-0.101153		Os01g0868300	-2.15274	Os01g0868300	-2.71748
Os01g0868400	0.254811	Os01g0868400	0.275824		Os01g0868400	-1.8761	Os01g0868400	-2.241
Os01g0868600	-0.0231588	Os01g0868600	-0.051895		Os01g0868600	-3.81786	Os01g0868600	-3.27583
Os01g0869200	1.16302	Os01g0869200	2.10447		Os01g0869200	1.53053	Os01g0869200	1.35468
Os01g0869300	-0.112071	Os01g0869300	-0.0345183		Os01g0869300	-2.13163	Os01g0869300	-2.35424
Os01g0869450	0.694139	Os01g0869450	0.722722		Os01g0869450	0.135398	Os01g0869450	-0.0507018
Os01g0869800	-1.58986	Os01g0869800	-3.6059		Os01g0869800	-0.60418	Os01g0869800	-0.296321
Os01g0870350	0.423015	Os01g0870350	-0.182815		Os01g0870350	0.748384	Os01g0870350	0.494487
Os01g0870400	-0.993589	Os01g0870400	-1.89819		Os01g0870400	0	Os01g0870400	0.0205167
Os01g0870750	1.26694	Os01g0870750	3.11314		Os01g0870750	0.207803	Os01g0870750	0.00997147
Os01g0871000	1.5905	Os01g0871000	3.77647		Os01g0871000	0.17548	Os01g0871000	0.223206
Os01g0871300	0.865095	Os01g0871300	1.69871		Os01g0871300	-0.459503	Os01g0871300	-1.67007
Os01g0871500	-2.01844	Os01g0871500	-2.47665		Os01g0871500	-3.77346	Os01g0871500	-3.75692
Os01g0871600	0.00319735	Os01g0871600	-2.92946		Os01g0871600	-6.0397	Os01g0871600	-5.47676
Os01g0871900	-0.100514	Os01g0871900	-1.12459		Os01g0871900	0.653587	Os01g0871900	1.00024
Os01g0872700	0.580889	Os01g0872700	1.42536		Os01g0872700	0.927949	Os01g0872700	1.55466
Os01g0874300	1.20715	Os01g0874300	0.690308		Os01g0874300	0.324039	Os01g0874300	1.23961
Os01g0874700	1.06	Os01g0874700	-0.148599		Os01g0874700	0.664671	Os01g0874700	0.703825
Os01g0874800	-1.42218	Os01g0874800	-3.14168		Os01g0874800	0.0935505	Os01g0874800	-0.256306
Os01g0875000	0.254468	Os01g0875000	-0.774534		Os01g0875000	0.42501	Os01g0875000	1.06166
Os01g0875300	1.51732	Os01g0875300	0.971654		Os01g0875300	-1.73355	Os01g0875300	-3.9533
Os01g0875500	0.786581	Os01g0875500	-0.191062		Os01g0875500	-2.1279	Os01g0875500	-3.00685
Os01g0875700	0.895046	Os01g0875700	-0.335008		Os01g0875700	-1.47712	Os01g0875700	-2.11046
Os01g0876500	0.433808	Os01g0876500	-0.968439		Os01g0876500	-1.14831	Os01g0876500	-1.51065
Os01g0876800	-0.776102	Os01g0876800	-0.996138		Os01g0876800	-1.24151	Os01g0876800	-2.31524
Os01g0878000	-1.0881	Os01g0878000	-3.01046		Os01g0878000	-1.53985	Os01g0878000	-1.56826
Os01g0878101	-0.786219	Os01g0878101	-1.87944		Os01g0878101	0.512463	Os01g0878101	0.601881
Os01g0878700	3.77235	Os01g0878700	2.14006		Os01g0878700	-1.95713	Os01g0878700	-2.42624
Os01g0878750	1.56596	Os01g0878750	1.0368		Os01g0878750	-0.528121	Os01g0878750	-0.561661
Os01g0879200	2.58361	Os01g0879200	4.52847		Os01g0879200	2.56629	Os01g0879200	3.06531
Os01g0880200	0.377296	Os01g0880200	0.0245072		Os01g0880200	-1.22172	Os01g0880200	-1.58322
Os01g0880850	-0.070445	Os01g0880850	0.0509699		Os01g0880850	-0.887598	Os01g0880850	0
Os01g0881300	-1.51971	Os01g0881300	-2.72294		Os01g0881300	-1.04527	Os01g0881300	-2.30607
Os01g0881400	0.0204301	Os01g0881400	-0.21541		Os01g0881400	0.346058	Os01g0881400	0.774571
Os01g0881500	-0.672301	Os01g0881500	-0.397142		Os01g0881500	0.608467	Os01g0881500	0.6534
Os01g0881800	-1.15952	Os01g0881800	-2.43115		Os01g0881800	0.458523	Os01g0881800	0.462353
Os01g0881900	0.278697	Os01g0881900	0.0341045		Os01g0881900	1.32025	Os01g0881900	1.95531
Os01g0882000	-0.134658	Os01g0882000	-0.0454691		Os01g0882000	-0.239955	Os01g0882000	-1.43732
Os01g0882200	-0.953587	Os01g0882200	-2.66106		Os01g0882200	-0.655181	Os01g0882200	-0.443514
Os01g0882500	-1.95029	Os01g0882500	-4.77672		Os01g0882500	-0.113309	Os01g0882500	-0.0704105
Os01g0882800	0.61167	Os01g0882800	-0.802939		Os01g0882800	-2.3273	Os01g0882800	-3.97948
Os01g0883100	0.0893969	Os01g0883100	0.0801925		Os01g0883100	0.74949	Os01g0883100	1.42908
Os01g0883900	0.299573	Os01g0883900	-0.467854		Os01g0883900	-0.715882	Os01g0883900	-1.56344
Os01g0884300	2.85485	Os01g0884300	3.25774		Os01g0884300	2.65588	Os01g0884300	3.08493
Os01g0884350	2.56551	Os01g0884350	2.24261		Os01g0884350	1.84741	Os01g0884350	2.62949
Os01g0884400	0.906014	Os01g0884400	1.97114		Os01g0884400	0.816489	Os01g0884400	0.745079
Os01g0885300	-0.567701	Os01g0885300	-1.17295		Os01g0885300	-2.32718	Os01g0885300	-3.02103
Os01g0885700	0.650009	Os01g0885700	3.65235		Os01g0885700	2.41898	Os01g0885700	2.05117
Os01g0886000	0.687028	Os01g0886000	0.899186		Os01g0886000	0.654833	Os01g0886000	0.68145
Os01g0886350	-1.54249	Os01g0886350	-2.50078		Os01g0886350	-1.31467	Os01g0886350	-1.63088
Os01g0886700	0.0970753	Os01g0886700	-0.0408681		Os01g0886700	-0.0789236	Os01g0886700	-0.0392013
Os01g0887550	-2.98649	Os01g0887550	-2.96698		Os01g0887550	0	Os01g0887550	-0.105795
Os01g0888600	-0.619345	Os01g0888600	-1.31201		Os01g0888600	-1.47815	Os01g0888600	-2.65236
Os01g0888800	1.42881	Os01g0888800	3.64834		Os01g0888800	1.19543	Os01g0888800	1.01108
Os01g0888900	3.97978	Os01g0888900	4.23837		Os01g0888900	2.57684	Os01g0888900	4.02158
Os01g0889800	-1.86122	Os01g0889800	-3.07093		Os01g0889800	-0.0528084	Os01g0889800	-0.739146
Os01g0889900	-0.456299	Os01g0889900	-1.37396		Os01g0889900	1.88525	Os01g0889900	1.70494
Os01g0890200	0.508048	Os01g0890200	1.04102		Os01g0890200	0.704722	Os01g0890200	0.417442
Os01g0890250	0.808874	Os01g0890250	1.60252		Os01g0890250	0.551887	Os01g0890250	0.399521
Os01g0890600	-0.159656	Os01g0890600	0.3031		Os01g0890600	1.4974	Os01g0890600	0.272068
Os01g0890900	0.0747105	Os01g0890900	0.0177258		Os01g0890900	-0.0428462	Os01g0890900	-0.0238283
Os01g0891066	0.49315	Os01g0891066	1.1133		Os01g0891066	2.82373	Os01g0891066	2.42547
Os01g0891100	0.767367	Os01g0891100	1.94957		Os01g0891100	2.99068	Os01g0891100	3.0599
Os01g0891601	-0.0343793	Os01g0891601	1.61667		Os01g0891601	0.156418	Os01g0891601	-0.0757368
Os01g0892600	0.189413	Os01g0892600	1.2409		Os01g0892600	0.882369	Os01g0892600	-0.434372
Os01g0892800	0.154996	Os01g0892800	0.692971		Os01g0892800	-1.11605	Os01g0892800	-1.99166
Os01g0893700	0.0995722	Os01g0893700	0.476155		Os01g0893700	7.28083	Os01g0893700	6.00204
Os01g0894100	-1.69594	Os01g0894100	-3.10236		Os01g0894100	0.303717	Os01g0894100	0.0356612
Os01g0894300	0.942989	Os01g0894300	1.9865		Os01g0894300	-0.00253844	Os01g0894300	-0.782033
Os01g0894600	-1.14414	Os01g0894600	-2.41257		Os01g0894600	-1.0766	Os01g0894600	-0.942377
Os01g0894700	-2.42298	Os01g0894700	-4.61256		Os01g0894700	-0.223778	Os01g0894700	-0.187601
Os01g0895000	1.52513	Os01g0895000	3.27711		Os01g0895000	1.18975	Os01g0895000	0.801281
Os01g0895200	2.10464	Os01g0895200	1.62379		Os01g0895200	5.95223	Os01g0895200	5.34538
Os01g0895300	2.2895	Os01g0895300	2.53805		Os01g0895300	4.18135	Os01g0895300	5.63406
Os01g0896200	0.439777	Os01g0896200	-0.786881		Os01g0896200	-0.440347	Os01g0896200	-1.82612
Os01g0896300	-0.0473402	Os01g0896300	0.0870593		Os01g0896300	-2.70799	Os01g0896300	-3.17025
Os01g0896400	-0.0424215	Os01g0896400	-0.234002		Os01g0896400	-2.9636	Os01g0896400	-4.68923
Os01g0896500	-1.57191	Os01g0896500	-2.41088		Os01g0896500	-0.0969176	Os01g0896500	-0.259845
Os01g0896700	0.215309	Os01g0896700	0.482687		Os01g0896700	-1.17671	Os01g0896700	-1.97338
Os01g0896800	0.0304022	Os01g0896800	-0.348452		Os01g0896800	-0.627119	Os01g0896800	-1.55531
Os01g0897000	-0.26649	Os01g0897000	-0.897798		Os01g0897000	-1.74568	Os01g0897000	-3.7904
Os01g0897300	0.440451	Os01g0897300	-0.697267		Os01g0897300	-1.13017	Os01g0897300	-2.0437
Os01g0897600	2.16066	Os01g0897600	-0.12302		Os01g0897600	-1.7709	Os01g0897600	-3.26666
Os01g0897700	0.445548	Os01g0897700	-1.07212		Os01g0897700	-1.45131	Os01g0897700	-3.1681
Os01g0898300	1.92693	Os01g0898300	2.3027		Os01g0898300	0.233638	Os01g0898300	0.425979
Os01g0898500	0.218098	Os01g0898500	-0.010956		Os01g0898500	2.13023	Os01g0898500	3.3948
Os01g0899200	-1.40142	Os01g0899200	-2.69156		Os01g0899200	-0.0402084	Os01g0899200	0.989514
Os01g0899425	-0.316099	Os01g0899425	-2.09636		Os01g0899425	-0.135647	Os01g0899425	1.99861
Os01g0899700	-0.155414	Os01g0899700	-0.0240693		Os01g0899700	-3.05975	Os01g0899700	-3.79582
Os01g0899800	-0.0309463	Os01g0899800	-0.0239137		Os01g0899800	-1.86098	Os01g0899800	-2.60169
Os01g0900400	0.231166	Os01g0900400	1.11132		Os01g0900400	0.134734	Os01g0900400	0.998912
Os01g0900900	-0.827372	Os01g0900900	-1.60152		Os01g0900900	-0.5368	Os01g0900900	1.31692
Os01g0901000	-0.106441	Os01g0901000	-0.919763		Os01g0901000	-1.9887	Os01g0901000	-2.50742
Os01g0901500	-0.295052	Os01g0901500	0.0821085		Os01g0901500	-0.402037	Os01g0901500	-1.45648
Os01g0901900	-1.61109	Os01g0901900	-3.86999		Os01g0901900	-0.393446	Os01g0901900	-1.02168
Os01g0902100	-0.0434289	Os01g0902100	-0.331244		Os01g0902100	-1.16159	Os01g0902100	-1.01194
Os01g0902200	-0.836757	Os01g0902200	-1.78179		Os01g0902200	-0.234025	Os01g0902200	-0.854272
Os01g0902300	0.796789	Os01g0902300	1.64112		Os01g0902300	0.569053	Os01g0902300	0.971839
Os01g0902700	-0.43284	Os01g0902700	-2.2807		Os01g0902700	0.665088	Os01g0902700	0.675879
Os01g0903100	0.0172429	Os01g0903100	0.196681		Os01g0903100	1.94827	Os01g0903100	0.58494
Os01g0903800	-1.29821	Os01g0903800	-4.02474		Os01g0903800	0.605899	Os01g0903800	0.433236
Os01g0904200	-0.725412	Os01g0904200	-0.231158		Os01g0904200	-0.637687	Os01g0904200	-1.84225
Os01g0904400	0.147902	Os01g0904400	0.29051		Os01g0904400	-2.56729	Os01g0904400	-3.28644
Os01g0905200	-0.458824	Os01g0905200	-0.675466		Os01g0905200	0.290869	Os01g0905200	-1.44581
Os01g0905300	-0.100785	Os01g0905300	-0.36306		Os01g0905300	0.0319697	Os01g0905300	-1.70033
Os01g0905800	1.60975	Os01g0905800	0.819014		Os01g0905800	-1.56965	Os01g0905800	-2.46058
Os01g0906000	1.28739	Os01g0906000	2.62647		Os01g0906000	-0.782587	Os01g0906000	0.154486
Os01g0907200	-0.82885	Os01g0907200	-0.960352		Os01g0907200	-2.44148	Os01g0907200	-2.83118
Os01g0908200	-0.968271	Os01g0908200	-0.765317		Os01g0908200	0.37241	Os01g0908200	0.727797
Os01g0908700	2.04104	Os01g0908700	3.2589		Os01g0908700	1.45731	Os01g0908700	1.8764
Os01g0909150	-0.0642726	Os01g0909150	0.0969341		Os01g0909150	-1.08502	Os01g0909150	-2.31526
Os01g0910500	-1.88305	Os01g0910500	-2.35936		Os01g0910500	1.49998	Os01g0910500	4.52853
Os01g0910800	9.5275	Os01g0910800	4.7737		Os01g0910800	1.3592	Os01g0910800	1.76911
Os01g0910900	1.0617	Os01g0910900	-0.393546		Os01g0910900	2.91988	Os01g0910900	5.60616
Os01g0911300	-0.129116	Os01g0911300	0.69576		Os01g0911300	0.227573	Os01g0911300	0.720423
Os01g0912700	-1.63771	Os01g0912700	-2.86583		Os01g0912700	-0.109558	Os01g0912700	0.427224
Os01g0912850	0.202344	Os01g0912850	-0.00451011		Os01g0912850	-2.04202	Os01g0912850	-3.02649
Os01g0913900	-0.579062	Os01g0913900	-0.775262		Os01g0913900	0.00931679	Os01g0913900	0.00482307
Os01g0914100	-1.33854	Os01g0914100	-1.22824		Os01g0914100	-4.84429	Os01g0914100	-6.62005
Os01g0914300	-0.525368	Os01g0914300	-0.544027		Os01g0914300	-3.60143	Os01g0914300	-6.21447
Os01g0914400	-0.83061	Os01g0914400	-1.35313		Os01g0914400	0.0251032	Os01g0914400	-0.0659622
Os01g0915000	0.625766	Os01g0915000	-0.249751		Os01g0915000	0.694992	Os01g0915000	0.84272
Os01g0915600	-0.808954	Os01g0915600	-1.76091		Os01g0915600	-1.29812	Os01g0915600	-1.68852
Os01g0915900	0.0589605	Os01g0915900	1.22594		Os01g0915900	0.0736408	Os01g0915900	-1.35576
Os01g0916000	-0.455283	Os01g0916000	0.323273		Os01g0916000	-0.58693	Os01g0916000	-1.48813
Os01g0916100	-0.852791	Os01g0916100	-2.57662		Os01g0916100	-0.673685	Os01g0916100	-2.15815
Os01g0916350	0.841643	Os01g0916350	1.06579		Os01g0916350	1.30472	Os01g0916350	1.53726
Os01g0916400	1.69581	Os01g0916400	1.93686		Os01g0916400	2.25961	Os01g0916400	2.45924
Os01g0916600	-0.488476	Os01g0916600	-1.74233		Os01g0916600	-1.17699	Os01g0916600	-1.92133
Os01g0917200	-0.565195	Os01g0917200	-1.4851		Os01g0917200	-1.89771	Os01g0917200	-2.73711
Os01g0917300	-0.15124	Os01g0917300	-1.42535		Os01g0917300	-0.95619	Os01g0917300	-2.24863
Os01g0917400	-1.49017	Os01g0917400	-1.85828		Os01g0917400	0.0940641	Os01g0917400	-0.231212
Os01g0917700	-0.1796	Os01g0917700	0.223166		Os01g0917700	-1.74008	Os01g0917700	-2.30291
Os01g0917801	0.410487	Os01g0917801	-1.16591		Os01g0917801	-2.16227	Os01g0917801	-2.67646
Os01g0917900	0.146994	Os01g0917900	-0.189424		Os01g0917900	-1.59409	Os01g0917900	-1.86353
Os01g0918200	0.754619	Os01g0918200	0.757679		Os01g0918200	1.00542	Os01g0918200	0.58231
Os01g0919500	0.90678	Os01g0919500	1.7355		Os01g0919500	0.768868	Os01g0919500	0.834121
Os01g0919600	0.591082	Os01g0919600	0.349088		Os01g0919600	1.16291	Os01g0919600	1.34989
Os01g0919700	-1.78558	Os01g0919700	-3.41554		Os01g0919700	-0.038348	Os01g0919700	-0.0911844
Os01g0919800	-0.0713126	Os01g0919800	-2.45181		Os01g0919800	-1.21283	Os01g0919800	-1.86626
Os01g0920100	2.37649	Os01g0920100	1.5398		Os01g0920100	-0.289444	Os01g0920100	-0.586064
Os01g0920300	-1.88621	Os01g0920300	-3.88138		Os01g0920300	-0.576464	Os01g0920300	-0.455523
Os01g0920450	2.19537	Os01g0920450	3.46715		Os01g0920450	0.9063	Os01g0920450	0.778941
Os01g0920500	1.66614	Os01g0920500	2.6534		Os01g0920500	1.15076	Os01g0920500	1.37519
Os01g0921000	0.365067	Os01g0921000	4.4273		Os01g0921000	3.17963	Os01g0921000	3.30833
Os01g0921100	-0.57755	Os01g0921100	-1.05371		Os01g0921100	-2.50539	Os01g0921100	-2.45907
Os01g0922100	-0.043568	Os01g0922100	-0.102847		Os01g0922100	-1.46607	Os01g0922100	-2.08716
Os01g0922600	2.04684	Os01g0922600	0.426829		Os01g0922600	-0.402378	Os01g0922600	-0.312725
Os01g0922700	-2.12513	Os01g0922700	-5.16076		Os01g0922700	1.16063	Os01g0922700	1.97341
Os01g0923000	2.12775	Os01g0923000	1.84207		Os01g0923000	0.111915	Os01g0923000	0.488577
Os01g0923700	0.702336	Os01g0923700	-0.734546		Os01g0923700	0.0268639	Os01g0923700	0.270014
Os01g0924000	-1.52422	Os01g0924000	-3.45816		Os01g0924000	-0.708606	Os01g0924000	-1.66398
Os01g0924933	-0.0380301	Os01g0924933	0.0444465		Os01g0924933	1.55179	Os01g0924933	-0.598331
Os01g0924966	-1.7074	Os01g0924966	-1.08248		Os01g0924966	5.12524	Os01g0924966	5.33861
Os01g0925200	1.31143	Os01g0925200	1.91083		Os01g0925200	0.734893	Os01g0925200	0.840865
Os01g0925300	0.250718	Os01g0925300	0.442288		Os01g0925300	-2.10905	Os01g0925300	-3.3445
Os01g0925700	1.16546	Os01g0925700	2.19128		Os01g0925700	2.18126	Os01g0925700	2.02302
Os01g0926300	0.902804	Os01g0926300	2.30824		Os01g0926300	-0.75514	Os01g0926300	-1.64683
Os01g0926400	1.514	Os01g0926400	1.94421		Os01g0926400	-1.19933	Os01g0926400	-2.42455
Os01g0926450	1.17273	Os01g0926450	0.636215		Os01g0926450	-0.938444	Os01g0926450	-2.06093
Os01g0926600	-0.0617122	Os01g0926600	-0.937962		Os01g0926600	-1.26068	Os01g0926600	-2.3007
Os01g0926700	1.6514	Os01g0926700	2.24557		Os01g0926700	-1.06613	Os01g0926700	-2.42392
Os01g0926800	1.57401	Os01g0926800	3.0093		Os01g0926800	1.11282	Os01g0926800	-1.03495
Os01g0929000	-0.0581415	Os01g0929000	-0.141434		Os01g0929000	-1.56679	Os01g0929000	-1.82488
Os01g0929100	-2.44236	Os01g0929100	-5.12647		Os01g0929100	-0.548684	Os01g0929100	-0.159303
Os01g0929200	0.408016	Os01g0929200	-0.187149		Os01g0929200	-1.50245	Os01g0929200	-2.57046
Os01g0930000	-1.48929	Os01g0930000	-3.53868		Os01g0930000	0.940318	Os01g0930000	0.403082
Os01g0930200	0.662723	Os01g0930200	0.901519		Os01g0930200	0.68503	Os01g0930200	0.655347
Os01g0930400	0.625453	Os01g0930400	2.60351		Os01g0930400	2.90206	Os01g0930400	2.98212
Os01g0930500	1.72034	Os01g0930500	2.11175		Os01g0930500	0.360235	Os01g0930500	1.3782
Os01g0930800	-1.12341	Os01g0930800	-2.69435		Os01g0930800	-0.129428	Os01g0930800	0.0926505
Os01g0931000	0.796105	Os01g0931000	1.29925		Os01g0931000	2.45909	Os01g0931000	0.960442
Os01g0931200	-0.147726	Os01g0931200	-0.0166729		Os01g0931200	-3.40586	Os01g0931200	-3.9846
Os01g0932550	0.425513	Os01g0932550	0.269871		Os01g0932550	0.142875	Os01g0932550	0.628226
Os01g0932950	-0.423945	Os01g0932950	0		Os01g0932950	-3.02512	Os01g0932950	-3.60726
Os01g0933075	-0.126951	Os01g0933075	-0.54077		Os01g0933075	0.051607	Os01g0933075	-0.263671
Os01g0933400	-0.0255029	Os01g0933400	0		Os01g0933400	-0.230261	Os01g0933400	0
Os01g0933500	0.229571	Os01g0933500	0.109155		Os01g0933500	0.855982	Os01g0933500	3.55588
Os01g0933900	2.20599	Os01g0933900	3.22835		Os01g0933900	-0.857076	Os01g0933900	-0.101041
Os01g0933950	0.659311	Os01g0933950	1.38782		Os01g0933950	0.680054	Os01g0933950	1.99973
Os01g0934000	1.61123	Os01g0934000	2.29912		Os01g0934000	0.519327	Os01g0934000	0.628949
Os01g0934100	1.84784	Os01g0934100	2.78297		Os01g0934100	2.21776	Os01g0934100	2.0545
Os01g0934350	1.31039	Os01g0934350	2.89622		Os01g0934350	0.960567	Os01g0934350	0.349799
Os01g0934400	1.56734	Os01g0934400	3.67867		Os01g0934400	1.19055	Os01g0934400	1.0971
Os01g0934500	-0.171524	Os01g0934500	1.62125		Os01g0934500	0.538999	Os01g0934500	1.61187
Os01g0934800	2.31883	Os01g0934800	6.61168		Os01g0934800	1.08898	Os01g0934800	0.699757
Os01g0935000	0.0421273	Os01g0935000	0		Os01g0935000	-0.314837	Os01g0935000	-1.01869
Os01g0935400	-0.271649	Os01g0935400	-2.60973		Os01g0935400	-0.578559	Os01g0935400	-2.42234
Os01g0935800	0.575569	Os01g0935800	0.53872		Os01g0935800	-3.91087	Os01g0935800	-2.73356
Os01g0936100	1.45073	Os01g0936100	1.88618		Os01g0936100	0.0150444	Os01g0936100	0.128962
Os01g0936200	0.385126	Os01g0936200	1.03865		Os01g0936200	0.686828	Os01g0936200	1.1866
Os01g0936600	1.75103	Os01g0936600	1.82555		Os01g0936600	-0.871683	Os01g0936600	-2.18065
Os01g0936800	-0.0288993	Os01g0936800	-1.41174		Os01g0936800	-0.960957	Os01g0936800	-1.73135
Os01g0936900	0	Os01g0936900	0.0174869		Os01g0936900	-1.26866	Os01g0936900	-2.35144
Os01g0937000	0	Os01g0937000	0		Os01g0937000	1.08581	Os01g0937000	-0.50929
Os01g0937012	0.0226618	Os01g0937012	-0.0225475		Os01g0937012	0.82804	Os01g0937012	-1.52347
Os01g0937025	0.0859744	Os01g0937025	-0.0679998		Os01g0937025	-2.17569	Os01g0937025	-2.5674
Os01g0937050	0	Os01g0937050	0		Os01g0937050	-1.84355	Os01g0937050	-2.43962
Os01g0937100	1.53308	Os01g0937100	2.82063		Os01g0937100	0.696284	Os01g0937100	0.819955
Os01g0937300	-0.39176	Os01g0937300	-1.67158		Os01g0937300	-0.866333	Os01g0937300	-0.763737
Os01g0937400	-0.20704	Os01g0937400	-1.52758		Os01g0937400	-0.326623	Os01g0937400	-0.970273
Os01g0937900	-0.104231	Os01g0937900	0		Os01g0937900	-2.14176	Os01g0937900	-2.64039
Os01g0938100	-2.33965	Os01g0938100	-3.60454		Os01g0938100	-0.505107	Os01g0938100	-0.923097
Os01g0938200	0.759882	Os01g0938200	0.220754		Os01g0938200	-1.39603	Os01g0938200	-1.23036
Os01g0938600	0.651818	Os01g0938600	-0.419928		Os01g0938600	-1.48131	Os01g0938600	-2.68972
Os01g0938900	0.842314	Os01g0938900	-0.395101		Os01g0938900	-0.809622	Os01g0938900	-1.36462
Os01g0939500	0.664537	Os01g0939500	0.629403		Os01g0939500	2.42484	Os01g0939500	1.36811
Os01g0940000	-0.740136	Os01g0940000	-0.662034		Os01g0940000	1.96066	Os01g0940000	1.1837
Os01g0940600	-2.02333	Os01g0940600	-3.94855		Os01g0940600	-0.058428	Os01g0940600	0.0508337
Os01g0940700	1.53595	Os01g0940700	0.52728		Os01g0940700	-0.55244	Os01g0940700	0.760145
Os01g0940800	-1.78346	Os01g0940800	0.342066		Os01g0940800	0.943446	Os01g0940800	1.29885
Os01g0941200	1.95871	Os01g0941200	1.2899		Os01g0941200	-5.97449	Os01g0941200	-5.86516
Os01g0941500	0.0052855	Os01g0941500	0.0427781		Os01g0941500	1.70226	Os01g0941500	4.5749
Os01g0942200	-0.788635	Os01g0942200	-1.20186		Os01g0942200	-0.161036	Os01g0942200	-0.264619
Os01g0942300	1.03625	Os01g0942300	1.14878		Os01g0942300	2.32047	Os01g0942300	2.67418
Os01g0942900	-0.0449735	Os01g0942900	-0.0449098		Os01g0942900	0.0811457	Os01g0942900	-0.361182
Os01g0943000	0.0204514	Os01g0943000	-1.20436		Os01g0943000	0.00871728	Os01g0943000	-0.730046
Os01g0943800	0.0913216	Os01g0943800	-0.501857		Os01g0943800	0.11654	Os01g0943800	-0.759666
Os01g0943900	0.0204514	Os01g0943900	-1.20436		Os01g0943900	0.00871728	Os01g0943900	-0.730046
Os01g0944200	0.00740684	Os01g0944200	-0.185815		Os01g0944200	0.00749551	Os01g0944200	0.320174
Os01g0944700	3.03487	Os01g0944700	2.75405		Os01g0944700	-0.674655	Os01g0944700	-0.105115
Os01g0944800	3.797	Os01g0944800	3.22794		Os01g0944800	0.132785	Os01g0944800	0.347414
Os01g0944900	3.47928	Os01g0944900	3.43146		Os01g0944900	1.05168	Os01g0944900	2.00178
Os01g0945001	0.24238	Os01g0945001	-0.138246		Os01g0945001	-0.889228	Os01g0945001	-1.58042
Os01g0945100	0.816209	Os01g0945100	2.71206		Os01g0945100	1.2995	Os01g0945100	-1.17611
Os01g0945600	0.860032	Os01g0945600	1.51017		Os01g0945600	0.145577	Os01g0945600	-1.21724
Os01g0945650	0.626703	Os01g0945650	3.21845		Os01g0945650	0.0663251	Os01g0945650	-0.182996
Os01g0945700	0.665574	Os01g0945700	3.58666		Os01g0945700	0.133544	Os01g0945700	-0.341134
Os01g0946100	0.0262003	Os01g0946100	-0.00500982		Os01g0946100	-1.30535	Os01g0946100	-1.9694
Os01g0946300	0.0167903	Os01g0946300	-0.0104864		Os01g0946300	-1.78888	Os01g0946300	1.00343
Os01g0946500	0.0855163	Os01g0946500	1.06727		Os01g0946500	2.42981	Os01g0946500	1.99383
Os01g0946600	1.14949	Os01g0946600	1.81313		Os01g0946600	2.70953	Os01g0946600	2.76988
Os01g0946700	0.754739	Os01g0946700	3.02662		Os01g0946700	2.37194	Os01g0946700	2.06603
Os01g0947000	1.30258	Os01g0947000	-0.188511		Os01g0947000	-2.65435	Os01g0947000	-1.04866
Os01g0948600	1.73999	Os01g0948600	2.79001		Os01g0948600	1.83387	Os01g0948600	2.13856
Os01g0948900	-0.357095	Os01g0948900	-0.86591		Os01g0948900	0.26736	Os01g0948900	-0.798514
Os01g0949750	0.750695	Os01g0949750	2.13167		Os01g0949750	1.39781	Os01g0949750	0.391232
Os01g0949800	-0.658162	Os01g0949800	2.39218		Os01g0949800	2.51943	Os01g0949800	0.00225131
Os01g0949900	0.033295	Os01g0949900	6.53828		Os01g0949900	2.60464	Os01g0949900	0.407576
Os01g0950000	0.12705	Os01g0950000	4.32673		Os01g0950000	2.37419	Os01g0950000	0.909654
Os01g0950300	0.933428	Os01g0950300	2.67241		Os01g0950300	1.78329	Os01g0950300	1.07639
Os01g0950833	-1.40365	Os01g0950833	-2.72276		Os01g0950833	0.566097	Os01g0950833	0.132524
Os01g0950900	1.74391	Os01g0950900	0.649959		Os01g0950900	0.577291	Os01g0950900	0.596971
Os01g0951100	-0.629274	Os01g0951100	-1.2283		Os01g0951100	-1.06878	Os01g0951100	-2.69914
Os01g0951200	0.652549	Os01g0951200	-0.0789284		Os01g0951200	-1.01892	Os01g0951200	-1.84356
Os01g0952000	-2.84337	Os01g0952000	-3.4357		Os01g0952000	0	Os01g0952000	0
Os01g0952100	-1.82876	Os01g0952100	-2.49055		Os01g0952100	0.116185	Os01g0952100	0.61741
Os01g0952500	-2.62753	Os01g0952500	-0.440854		Os01g0952500	-1.33206	Os01g0952500	-1.95177
Os01g0952700	-1.27407	Os01g0952700	-2.49679		Os01g0952700	-0.450203	Os01g0952700	-1.52897
Os01g0952800	-4.66039	Os01g0952800	-6.83537		Os01g0952800	-6.8448	Os01g0952800	-5.58877
Os01g0952900	1.56649	Os01g0952900	2.23858		Os01g0952900	-0.661634	Os01g0952900	-0.713202
Os01g0953000	0.3587	Os01g0953000	0.393973		Os01g0953000	-1.09144	Os01g0953000	-0.987601
Os01g0953600	0.671489	Os01g0953600	0.672372		Os01g0953600	0.331804	Os01g0953600	-0.0659243
Os01g0954000	2.49751	Os01g0954000	3.4321		Os01g0954000	2.33306	Os01g0954000	1.23238
Os01g0954100	0.637696	Os01g0954100	2.31603		Os01g0954100	-0.0486533	Os01g0954100	-1.43247
Os01g0954400	0.297621	Os01g0954400	1.20832		Os01g0954400	0.807234	Os01g0954400	1.59205
Os01g0954500	1.94262	Os01g0954500	3.10144		Os01g0954500	0.0466488	Os01g0954500	-0.381488
Os01g0955000	-1.09796	Os01g0955000	-1.54427		Os01g0955000	-1.30755	Os01g0955000	-2.26971
Os01g0955100	3.16039	Os01g0955100	5.63257		Os01g0955100	4.26527	Os01g0955100	4.64058
Os01g0955700	1.46255	Os01g0955700	1.97311		Os01g0955700	1.00055	Os01g0955700	1.59245
Os01g0956075	1.8626	Os01g0956075	3.12267		Os01g0956075	2.22157	Os01g0956075	2.33541
Os01g0956200	1.49471	Os01g0956200	2.31797		Os01g0956200	1.53028	Os01g0956200	1.83191
Os01g0956300	0.894128	Os01g0956300	1.40703		Os01g0956300	0.761705	Os01g0956300	0.768591
Os01g0956700	0.271637	Os01g0956700	-0.134371		Os01g0956700	0.697726	Os01g0956700	1.15275
Os01g0956800	-0.0346918	Os01g0956800	-0.115321		Os01g0956800	-0.257626	Os01g0956800	-1.60206
Os01g0957100	0.131667	Os01g0957100	0.0969485		Os01g0957100	-1.99394	Os01g0957100	-2.86218
Os01g0957200	1.25479	Os01g0957200	0.373733		Os01g0957200	-0.879309	Os01g0957200	-1.69087
Os01g0957500	0.016695	Os01g0957500	0.0292506		Os01g0957500	1.24553	Os01g0957500	1.85522
Os01g0957600	-0.0499959	Os01g0957600	-0.00644581		Os01g0957600	1.48233	Os01g0957600	2.1467
Os01g0958100	-1.70715	Os01g0958100	-3.63068		Os01g0958100	-0.0138992	Os01g0958100	-0.913723
Os01g0958200	2.27753	Os01g0958200	2.85643		Os01g0958200	2.45634	Os01g0958200	1.61261
Os01g0958500	0.382773	Os01g0958500	0.603602		Os01g0958500	0.303254	Os01g0958500	0.917261
Os01g0958700	1.79554	Os01g0958700	2.44346		Os01g0958700	0.698926	Os01g0958700	0.580934
Os01g0959100	2.54286	Os01g0959100	5.43459		Os01g0959100	7.13018	Os01g0959100	6.15808
Os01g0959200	2.04608	Os01g0959200	5.8024		Os01g0959200	7.41833	Os01g0959200	7.5902
Os01g0959750	1.79385	Os01g0959750	0.021078		Os01g0959750	3.52689	Os01g0959750	1.23515
Os01g0959900	-1.81191	Os01g0959900	-3.62301		Os01g0959900	-0.273033	Os01g0959900	0.447532
Os01g0960200	3.28567	Os01g0960200	4.38787		Os01g0960200	1.1911	Os01g0960200	1.14048
Os01g0960300	-1.53225	Os01g0960300	-3.46116		Os01g0960300	-0.256611	Os01g0960300	-0.259448
Os01g0960400	-0.130334	Os01g0960400	-1.62753		Os01g0960400	0.691853	Os01g0960400	0.048196
Os01g0960500	1.39114	Os01g0960500	1.47123		Os01g0960500	0.552864	Os01g0960500	1.25203
Os01g0960600	0.524402	Os01g0960600	0.45301		Os01g0960600	0.332152	Os01g0960600	0.512013
Os01g0960800	1.73274	Os01g0960800	2.45889		Os01g0960800	0.368445	Os01g0960800	0.279634
Os01g0961200	1.08317	Os01g0961200	0.943808		Os01g0961200	0.619649	Os01g0961200	1.14933
Os01g0962100	1.61309	Os01g0962100	0.58132		Os01g0962100	1.06239	Os01g0962100	1.34705
Os01g0962200	1.52274	Os01g0962200	1.87603		Os01g0962200	0.758985	Os01g0962200	1.18487
Os01g0962600	-0.0717792	Os01g0962600	-0.0624211		Os01g0962600	-2.68251	Os01g0962600	-3.59055
Os01g0963000	0.895507	Os01g0963000	5.54298		Os01g0963000	0.378238	Os01g0963000	0.245501
Os01g0963400	-1.10711	Os01g0963400	-2.47957		Os01g0963400	-0.320511	Os01g0963400	-0.265939
Os01g0963600	0.39105	Os01g0963600	-1.75644		Os01g0963600	2.03182	Os01g0963600	1.23449
Os01g0964000	1.28535	Os01g0964000	1.30338		Os01g0964000	2.182	Os01g0964000	2.26769
Os01g0964133	0.816634	Os01g0964133	-1.38912		Os01g0964133	-1.33097	Os01g0964133	-2.38977
Os01g0964333	-0.0648337	Os01g0964333	-2.24484		Os01g0964333	0	Os01g0964333	2.43553
Os01g0964400	0.605276	Os01g0964400	0.736275		Os01g0964400	1.76141	Os01g0964400	0.513983
Os01g0965000	-0.723495	Os01g0965000	-1.78412		Os01g0965000	-0.207797	Os01g0965000	-0.514106
Os01g0965900	1.32057	Os01g0965900	1.93663		Os01g0965900	1.65993	Os01g0965900	-0.256316
Os01g0966000	-0.880054	Os01g0966000	-2.2414		Os01g0966000	0.207983	Os01g0966000	0.366825
Os01g0966100	0.830979	Os01g0966100	1.49448		Os01g0966100	0.560852	Os01g0966100	0.749168
[truncated: 10,705 more rows]

## Sheet: Table S2.8
Rice_id	Shoot_fin
Os02g0274600	-1.01
Os05g0418000	-1.01
[truncated: 2,523 more rows]

## Sheet: Table S2.9
Rice_id	Leaf_seedling		Rice_id	Leaf_mature		Rice_id	Root_seedling
[truncated: 147 more rows]
