# Supplementary material for: Meta‐Analysis of Iron Excess Stress in Rice: Genes and Mechanisms of Tolerance to Acidic Soil
Source: Physiol Plant. 2025 Aug 27;177(5):e70473. doi: 10.1111/ppl.70473 (PMC12391641; doi:10.1111/ppl.70473)
Supplement: Supplementary file 4 — Table S3: List of genes in the coexpression network analysis based on their combined score and prediction of subcellular localization of listed genes predicted using DeepLoc‐2.0. [file PPL-177-e70473-s004.xlsx]

## Sheet: Combined score
#node1	node2	node1_string_id	node2_string_id	neighborhood_on_chromosome	gene_fusion	phylogenetic_cooccurrence	homology	coexpression	experimentally_determined_interaction	database_annotated	automated_textmining	combined_score
HSCB	ISU1	3702.Q8L7K4	3702.O49627	0.132	0	0.291	0	0.816	0.954	0	0.955	0.999
VHA-A	VHA-B2	3702.O23654	3702.Q9SZN1	0.128	0	0.238	0.602	0.879	0.941	0.756	0.581	0.999
VHA-A	VHA-D	3702.O23654	3702.Q9XGM1	0.144	0	0.441	0	0.925	0.926	0.841	0.963	0.999
VHA-A	VHA-C	3702.O23654	3702.Q9SDS7	0	0	0	0	0.38	0.926	0.84	0.962	0.999
VHA-A	VHA-d2	3702.O23654	3702.Q9LHA4	0.128	0	0	0	0.847	0.884	0.756	0.839	0.999
VHA-A	VHA-F	3702.O23654	3702.Q9ZQX4	0.144	0	0	0	0.848	0.926	0.839	0.904	0.999
VHA-A	VHA-H	3702.O23654	3702.Q9LX65	0	0	0	0	0.439	0.926	0.841	0.934	0.999
VHA-B2	VHA-d2	3702.Q9SZN1	3702.Q9LHA4	0.128	0	0	0	0.839	0.884	0.825	0.745	0.999
VHA-B2	VHA-H	3702.Q9SZN1	3702.Q9LX65	0	0	0	0	0.812	0.926	0.842	0.913	0.999
VHA-B2	VHA-D	3702.Q9SZN1	3702.Q9XGM1	0.144	0	0.496	0	0.911	0.961	0.885	0.734	0.999
VHA-B2	VHA-F	3702.Q9SZN1	3702.Q9ZQX4	0.144	0	0	0	0.845	0.926	0.839	0.753	0.999
VHA-C	VHA-H	3702.Q9SDS7	3702.Q9LX65	0	0	0	0	0.763	0.991	0.957	0.942	0.999
VHA-C	VHA-D	3702.Q9SDS7	3702.Q9XGM1	0	0	0	0	0.575	0.991	0.969	0.947	0.999
VHA-C	VHA-F	3702.Q9SDS7	3702.Q9ZQX4	0	0	0	0	0.262	0.991	0.957	0.91	0.999
VHA-D	VHA-d2	3702.Q9XGM1	3702.Q9LHA4	0.144	0	0	0	0.874	0.926	0.885	0.945	0.999
VHA-D	VHA-H	3702.Q9XGM1	3702.Q9LX65	0	0	0	0	0.347	0.991	0.957	0.962	0.999
VHA-D	VHA-F	3702.Q9XGM1	3702.Q9ZQX4	0.158	0	0	0	0.682	0.991	0.957	0.962	0.999
VHA-F	VHA-d2	3702.Q9ZQX4	3702.Q9LHA4	0.144	0	0	0	0.567	0.926	0.839	0.882	0.999
VHA-F	VHA-H	3702.Q9ZQX4	3702.Q9LX65	0	0	0	0	0.138	0.991	0.957	0.948	0.999
VHA-H	VHA-d2	3702.Q9LX65	3702.Q9LHA4	0	0	0	0	0.594	0.926	0.842	0.888	0.999
ATP5	ATPC	3702.Q96251	3702.Q96250	0.108	0	0	0	0.637	0.851	0.844	0.83	0.998
VHA-A	VHA-a3	3702.O23654	3702.Q8W4S4	0.118	0	0	0	0.671	0.789	0.727	0.913	0.998
VHA-A	VHA-a1	3702.O23654	3702.Q8RWZ7	0.118	0	0.204	0	0.625	0.789	0.727	0.898	0.998
VHA-C	VHA-d2	3702.Q9SDS7	3702.Q9LHA4	0	0	0	0	0.35	0.926	0.885	0.8	0.998
VHA-C	VHA-c''1	3702.Q9SDS7	3702.Q9SZY7	0	0	0	0	0.284	0.926	0.841	0.82	0.998
VHA-A	VHA-c''1	3702.O23654	3702.Q9SZY7	0.108	0	0	0	0.602	0.884	0.757	0.785	0.997
VHA-B2	VHA-C	3702.Q9SZN1	3702.Q9SDS7	0	0	0	0	0.376	0.926	0.885	0.63	0.997
VHA-C	VHA-a1	3702.Q9SDS7	3702.Q8RWZ7	0	0	0	0	0.07	0.884	0.823	0.871	0.997
VHA-D	VHA-a3	3702.Q9XGM1	3702.Q8W4S4	0.128	0	0	0	0.394	0.884	0.823	0.827	0.997
VHA-D	VHA-c''1	3702.Q9XGM1	3702.Q9SZY7	0.115	0	0	0	0.626	0.926	0.841	0.473	0.997
VHA-a3	VHA-d2	3702.Q8W4S4	3702.Q9LHA4	0.118	0	0	0	0.729	0.825	0.804	0.689	0.997
ATP5	MQD22.17	3702.Q96251	3702.Q96252	0.113	0	0	0	0.709	0.875	0.858	0.283	0.996
VHA-C	VHA-a3	3702.Q9SDS7	3702.Q8W4S4	0	0	0	0	0.103	0.884	0.823	0.851	0.996
VHA-D	VHA-c2	3702.Q9XGM1	3702.P59228	0.115	0	0	0	0.614	0.833	0.808	0.711	0.996
VHA-D	VHA-a1	3702.Q9XGM1	3702.Q8RWZ7	0.128	0	0	0	0.355	0.884	0.823	0.752	0.996
VHA-F	VHA-a3	3702.Q9ZQX4	3702.Q8W4S4	0.128	0	0	0	0.461	0.884	0.753	0.79	0.996
VHA-H	VHA-c''1	3702.Q9LX65	3702.Q9SZY7	0	0	0	0	0.219	0.926	0.841	0.678	0.996
VHA-C	VHA-c2	3702.Q9SDS7	3702.P59228	0	0.104	0	0	0.085	0.833	0.883	0.784	0.995
VHA-F	VHA-a1	3702.Q9ZQX4	3702.Q8RWZ7	0.128	0	0	0	0.453	0.884	0.753	0.721	0.995
VHA-F	VHA-c''1	3702.Q9ZQX4	3702.Q9SZY7	0.115	0	0	0	0.37	0.926	0.84	0.478	0.995
VHA-H	VHA-a3	3702.Q9LX65	3702.Q8W4S4	0	0	0	0	0.218	0.884	0.755	0.812	0.995
VHA-B2	VHA-c2	3702.Q9SZN1	3702.P59228	0.108	0	0	0	0.576	0.695	0.772	0.818	0.994
ATP5	F19C24.25	3702.Q96251	3702.Q96253	0	0	0	0	0.551	0.833	0.881	0.313	0.993
MQD22.17	T2K12.16	3702.Q96252	3702.Q9C5A9	0.097	0	0	0	0.487	0.731	0.945	0.236	0.993
VHA-H	VHA-c2	3702.Q9LX65	3702.P59228	0	0	0	0	0.094	0.833	0.733	0.852	0.993
VHA-c2	VHA-d2	3702.P59228	3702.Q9LHA4	0.108	0	0	0	0.604	0.695	0.772	0.786	0.993
ATP5	T2K12.16	3702.Q96251	3702.Q9C5A9	0.102	0	0	0	0.59	0.695	0.845	0.635	0.992
CCS	CSD2	3702.Q9LD47	3702.O78310	0	0	0.152	0.663	0.486	0.889	0.691	0.576	0.992
VHA-B2	VHA-a3	3702.Q9SZN1	3702.Q8W4S4	0.118	0	0	0	0.504	0.789	0.804	0.638	0.992
VHA-B2	VHA-c''1	3702.Q9SZN1	3702.Q9SZY7	0.108	0	0	0	0.592	0.884	0.757	0.411	0.992
VHA-D	VHA-E1	3702.Q9XGM1	3702.Q39258	0.122	0	0	0	0.759	0.893	0.601	0.32	0.992
VHA-D	VHA-E2	3702.Q9XGM1	3702.Q9C9Z8	0.122	0	0	0	0.745	0.893	0.601	0.32	0.992
VHA-F	VHA-c2	3702.Q9ZQX4	3702.P59228	0.115	0	0	0	0.378	0.831	0.733	0.758	0.992
VHA-c''1	VHA-d2	3702.Q9SZY7	3702.Q9LHA4	0.108	0	0	0	0.595	0.884	0.759	0.411	0.992
CCS	CSD1	3702.Q9LD47	3702.P24704	0	0	0.136	0.695	0.446	0.889	0.691	0.567	0.991
F19C24.25	MQD22.17	3702.Q96253	3702.Q96252	0	0	0	0	0.304	0.865	0.881	0.306	0.991
VHA-H	VHA-a1	3702.Q9LX65	3702.Q8RWZ7	0	0	0	0	0.058	0.884	0.755	0.721	0.991
VHA-a1	VHA-d2	3702.Q8RWZ7	3702.Q9LHA4	0.118	0	0	0	0.718	0.788	0.804	0.342	0.991
ATPC	T2K12.16	3702.Q96250	3702.Q9C5A9	0.08	0	0.476	0	0.458	0.567	0.827	0.617	0.99
VHA-A	VHA-E1	3702.O23654	3702.Q39258	0.113	0	0	0	0.679	0.833	0.684	0.448	0.99
VHA-E1	VHA-F	3702.Q39258	3702.Q9ZQX4	0.122	0	0	0	0.62	0.833	0.733	0.32	0.988
VHA-a3	VHA-c2	3702.Q8W4S4	3702.P59228	0.099	0	0	0	0.505	0.61	0.719	0.797	0.988
VHA-B2	VHA-E1	3702.Q9SZN1	3702.Q39258	0.113	0	0	0	0.676	0.84	0.685	0.283	0.987
VHA-B2	VHA-a1	3702.Q9SZN1	3702.Q8RWZ7	0.118	0	0.212	0	0.478	0.789	0.804	0.306	0.987
VHA-B2	VHA-E2	3702.Q9SZN1	3702.Q9C9Z8	0.113	0	0	0	0.661	0.84	0.685	0.283	0.987
VHA-A	VHA-E2	3702.O23654	3702.Q9C9Z8	0.113	0	0	0	0.653	0.833	0.684	0.283	0.986
VHA-E2	VHA-F	3702.Q9C9Z8	3702.Q9ZQX4	0.122	0	0	0	0.561	0.833	0.733	0.32	0.986
ATPC	MQD22.17	3702.Q96250	3702.Q96252	0.107	0	0	0	0.636	0.725	0.831	0.204	0.985
F19C24.25	T2K12.16	3702.Q96253	3702.Q9C5A9	0	0	0	0	0.046	0.789	0.881	0.302	0.981
VHA-A	VHA-c2	3702.O23654	3702.P59228	0.108	0	0	0	0.592	0.695	0.683	0.558	0.981
VHA-a1	VHA-c''1	3702.Q8RWZ7	3702.Q9SZY7	0.099	0	0	0	0.49	0.789	0.728	0.416	0.981
VHA-E1	VHA-H	3702.Q39258	3702.Q9LX65	0	0	0	0	0.388	0.833	0.733	0.32	0.979
VHA-a3	VHA-c''1	3702.Q8W4S4	3702.Q9SZY7	0.099	0	0	0	0.51	0.789	0.728	0.305	0.979
VHA-C	VHA-E1	3702.Q9SDS7	3702.Q39258	0	0	0	0	0.384	0.833	0.733	0.321	0.978
VHA-E2	VHA-H	3702.Q9C9Z8	3702.Q9LX65	0	0	0	0	0.347	0.833	0.733	0.32	0.977
ATPC1	T2K12.16	3702.Q01908	3702.Q9C5A9	0.08	0	0.473	0	0.424	0.567	0.716	0.434	0.976
VHA-C	VHA-E2	3702.Q9SDS7	3702.Q9C9Z8	0	0	0	0	0.306	0.833	0.733	0.321	0.976
FRO2	IRT1	3702.P92949	3702.Q38856	0	0	0	0	0.256	0	0	0.964	0.972
AHK2	AHK3	3702.Q9C5U2	3702.Q9C5U1	0	0	0.068	0.945	0.047	0.464	0.9	0.478	0.97
VHA-a1	VHA-c2	3702.Q8RWZ7	3702.P59228	0.099	0	0	0	0.49	0.61	0.719	0.503	0.97
MGP1	MQD22.17	3702.Q9SJ12	3702.Q96252	0	0	0	0	0.126	0.612	0.9	0.187	0.968
ATP5	ATPC1	3702.Q96251	3702.Q01908	0.108	0	0	0	0.581	0.616	0.744	0.243	0.967
ATPC1	PDE334	3702.Q01908	3702.Q42139	0	0	0	0	0.4	0.623	0.54	0.718	0.966
ATPC	F19C24.25	3702.Q96250	3702.Q96253	0	0	0	0	0.164	0.667	0.853	0.243	0.965
VHA-E1	VHA-d2	3702.Q39258	3702.Q9LHA4	0.113	0	0	0	0.671	0.695	0.528	0.283	0.964
VHA-E2	VHA-d2	3702.Q9C9Z8	3702.Q9LHA4	0.113	0	0	0	0.661	0.695	0.528	0.283	0.963
VHA-c''1	VHA-c2	3702.Q9SZY7	3702.P59228	0	0	0	0.816	0.482	0.695	0.684	0.354	0.963
MGP1	T2K12.16	3702.Q9SJ12	3702.Q9C5A9	0	0	0	0	0.079	0	0.9	0.574	0.957
ATPC1	MQD22.17	3702.Q01908	3702.Q96252	0.107	0	0	0	0.555	0.567	0.723	0.204	0.955
CCS	RAN1-2	3702.Q9LD47	3702.Q9S7J8	0.115	0	0	0	0.467	0.632	0.522	0.533	0.954
AHA2	FRO2	3702.P19456	3702.P92949	0	0	0	0	0	0	0	0.953	0.953
VHA-E1	VHA-c''1	3702.Q39258	3702.Q9SZY7	0.088	0	0	0	0.586	0.695	0.528	0.27	0.953
ATP5	VHA-c2	3702.Q96251	3702.P59228	0.106	0	0	0	0.524	0.545	0.716	0.2	0.948
VHA-E1	VHA-a3	3702.Q39258	3702.Q8W4S4	0.107	0	0	0	0.545	0.61	0.447	0.504	0.948
CCS	HMA5	3702.Q9LD47	3702.Q9SH30	0.115	0	0	0	0.467	0.632	0.522	0.465	0.947
BHLH47	ORG3	3702.Q9SN74	3702.Q9M1K0	0	0	0	0	0.305	0	0	0.926	0.946
CSD1	CSD2	3702.P24704	3702.O78310	0	0	0.058	0.964	0.45	0	0.9	0.072	0.945
BHLH47	FRO3	3702.Q9SN74	3702.F4I4K7	0	0	0	0	0.279	0	0	0.926	0.944
CCS	HMA1	3702.Q9LD47	3702.Q9M3H5	0.115	0	0	0	0.467	0.632	0.522	0.428	0.943
CCS	HMA2	3702.Q9LD47	3702.Q9SZW4	0.115	0	0	0	0.467	0.632	0.522	0.426	0.943
CCS	PAA1-2	3702.Q9LD47	3702.Q9SZC9	0.115	0	0	0	0.467	0.632	0.522	0.426	0.943
MTPA2	MTPC3	3702.Q9LXS1	3702.Q9M2P2	0.086	0	0	0	0.115	0	0	0.934	0.942
CCS	PAA2	3702.Q9LD47	3702.B9DFX7	0.115	0	0	0	0.467	0.632	0.522	0.408	0.941
IRT1	ORG3	3702.Q38856	3702.Q9M1K0	0	0	0	0	0.242	0	0	0.926	0.941
VHA-E2	VHA-c''1	3702.Q9C9Z8	3702.Q9SZY7	0.088	0	0	0	0.467	0.695	0.528	0.27	0.939
IRT1	NRAMP3	3702.Q38856	3702.Q9SNV9	0	0	0	0	0	0	0	0.938	0.938
VHA-E1	VHA-c2	3702.Q39258	3702.P59228	0.088	0	0	0	0.484	0.526	0.385	0.605	0.936
ATPC1	F19C24.25	3702.Q01908	3702.Q96253	0	0	0	0	0.068	0.667	0.759	0.243	0.935
NRAMP3	VIT1	3702.Q9SNV9	3702.Q9ZUA5	0	0	0	0	0	0	0	0.934	0.934
NRAMP4	VIT1	3702.Q9FN18	3702.Q9ZUA5	0	0	0	0	0	0	0	0.934	0.934
VIT1	VTL1	3702.Q9ZUA5	3702.Q9LPU9	0	0	0.411	0	0	0	0	0.893	0.934
ATP5	VHA-c''1	3702.Q96251	3702.Q9SZY7	0.106	0	0	0	0.546	0.545	0.605	0.2	0.931
FRO2	ORG2	3702.P92949	3702.Q9M1K1	0	0	0	0	0.072	0	0	0.929	0.931
BHLH47	ORG2	3702.Q9SN74	3702.Q9M1K1	0	0	0	0	0.099	0	0	0.926	0.93
FRO2	ORG3	3702.P92949	3702.Q9M1K0	0	0	0	0	0.072	0	0	0.928	0.93
IRT1	ORG2	3702.Q38856	3702.Q9M1K1	0	0	0	0	0.088	0	0	0.926	0.929
BHLH47	NAS4	3702.Q9SN74	3702.Q9C7X5	0	0	0	0	0.063	0	0	0.926	0.927
OPT3	YSL3	3702.O23482	3702.Q2EF88	0	0	0	0	0	0	0	0.927	0.927
BHLH47	FRO2	3702.Q9SN74	3702.P92949	0	0	0	0	0	0	0	0.926	0.926
DTX44	DTX55	3702.Q84K71	3702.Q9FH21	0	0	0	0	0	0	0	0.926	0.926
DTX44	DTX54	3702.Q84K71	3702.Q9LE20	0	0	0	0	0	0	0	0.926	0.926
ATP5	PDE334	3702.Q96251	3702.Q42139	0	0	0	0	0	0.779	0.54	0.314	0.924
NRAMP4	OPT3	3702.Q9FN18	3702.O23482	0	0	0	0	0.312	0	0	0.894	0.924
FRO3	NRAMP4	3702.F4I4K7	3702.Q9FN18	0	0	0	0	0.27	0	0	0.899	0.923
NRAMP4	ZIF1	3702.Q9FN18	3702.Q8RWN2	0	0	0	0	0.307	0	0	0.894	0.923
BHLH47	ZIF1	3702.Q9SN74	3702.Q8RWN2	0	0	0	0	0.251	0	0	0.899	0.921
ATP5	MGP1	3702.Q96251	3702.Q9SJ12	0	0	0	0	0.261	0	0.72	0.636	0.918
FRO3	NAS4	3702.F4I4K7	3702.Q9C7X5	0	0	0	0	0.117	0	0	0.912	0.918
FRO3	ZIF1	3702.F4I4K7	3702.Q8RWN2	0	0	0	0	0.224	0	0	0.899	0.918
VHA-E1	VHA-a1	3702.Q39258	3702.Q8RWZ7	0.107	0	0	0	0.537	0.61	0.447	0.209	0.916
VHA-E2	VHA-a1	3702.Q9C9Z8	3702.Q8RWZ7	0.107	0	0	0	0.537	0.61	0.447	0.209	0.916
VHA-E2	VHA-a3	3702.Q9C9Z8	3702.Q8W4S4	0.107	0	0	0	0.537	0.61	0.447	0.209	0.916
BHLH47	IRT1	3702.Q9SN74	3702.Q38856	0	0	0	0	0.06	0	0	0.914	0.915
FRO3	OPT3	3702.F4I4K7	3702.O23482	0	0	0	0	0.309	0	0	0.881	0.914
MQD22.17	VHA-C	3702.Q96252	3702.Q9SDS7	0	0	0	0	0.126	0	0.9	0.067	0.911
IREG2	MTPA2	3702.F4KGN5	3702.Q9LXS1	0	0	0	0	0.132	0	0	0.899	0.909
DTX43	FRO2	3702.Q9SFB0	3702.P92949	0	0	0	0	0.062	0	0	0.906	0.908
NAS4	ZIF1	3702.Q9C7X5	3702.Q8RWN2	0	0	0	0	0.14	0	0	0.898	0.908
FRO3	ORG3	3702.F4I4K7	3702.Q9M1K0	0	0	0	0	0.399	0	0	0.852	0.907
IREG2	IRT1	3702.F4KGN5	3702.Q38856	0	0	0	0	0.175	0	0	0.891	0.907
VHA-a1	VHA-a3	3702.Q8RWZ7	3702.Q8W4S4	0	0	0.057	0.967	0.065	0	0.9	0.069	0.906
IRT1	NRAMP1	3702.Q38856	3702.Q9SAH8	0	0	0	0	0.073	0	0	0.901	0.905
T2K12.16	VHA-C	3702.Q9C5A9	3702.Q9SDS7	0	0	0	0	0.071	0	0.9	0.049	0.904
AHA2	IRT1	3702.P19456	3702.Q38856	0	0	0	0	0.08	0	0	0.899	0.903
FRO2	NRAMP3	3702.P92949	3702.Q9SNV9	0	0	0	0	0.054	0	0	0.902	0.903
FRO3	IRT1	3702.F4I4K7	3702.Q38856	0	0	0	0	0.076	0	0	0.9	0.903
IRT1	OPT3	3702.Q38856	3702.O23482	0	0	0	0	0.079	0	0	0.899	0.903
IRT1	NRAMP4	3702.Q38856	3702.Q9FN18	0	0	0	0	0.045	0	0	0.902	0.903
DTX19	DTX43	3702.Q9LUH2	3702.Q9SFB0	0	0	0	0	0.069	0	0	0.9	0.902
VHA-E1	VHA-E2	3702.Q39258	3702.Q9C9Z8	0	0	0.054	0.973	0	0	0.9	0	0.901
DTX46	DTX55	3702.Q8W4G3	3702.Q9FH21	0	0	0	0	0	0	0	0.9	0.9
FRO2	OPT3	3702.P92949	3702.O23482	0	0	0	0	0	0	0	0.9	0.9
FRO2	NAS4	3702.P92949	3702.Q9C7X5	0	0	0	0	0	0	0	0.9	0.9
FRO2	NRAMP4	3702.P92949	3702.Q9FN18	0	0	0	0	0.054	0	0	0.898	0.9
IRT1	NAS4	3702.Q38856	3702.Q9C7X5	0	0	0	0	0.048	0	0	0.899	0.899
FRO2	NRAMP1	3702.P92949	3702.Q9SAH8	0	0	0	0	0.077	0	0	0.894	0.898
DTX46	DTX54	3702.Q8W4G3	3702.Q9LE20	0	0	0	0	0	0	0	0.897	0.897
NAS4	ORG3	3702.Q9C7X5	3702.Q9M1K0	0	0	0	0	0.175	0	0	0.881	0.897
NAS4	ORG2	3702.Q9C7X5	3702.Q9M1K1	0	0	0	0	0.094	0	0	0.892	0.897
ABCI11	TIC21	3702.Q8LEF6	3702.Q9SHU7	0	0	0	0	0.086	0	0.046	0.891	0.896
F28A23.170	VHA-H	3702.F4JJY3	3702.Q9LX65	0	0	0	0	0	0.894	0	0	0.894
F28A23.170	VHA-D	3702.F4JJY3	3702.Q9XGM1	0	0	0	0	0	0.894	0	0	0.894
F28A23.170	VHA-C	3702.F4JJY3	3702.Q9SDS7	0	0	0	0	0	0.894	0	0	0.894
OPT3	YSL2	3702.O23482	3702.Q6R3K9	0	0	0	0	0	0	0	0.892	0.892
MTPA2	ZIF1	3702.Q9LXS1	3702.Q8RWN2	0	0	0	0	0.056	0	0	0.889	0.891
IRT1	MTPA2	3702.Q38856	3702.Q9LXS1	0	0	0	0	0.45	0	0	0.806	0.889
DTX19	DTX42	3702.Q9LUH2	3702.Q9SYD6	0	0	0	0	0	0	0	0.882	0.882
FRO7	TIC21	3702.Q3KTM0	3702.Q9SHU7	0	0	0	0	0.046	0	0	0.881	0.881
IREG3	TIC21	3702.Q8W4E7	3702.Q9SHU7	0	0	0	0	0.058	0.042	0	0.876	0.878
MQD22.17	VHA-c2	3702.Q96252	3702.P59228	0.099	0	0	0	0.515	0.52	0.392	0.173	0.875
BHLH47	OPT3	3702.Q9SN74	3702.O23482	0	0	0	0	0.305	0	0	0.824	0.872
ATPC	VHA-B2	3702.Q96250	3702.Q9SZN1	0	0	0	0	0.333	0.048	0.761	0.241	0.869
MQD22.17	VHA-c''1	3702.Q96252	3702.Q9SZY7	0.099	0	0	0	0.492	0.52	0.392	0.173	0.869
ATPC	MGP1	3702.Q96250	3702.Q9SJ12	0	0	0	0	0.211	0	0.72	0.439	0.865
DTX43	IRT1	3702.Q9SFB0	3702.Q38856	0	0	0	0	0.1	0	0	0.853	0.862
IREG3	MFL1	3702.Q8W4E7	3702.Q9FHX2	0	0	0	0	0.069	0	0	0.858	0.862
VHA-E2	VHA-c2	3702.Q9C9Z8	3702.P59228	0.088	0	0	0	0.467	0.526	0.385	0.177	0.862
FRO1-2	IRT1	3702.Q9LMM2	3702.Q38856	0	0	0	0	0	0	0	0.861	0.861
NAS4	OPT3	3702.Q9C7X5	3702.O23482	0	0	0	0	0.305	0	0	0.808	0.86
DTX46	DTX48	3702.Q8W4G3	3702.Q9SLV0	0	0	0	0	0	0	0	0.859	0.859
ABCI8	ISU1	3702.Q9ZS97	3702.O49627	0.116	0	0	0	0.677	0	0.261	0.408	0.858
BHLH47	BTS	3702.Q9SN74	3702.Q8LPQ5	0	0	0	0	0.313	0	0	0.802	0.858
F28A23.170	VHA-B2	3702.F4JJY3	3702.Q9SZN1	0	0	0	0	0	0.849	0	0.081	0.855
IREG2	NRAMP4	3702.F4KGN5	3702.Q9FN18	0	0	0	0	0	0	0	0.854	0.854
OPT3	ZIF1	3702.O23482	3702.Q8RWN2	0	0	0	0	0.304	0	0	0.796	0.851
F17O14.12	ZIP3	3702.Q9C9Z1	3702.Q9SLG3	0	0	0	0	0.072	0.072	0.051	0.837	0.849
F28A23.170	VHA-d2	3702.F4JJY3	3702.Q9LHA4	0	0	0	0	0	0.849	0	0	0.849
F28A23.170	VHA-A	3702.F4JJY3	3702.O23654	0	0	0	0	0	0.849	0	0	0.849
BTS	ORG3	3702.Q8LPQ5	3702.Q9M1K0	0	0	0	0	0.309	0	0	0.79	0.848
ABCG37	IRT1	3702.Q9LFH0	3702.Q38856	0	0	0	0	0.153	0	0	0.826	0.846
ZIP4-2	ZTP29	3702.O04089	3702.Q940Q3	0	0	0	0	0.095	0.072	0.051	0.828	0.844
MQD22.17	PDE334	3702.Q96252	3702.Q42139	0	0	0	0	0.089	0.526	0.54	0.3	0.842
OPT3	ORG3	3702.O23482	3702.Q9M1K0	0	0	0	0	0.26	0	0	0.794	0.841
BHLH47	NRAMP4	3702.Q9SN74	3702.Q9FN18	0	0	0	0	0.251	0	0	0.796	0.84
ORG2	ORG3	3702.Q9M1K1	3702.Q9M1K0	0	0	0	0.978	0.446	0	0	0.724	0.84
F17O14.12	ZIP6	3702.Q9C9Z1	3702.O64738	0	0	0	0	0.072	0.072	0.051	0.823	0.836
HMA5	ZTP29	3702.Q9SH30	3702.Q940Q3	0.106	0	0	0	0	0	0	0.824	0.836
ORG3	ZIF1	3702.Q9M1K0	3702.Q8RWN2	0	0	0	0	0.274	0	0	0.784	0.836
COPT2	IRT1	3702.Q9STG2	3702.Q38856	0	0	0	0	0.18	0	0	0.808	0.835
T2K12.16	VHA-B2	3702.Q9C5A9	3702.Q9SZN1	0	0	0	0.629	0.1	0.107	0.734	0.317	0.835
FRO3	ORG2	3702.F4I4K7	3702.Q9M1K1	0	0	0	0	0.105	0	0	0.822	0.833
MTPC3	NRAMP4	3702.Q9M2P2	3702.Q9FN18	0.073	0	0	0	0	0	0	0.827	0.833
F17O14.12	ZIP4-2	3702.Q9C9Z1	3702.O04089	0	0	0	0	0.075	0.072	0.051	0.818	0.832
F17O14.12	ZIP11	3702.Q9C9Z1	3702.Q94EG9	0	0	0	0	0.075	0.072	0.051	0.818	0.832
MTPA2	NRAMP4	3702.Q9LXS1	3702.Q9FN18	0.071	0	0	0	0.048	0	0	0.826	0.832
OPT4	YSL6	3702.Q9FME8	3702.Q6R3K6	0	0	0	0	0.059	0	0	0.829	0.832
ABCG37	FRO2	3702.Q9LFH0	3702.P92949	0	0	0	0	0.089	0	0	0.823	0.831
ZIP11	ZTP29	3702.Q94EG9	3702.Q940Q3	0	0	0	0	0.072	0.072	0.051	0.818	0.831
ATP5	VHA-B2	3702.Q96251	3702.Q9SZN1	0	0	0	0	0.176	0	0.791	0.091	0.83
IREG2	MTPC3	3702.F4KGN5	3702.Q9M2P2	0	0	0	0	0.08	0	0	0.823	0.83
IREG2	NRAMP3	3702.F4KGN5	3702.Q9SNV9	0	0	0	0	0	0	0	0.83	0.83
MQD22.17	VHA-B2	3702.Q96252	3702.Q9SZN1	0	0	0	0	0.211	0	0.782	0.09	0.83
MTPC3	VIT1	3702.Q9M2P2	3702.Q9ZUA5	0.059	0	0	0	0	0.046	0	0.824	0.828
MTPC3	NRAMP3	3702.Q9M2P2	3702.Q9SNV9	0.073	0	0	0	0	0	0	0.821	0.827
CGLD27	OPT3	3702.Q9FN15	3702.O23482	0	0	0	0	0.269	0	0	0.773	0.826
FRO2	MTPA2	3702.P92949	3702.Q9LXS1	0	0	0	0	0.192	0	0	0.794	0.826
PDE334	VHA-c2	3702.Q42139	3702.P59228	0	0	0	0	0.061	0.63	0.54	0	0.826
ABCG37	BGLU42	3702.Q9LFH0	3702.Q9FIW4	0	0	0	0	0	0	0	0.825	0.825
ATPC1	VHA-B2	3702.Q01908	3702.Q9SZN1	0	0	0	0	0.108	0.048	0.761	0.241	0.825
NRAMP4	ORG3	3702.Q9FN18	3702.Q9M1K0	0	0	0	0	0.199	0	0	0.791	0.825
ABCI11	MFL1	3702.Q8LEF6	3702.Q9FHX2	0	0	0	0	0.06	0	0	0.82	0.823
BGLU42	FRO2	3702.Q9FIW4	3702.P92949	0	0	0	0	0	0	0	0.822	0.822
COPT2	YSL2	3702.Q9STG2	3702.Q6R3K9	0	0	0	0	0.203	0	0	0.786	0.822
IREG2	NAS4	3702.F4KGN5	3702.Q9C7X5	0	0	0	0	0	0	0	0.821	0.821
NAS4	NRAMP4	3702.Q9C7X5	3702.Q9FN18	0	0	0	0	0.117	0	0	0.806	0.821
NRAMP3	YSL3	3702.Q9SNV9	3702.Q2EF88	0	0	0	0	0	0	0	0.821	0.821
COPT2	HMA5	3702.Q9STG2	3702.Q9SH30	0	0	0	0	0	0.067	0	0.815	0.82
IRT1	MTPC3	3702.Q38856	3702.Q9M2P2	0	0	0	0	0.099	0	0	0.809	0.82
HMA2	NRAMP3	3702.Q9SZW4	3702.Q9SNV9	0.042	0	0	0	0.072	0.045	0	0.812	0.819
MTPC3	NRAMP1	3702.Q9M2P2	3702.Q9SAH8	0.073	0	0	0	0	0	0	0.812	0.818
MTPA2	NRAMP3	3702.Q9LXS1	3702.Q9SNV9	0.071	0	0	0	0	0	0	0.81	0.816
ATPC1	VHA-c2	3702.Q01908	3702.P59228	0.085	0	0	0	0.458	0.413	0.359	0.164	0.815
NRAMP1	VIT1	3702.Q9SAH8	3702.Q9ZUA5	0	0	0	0	0	0	0	0.815	0.815
OPT7	YSL6	3702.O82485	3702.Q6R3K6	0	0	0	0	0.129	0	0	0.797	0.815
F17A17.6	MTPA2	3702.Q9S7W4	3702.Q9LXS1	0	0	0	0	0.129	0	0	0.796	0.814
MFL1	TIC21	3702.Q9FHX2	3702.Q9SHU7	0	0	0	0	0.082	0	0	0.806	0.814
ATPC	VHA-c''1	3702.Q96250	3702.Q9SZY7	0.085	0	0	0	0.476	0.413	0.359	0.125	0.813
ATPC	VHA-c2	3702.Q96250	3702.P59228	0.085	0	0	0	0.469	0.413	0.359	0.125	0.811
COPT2	FRO2	3702.Q9STG2	3702.P92949	0	0	0	0	0.072	0	0	0.805	0.811
COPT2	HMA1	3702.Q9STG2	3702.Q9M3H5	0	0	0	0	0	0.067	0	0.806	0.811
MTPA2	ORG3	3702.Q9LXS1	3702.Q9M1K0	0	0	0	0	0.179	0	0	0.779	0.81
ABCB25	ISU1	3702.Q9LVM1	3702.O49627	0	0	0	0	0.058	0	0	0.806	0.809
DTX43	NAS4	3702.Q9SFB0	3702.Q9C7X5	0	0	0	0	0	0	0	0.809	0.809
MQD22.17	VHA-F	3702.Q96252	3702.Q9ZQX4	0	0	0	0	0.194	0	0.678	0.323	0.809
IRT1	VIT1	3702.Q38856	3702.Q9ZUA5	0	0	0	0	0	0	0	0.808	0.808
COPT2	FRO3	3702.Q9STG2	3702.F4I4K7	0	0	0	0	0.054	0	0	0.804	0.807
FRO2	IREG2	3702.P92949	3702.F4KGN5	0	0	0	0	0.099	0	0	0.795	0.807
FRO2	NAS3	3702.P92949	3702.O80483	0	0	0	0	0	0	0	0.807	0.807
OPT3	ORG2	3702.O23482	3702.Q9M1K1	0	0	0	0	0.099	0	0	0.795	0.807
OPT5	YSL6	3702.Q9SUA4	3702.Q6R3K6	0	0	0	0	0	0	0	0.807	0.807
PDE334	T2K12.16	3702.Q42139	3702.Q9C5A9	0	0	0	0	0	0.526	0.54	0.186	0.807
ATPC1	VHA-c''1	3702.Q01908	3702.Q9SZY7	0.085	0	0	0	0.458	0.413	0.359	0.125	0.806
BTS	ORG2	3702.Q8LPQ5	3702.Q9M1K1	0	0	0	0	0.14	0	0	0.784	0.806
F17A17.6	IRT1	3702.Q9S7W4	3702.Q38856	0	0	0	0	0.11	0	0	0.791	0.806
ZIP11	ZIP4-2	3702.Q94EG9	3702.O04089	0	0	0	0	0	0	0	0.806	0.806
FRO1-2	NRAMP3	3702.Q9LMM2	3702.Q9SNV9	0	0	0	0	0.054	0	0	0.803	0.805
FRO2	VIT1	3702.P92949	3702.Q9ZUA5	0	0	0	0	0	0	0	0.805	0.805
FRO7	NRAMP3	3702.Q3KTM0	3702.Q9SNV9	0	0	0	0	0.054	0	0	0.803	0.805
NAS3	YSL3	3702.O80483	3702.Q2EF88	0	0	0	0	0.062	0	0	0.8	0.805
DTX43	YSL3	3702.Q9SFB0	3702.Q2EF88	0	0	0	0	0	0	0	0.804	0.804
F19C24.25	VHA-c2	3702.Q96253	3702.P59228	0	0	0	0	0.113	0.619	0.405	0.141	0.804
FRO3	NRAMP3	3702.F4I4K7	3702.Q9SNV9	0	0	0	0	0.054	0	0	0.801	0.804
HMA2	NRAMP4	3702.Q9SZW4	3702.Q9FN18	0.042	0	0	0	0.074	0.045	0	0.796	0.804
ABCI11	IREG3	3702.Q8LEF6	3702.Q8W4E7	0	0	0	0	0.072	0	0	0.796	0.802
BGLU42	IRT1	3702.Q9FIW4	3702.Q38856	0	0	0	0	0.046	0	0	0.801	0.802
COPT2	NRAMP4	3702.Q9STG2	3702.Q9FN18	0	0	0	0	0	0	0	0.802	0.802
F17A17.6	FRO2	3702.Q9S7W4	3702.P92949	0	0	0	0	0.095	0	0	0.791	0.802
F19C24.25	VHA-c''1	3702.Q96253	3702.Q9SZY7	0	0	0	0	0.1	0.619	0.405	0.141	0.801
ABCI11	FRO7	3702.Q8LEF6	3702.Q3KTM0	0	0	0	0	0.069	0	0	0.795	0.8
FRO3	VIT1	3702.F4I4K7	3702.Q9ZUA5	0	0	0	0	0	0	0	0.8	0.8
NAS4	YSL2	3702.Q9C7X5	3702.Q6R3K9	0	0	0	0	0	0	0	0.8	0.8
OPT7	YSL3	3702.O82485	3702.Q2EF88	0	0	0	0	0	0	0	0.8	0.8
CGLD27	F17A17.6	3702.Q9FN15	3702.Q9S7W4	0	0	0	0	0.078	0	0	0.791	0.799
DTX43	DTX48	3702.Q9SFB0	3702.Q9SLV0	0	0	0	0	0.065	0	0	0.794	0.799
FRO2	YSL3	3702.P92949	3702.Q2EF88	0	0	0	0	0	0	0	0.799	0.799
FRO7	VIT1	3702.Q3KTM0	3702.Q9ZUA5	0	0	0	0	0	0	0	0.799	0.799
HMA2	IRT1	3702.Q9SZW4	3702.Q38856	0	0	0	0	0	0	0	0.799	0.799
NRAMP3	OPT3	3702.Q9SNV9	3702.O23482	0	0	0	0	0.045	0	0	0.798	0.799
OPT3	YSL6	3702.O23482	3702.Q6R3K6	0	0	0	0	0	0	0	0.799	0.799
ZIFL2	ZTP29	3702.Q3EAQ5	3702.Q940Q3	0	0	0	0	0.073	0	0	0.793	0.799
ABCG11	ABCG12	3702.Q8RXN0	3702.Q9C8K2	0	0	0.065	0.951	0.407	0.23	0	0.583	0.798
DTX43	NRAMP3	3702.Q9SFB0	3702.Q9SNV9	0	0	0	0	0.045	0	0	0.797	0.798
FRO7	NRAMP4	3702.Q3KTM0	3702.Q9FN18	0	0	0	0	0.054	0	0	0.795	0.798
IRT1	NRAMP6	3702.Q38856	3702.Q9S9N8	0	0	0	0	0	0	0	0.798	0.798
OPT4	YSL2	3702.Q9FME8	3702.Q6R3K9	0	0	0	0	0	0	0	0.798	0.798
ORG2	ZIF1	3702.Q9M1K1	3702.Q8RWN2	0	0	0	0	0.108	0	0	0.783	0.798
FRO3	MTPA2	3702.F4I4K7	3702.Q9LXS1	0	0	0	0	0.062	0	0	0.793	0.797
IREG2	ORG3	3702.F4KGN5	3702.Q9M1K0	0	0	0	0	0.076	0	0	0.79	0.797
DTX18	DTX44	3702.Q9LUH3	3702.Q84K71	0	0	0	0	0	0	0	0.796	0.796
DTX43	NRAMP4	3702.Q9SFB0	3702.Q9FN18	0	0	0	0	0	0	0	0.796	0.796
HMA2	ZIF1	3702.Q9SZW4	3702.Q8RWN2	0	0	0	0	0	0	0	0.796	0.796
IREG3	NRAMP4	3702.Q8W4E7	3702.Q9FN18	0	0	0	0	0	0	0	0.796	0.796
ATP5	VHA-F	3702.Q96251	3702.Q9ZQX4	0	0	0	0	0.184	0	0.694	0.246	0.795
DTX19	DTX46	3702.Q9LUH2	3702.Q8W4G3	0	0	0	0	0	0	0	0.795	0.795
DTX43	OPT3	3702.Q9SFB0	3702.O23482	0	0	0	0	0	0	0	0.795	0.795
DTX43	ZIF1	3702.Q9SFB0	3702.Q8RWN2	0	0	0	0	0	0	0	0.795	0.795
DTX43	ORG3	3702.Q9SFB0	3702.Q9M1K0	0	0	0	0	0.062	0	0	0.791	0.795
FRO2	ZIF1	3702.P92949	3702.Q8RWN2	0	0	0	0	0	0	0	0.795	0.795
FRO3	VTL1	3702.F4I4K7	3702.Q9LPU9	0	0	0	0	0	0	0	0.795	0.795
FRO7	IRT1	3702.Q3KTM0	3702.Q38856	0	0	0	0	0	0	0	0.795	0.795
IREG2	ZIF1	3702.F4KGN5	3702.Q8RWN2	0	0	0	0	0	0	0	0.795	0.795
ABCI10	ABCI8	3702.Q8H1R4	3702.Q9ZS97	0	0	0	0	0	0	0	0.794	0.794
DTX19	DTX44	3702.Q9LUH2	3702.Q84K71	0	0	0	0	0	0	0	0.794	0.794
DTX43	YSL2	3702.Q9SFB0	3702.Q6R3K9	0	0	0	0	0.061	0	0	0.79	0.794
F17A17.6	OPT3	3702.Q9S7W4	3702.O23482	0	0	0	0	0.056	0	0	0.791	0.794
FRO2	YSL2	3702.P92949	3702.Q6R3K9	0	0	0	0	0	0	0	0.794	0.794
FRO7	MFL1	3702.Q3KTM0	3702.Q9FHX2	0	0	0	0	0	0	0	0.794	0.794
IRT1	YSL2	3702.Q38856	3702.Q6R3K9	0	0	0	0	0	0	0	0.794	0.794
MTPA2	OPT3	3702.Q9LXS1	3702.O23482	0	0	0	0	0.054	0	0	0.792	0.794
NRAMP4	YSL3	3702.Q9FN18	3702.Q2EF88	0	0	0	0	0	0	0	0.794	0.794
BHLH47	DTX43	3702.Q9SN74	3702.Q9SFB0	0	0	0	0	0	0	0	0.793	0.793
COPT2	OPT3	3702.Q9STG2	3702.O23482	0	0	0	0	0.081	0	0	0.784	0.793
DTX14	DTX44	3702.Q9C994	3702.Q84K71	0	0	0	0	0	0	0	0.793	0.793
DTX41	DTX43	3702.Q9LYT3	3702.Q9SFB0	0	0	0	0	0	0	0	0.793	0.793
DTX42	DTX48	3702.Q9SYD6	3702.Q9SLV0	0	0	0	0	0	0	0	0.793	0.793
DTX43	NRAMP1	3702.Q9SFB0	3702.Q9SAH8	0	0	0	0	0.076	0	0	0.785	0.793
DTX44	DTX48	3702.Q84K71	3702.Q9SLV0	0	0	0	0	0	0	0	0.793	0.793
IRT1	YSL3	3702.Q38856	3702.Q2EF88	0	0	0	0	0	0	0	0.793	0.793
IRT1	ZIF1	3702.Q38856	3702.Q8RWN2	0	0	0	0	0	0	0	0.793	0.793
NAS4	YSL3	3702.Q9C7X5	3702.Q2EF88	0	0	0	0	0	0	0	0.793	0.793
NRAMP3	YSL6	3702.Q9SNV9	3702.Q6R3K6	0	0	0	0	0	0	0	0.793	0.793
NRAMP4	ORG2	3702.Q9FN18	3702.Q9M1K1	0	0	0	0	0.084	0	0	0.784	0.793
VIT1	YSL6	3702.Q9ZUA5	3702.Q6R3K6	0	0	0	0	0	0	0	0.793	0.793
DTX18	DTX46	3702.Q9LUH3	3702.Q8W4G3	0	0	0	0	0	0	0	0.792	0.792
DTX43	FRO3	3702.Q9SFB0	3702.F4I4K7	0	0	0	0	0	0	0	0.792	0.792
DTX43	ORG2	3702.Q9SFB0	3702.Q9M1K1	0	0	0	0	0	0	0	0.792	0.792
FREE1	IRT1	3702.Q9ASS2	3702.Q38856	0	0	0	0	0	0.292	0	0.719	0.792
IRT1	NAS3	3702.Q38856	3702.O80483	0	0	0	0	0	0	0	0.792	0.792
NRAMP3	ZIF1	3702.Q9SNV9	3702.Q8RWN2	0	0	0	0	0	0	0	0.792	0.792
VIT1	YSL2	3702.Q9ZUA5	3702.Q6R3K9	0	0	0	0	0	0	0	0.792	0.792
ABCI11	ABCI8	3702.Q8LEF6	3702.Q9ZS97	0	0	0	0	0	0	0	0.791	0.791
FRO3	NAS3	3702.F4I4K7	3702.O80483	0	0	0	0	0	0	0	0.791	0.791
FRO7	YSL6	3702.Q3KTM0	3702.Q6R3K6	0	0	0	0	0.06	0	0	0.787	0.791
IREG2	ORG2	3702.F4KGN5	3702.Q9M1K1	0	0	0	0	0	0	0	0.791	0.791
NAS3	ZIF1	3702.O80483	3702.Q8RWN2	0	0	0	0	0	0	0	0.791	0.791
NRAMP4	YSL2	3702.Q9FN18	3702.Q6R3K9	0	0	0	0	0.042	0	0	0.791	0.791
OPT3	VIT1	3702.O23482	3702.Q9ZUA5	0	0	0	0	0	0	0	0.791	0.791
YSL2	ZTP29	3702.Q6R3K9	3702.Q940Q3	0	0	0	0	0	0	0	0.791	0.791
FRO1-2	NRAMP1	3702.Q9LMM2	3702.Q9SAH8	0	0	0	0	0.054	0	0	0.787	0.79
FRO3	IREG2	3702.F4I4K7	3702.F4KGN5	0	0	0	0	0.061	0	0	0.784	0.788
OPT5	YSL2	3702.Q9SUA4	3702.Q6R3K9	0	0	0	0	0	0	0	0.788	0.788
COPT2	IREG2	3702.Q9STG2	3702.F4KGN5	0	0	0	0	0.046	0	0	0.786	0.787
T2K12.16	VHA-F	3702.Q9C5A9	3702.Q9ZQX4	0.091	0	0	0	0.072	0	0.676	0.309	0.786
AHA2	ORG2	3702.P19456	3702.Q9M1K1	0	0	0	0	0	0	0	0.785	0.785
BHLH47	VTL1	3702.Q9SN74	3702.Q9LPU9	0	0	0	0	0	0	0	0.785	0.785
DTX21	DTX42	3702.Q8W488	3702.Q9SYD6	0	0	0	0	0	0	0	0.785	0.785
DTX41	DTX42	3702.Q9LYT3	3702.Q9SYD6	0	0	0	0	0	0	0	0.785	0.785
F17A17.6	FRO3	3702.Q9S7W4	3702.F4I4K7	0	0	0	0	0	0	0	0.785	0.785
IREG2	VIT1	3702.F4KGN5	3702.Q9ZUA5	0	0	0	0	0	0	0	0.785	0.785
MQD22.17	VHA-A	3702.Q96252	3702.O23654	0	0	0	0	0.173	0	0.697	0.211	0.785
MTPA2	NAS4	3702.Q9LXS1	3702.Q9C7X5	0	0	0	0	0	0	0	0.785	0.785
OPT7	ZIP11	3702.O82485	3702.Q94EG9	0	0	0	0	0.045	0	0	0.785	0.785
VIT1	YSL3	3702.Q9ZUA5	3702.Q2EF88	0	0	0	0	0	0	0	0.785	0.785
VIT1	ZIF1	3702.Q9ZUA5	3702.Q8RWN2	0	0	0	0	0	0	0	0.785	0.785
AHA2	BHLH47	3702.P19456	3702.Q9SN74	0	0	0	0	0	0	0	0.784	0.784
DTX14	DTX46	3702.Q9C994	3702.Q8W4G3	0	0	0	0	0	0	0	0.784	0.784
DTX43	VIT1	3702.Q9SFB0	3702.Q9ZUA5	0	0	0	0	0	0	0	0.784	0.784
DTX44	DTX51	3702.Q84K71	3702.Q9SZE2	0	0	0	0	0	0	0	0.784	0.784
F17A17.6	IREG2	3702.Q9S7W4	3702.F4KGN5	0	0	0	0	0.045	0	0	0.784	0.784
YSL2	ZIF1	3702.Q6R3K9	3702.Q8RWN2	0	0	0	0	0	0	0	0.784	0.784
ATPC1	VHA-A	3702.Q01908	3702.O23654	0	0	0	0	0.068	0.078	0.668	0.329	0.783
HMA2	MTPA2	3702.Q9SZW4	3702.Q9LXS1	0.077	0	0	0	0.176	0	0	0.738	0.783
IREG2	OPT3	3702.F4KGN5	3702.O23482	0	0	0	0	0	0	0	0.783	0.783
FRO3	YSL2	3702.F4I4K7	3702.Q6R3K9	0	0	0	0	0	0	0	0.782	0.782
AHA2	ORG3	3702.P19456	3702.Q9M1K0	0	0	0	0	0	0	0	0.78	0.78
NAS3	OPT3	3702.O80483	3702.O23482	0	0	0	0	0	0	0	0.78	0.78
ZIP3	ZTP29	3702.Q9SLG3	3702.Q940Q3	0	0	0	0	0.072	0.072	0.051	0.763	0.78
AHA2	FRO3	3702.P19456	3702.F4I4K7	0	0	0	0	0	0	0	0.779	0.779
ABCG37	AHA2	3702.Q9LFH0	3702.P19456	0	0	0	0	0.11	0.052	0	0.758	0.778
COPT2	ORG3	3702.Q9STG2	3702.Q9M1K0	0	0	0	0	0.116	0	0	0.76	0.778
F28A23.170	VHA-F	3702.F4JJY3	3702.Q9ZQX4	0	0	0	0	0	0.777	0	0	0.777
NRAMP1	ORG2	3702.Q9SAH8	3702.Q9M1K1	0	0	0	0	0	0	0	0.777	0.777
AHA2	FER4	3702.P19456	3702.Q9S756	0	0	0	0	0	0	0	0.776	0.776
CGLD27	IRT1	3702.Q9FN15	3702.Q38856	0	0	0	0	0.048	0	0	0.774	0.775
ABCG11	ABCG14	3702.Q8RXN0	3702.Q9C6W5	0	0	0.108	0.728	0	0.292	0	0.67	0.773
AHA2	OPT3	3702.P19456	3702.O23482	0	0	0	0	0	0	0	0.772	0.772
BHLH47	IREG2	3702.Q9SN74	3702.F4KGN5	0	0	0	0	0	0	0	0.771	0.771
BHLH47	YSL2	3702.Q9SN74	3702.Q6R3K9	0	0	0	0	0	0	0	0.771	0.771
COPT2	YSL3	3702.Q9STG2	3702.Q2EF88	0	0	0	0	0	0	0	0.771	0.771
DTX42	DTX51	3702.Q9SYD6	3702.Q9SZE2	0	0	0	0	0	0	0	0.771	0.771
DTX43	IREG2	3702.Q9SFB0	3702.F4KGN5	0	0	0	0	0.099	0	0	0.757	0.771
AHA2	DTX43	3702.P19456	3702.Q9SFB0	0	0	0	0	0.09	0	0	0.758	0.77
HMA1	NRAMP3	3702.Q9M3H5	3702.Q9SNV9	0.042	0	0	0	0.072	0.045	0	0.761	0.77
HMA2	NRAMP1	3702.Q9SZW4	3702.Q9SAH8	0.042	0	0	0	0.072	0.045	0	0.761	0.77
ATPC	VHA-F	3702.Q96250	3702.Q9ZQX4	0	0	0	0	0.127	0	0.648	0.308	0.769
F19C24.25	MGP1	3702.Q96253	3702.Q9SJ12	0	0	0	0	0.211	0	0.72	0	0.769
ZIFL1	ZTP29	3702.Q94BZ1	3702.Q940Q3	0	0	0	0	0.076	0	0	0.759	0.768
COPT2	CSD1	3702.Q9STG2	3702.P24704	0	0	0	0	0	0	0	0.767	0.767
ATPC1	VHA-F	3702.Q01908	3702.Q9ZQX4	0	0	0	0	0.056	0	0.648	0.351	0.766
T2K12.16	VHA-A	3702.Q9C5A9	3702.O23654	0.073	0	0	0.608	0.102	0.067	0.63	0.311	0.766
FER4	NRAMP4	3702.Q9S756	3702.Q9FN18	0.098	0	0	0	0	0	0	0.75	0.765
ATPC	VHA-A	3702.Q96250	3702.O23654	0	0	0	0	0.203	0.078	0.668	0.142	0.763
CGLD27	MTPA2	3702.Q9FN15	3702.Q9LXS1	0	0	0	0	0.045	0	0	0.761	0.762
NRAMP4	YSL6	3702.Q9FN18	3702.Q6R3K6	0	0	0	0	0.057	0	0	0.758	0.762
OPT7	YSL2	3702.O82485	3702.Q6R3K9	0	0	0	0	0	0	0	0.761	0.761
BGLU42	ORG3	3702.Q9FIW4	3702.Q9M1K0	0	0	0	0	0	0	0	0.76	0.76
DTX18	DTX42	3702.Q9LUH3	3702.Q9SYD6	0	0	0	0	0	0	0	0.76	0.76
BTS	OPT3	3702.Q8LPQ5	3702.O23482	0	0	0	0	0.424	0	0	0.6	0.759
VTL1	ZIF1	3702.Q9LPU9	3702.Q8RWN2	0	0	0	0	0	0	0	0.759	0.759
YSL3	ZIP11	3702.Q2EF88	3702.Q94EG9	0	0	0	0	0	0	0	0.759	0.759
DTX42	DTX55	3702.Q9SYD6	3702.Q9FH21	0	0	0	0	0	0	0	0.758	0.758
FRO7	IREG3	3702.Q3KTM0	3702.Q8W4E7	0	0	0	0	0.109	0	0	0.74	0.758
NAS4	VIT1	3702.Q9C7X5	3702.Q9ZUA5	0	0	0	0	0	0	0	0.757	0.757
NRAMP3	YSL2	3702.Q9SNV9	3702.Q6R3K9	0	0	0	0	0	0	0	0.757	0.757
T2K12.16	VHA-c2	3702.Q9C5A9	3702.P59228	0.076	0	0	0	0.375	0.363	0.312	0.189	0.757
TIC21	YSL6	3702.Q9SHU7	3702.Q6R3K6	0	0	0	0	0	0	0	0.757	0.757
NRAMP3	ZIP6	3702.Q9SNV9	3702.O64738	0	0	0	0	0	0	0	0.756	0.756
F17A17.6	ORG3	3702.Q9S7W4	3702.Q9M1K0	0	0	0	0	0.043	0	0	0.755	0.755
AHA2	NAS4	3702.P19456	3702.Q9C7X5	0	0	0	0	0	0	0	0.753	0.753
HMA5	NRAMP6	3702.Q9SH30	3702.Q9S9N8	0.042	0	0	0	0.072	0.045	0	0.741	0.751
FER4	FRO2	3702.Q9S756	3702.P92949	0	0	0	0	0	0	0	0.75	0.75
GLP4	MCL19.11	3702.P94014	3702.Q9FNL6	0	0	0	0	0.072	0	0	0.74	0.748
HMA2	NRAMP6	3702.Q9SZW4	3702.Q9S9N8	0.042	0	0	0	0.072	0.045	0	0.737	0.747
MTPA2	ZIP3	3702.Q9LXS1	3702.Q9SLG3	0	0	0	0	0.083	0	0	0.735	0.746
HMA5	NRAMP3	3702.Q9SH30	3702.Q9SNV9	0.042	0	0	0	0.101	0.045	0	0.725	0.743
BGLU42	OPT3	3702.Q9FIW4	3702.O23482	0	0	0	0	0	0	0	0.742	0.742
MTPA2	VIT1	3702.Q9LXS1	3702.Q9ZUA5	0.061	0	0	0	0	0	0	0.736	0.742
MTPC3	ZIF1	3702.Q9M2P2	3702.Q8RWN2	0	0	0	0	0.05	0	0	0.74	0.742
DTX18	DTX43	3702.Q9LUH3	3702.Q9SFB0	0	0	0	0	0	0	0	0.74	0.74
DTX43	FRO7	3702.Q9SFB0	3702.Q3KTM0	0	0	0	0	0	0	0	0.74	0.74
ATP5	VHA-A	3702.Q96251	3702.O23654	0	0	0	0	0.082	0	0.71	0.098	0.739
BGLU42	ORG2	3702.Q9FIW4	3702.Q9M1K1	0	0	0	0	0	0	0	0.739	0.739
FER4	NAS4	3702.Q9S756	3702.Q9C7X5	0	0	0	0	0	0	0	0.739	0.739
NAS3	YSL2	3702.O80483	3702.Q6R3K9	0	0	0	0	0	0	0	0.739	0.739
NAS4	NRAMP3	3702.Q9C7X5	3702.Q9SNV9	0	0	0	0	0	0	0	0.739	0.739
NRAMP1	ORG3	3702.Q9SAH8	3702.Q9M1K0	0	0	0	0	0	0	0	0.739	0.739
NRAMP3	ORG2	3702.Q9SNV9	3702.Q9M1K1	0	0	0	0	0	0	0	0.739	0.739
ABCG37	DTX43	3702.Q9LFH0	3702.Q9SFB0	0	0	0	0	0.178	0	0	0.695	0.738
NRAMP1	OPT3	3702.Q9SAH8	3702.O23482	0	0	0	0	0.045	0	0	0.737	0.738
NRAMP6	YSL6	3702.Q9S9N8	3702.Q6R3K6	0	0	0	0	0	0	0	0.738	0.738
NRAMP4	ZIP11	3702.Q9FN18	3702.Q94EG9	0	0	0	0	0.044	0	0	0.736	0.737
NRAMP3	ZIP11	3702.Q9SNV9	3702.Q94EG9	0	0	0	0	0	0	0	0.736	0.736
T2K12.16	VHA-c''1	3702.Q9C5A9	3702.Q9SZY7	0.076	0	0	0	0.379	0.363	0.312	0.111	0.736
DTX46	DTX51	3702.Q8W4G3	3702.Q9SZE2	0	0	0	0	0	0	0	0.735	0.735
CGLD27	NAS4	3702.Q9FN15	3702.Q9C7X5	0	0	0	0	0.098	0	0	0.718	0.734
CSD1	LAC12	3702.P24704	3702.Q9FLB5	0	0	0	0	0	0	0	0.734	0.734
ABCG37	ORG3	3702.Q9LFH0	3702.Q9M1K0	0	0	0	0	0.085	0	0	0.718	0.73
NRAMP4	ZIP6	3702.Q9FN18	3702.O64738	0	0	0	0	0	0	0	0.73	0.73
HMA2	NAS4	3702.Q9SZW4	3702.Q9C7X5	0	0	0	0	0.072	0	0	0.72	0.729
IREG3	IRT1	3702.Q8W4E7	3702.Q38856	0	0	0	0	0	0	0	0.729	0.729
BHLH47	F17A17.6	3702.Q9SN74	3702.Q9S7W4	0	0	0	0	0.07	0	0	0.719	0.727
MTPA2	ORG2	3702.Q9LXS1	3702.Q9M1K1	0	0	0	0	0.071	0	0	0.719	0.727
COPT2	MTPC3	3702.Q9STG2	3702.Q9M2P2	0	0	0	0	0.044	0	0	0.725	0.726
DTX43	DTX51	3702.Q9SFB0	3702.Q9SZE2	0	0	0	0	0.062	0	0	0.72	0.726
ZIF1	ZTP29	3702.Q8RWN2	3702.Q940Q3	0	0	0	0	0.073	0	0	0.717	0.726
OPT5	YSL3	3702.Q9SUA4	3702.Q2EF88	0	0	0	0	0	0	0	0.724	0.724
ZIFL1	ZIP4-2	3702.Q94BZ1	3702.O04089	0	0	0	0	0	0	0	0.724	0.724
ABCI10	TIC21	3702.Q8H1R4	3702.Q9SHU7	0	0	0	0	0.058	0	0.046	0.717	0.723
ATPC	PDE334	3702.Q96250	3702.Q42139	0	0	0	0	0.057	0.414	0.54	0	0.723
NAS3	NRAMP3	3702.O80483	3702.Q9SNV9	0	0	0	0	0.06	0	0	0.718	0.723
BHLH47	MTPA2	3702.Q9SN74	3702.Q9LXS1	0	0	0	0	0.05	0	0	0.72	0.722
ABCI10	FRO7	3702.Q8H1R4	3702.Q3KTM0	0	0	0	0	0.061	0	0	0.716	0.721
BHLH47	NAS3	3702.Q9SN74	3702.O80483	0	0	0	0	0	0	0	0.72	0.72
DTX14	DTX42	3702.Q9C994	3702.Q9SYD6	0	0	0	0	0	0	0	0.72	0.72
DTX33	DTX42	3702.Q9SX83	3702.Q9SYD6	0	0	0	0	0	0	0	0.72	0.72
DTX40	DTX42	3702.Q9LVD9	3702.Q9SYD6	0	0	0	0	0	0	0	0.72	0.72
DTX42	DTX54	3702.Q9SYD6	3702.Q9LE20	0	0	0	0	0	0	0	0.72	0.72
NAS4	NRAMP1	3702.Q9C7X5	3702.Q9SAH8	0	0	0	0	0	0	0	0.72	0.72
YSL3	ZIF1	3702.Q2EF88	3702.Q8RWN2	0	0	0	0	0	0	0	0.72	0.72
AHA2	NRAMP4	3702.P19456	3702.Q9FN18	0	0	0	0	0	0.065	0.072	0.702	0.719
BTS	FRO2	3702.Q8LPQ5	3702.P92949	0	0	0	0	0	0	0	0.719	0.719
CGLD27	IREG2	3702.Q9FN15	3702.F4KGN5	0	0	0	0	0	0	0	0.719	0.719
CGLD27	MTPC3	3702.Q9FN15	3702.Q9M2P2	0	0	0	0	0	0	0	0.719	0.719
FER4	YSL3	3702.Q9S756	3702.Q2EF88	0	0	0	0	0	0	0	0.719	0.719
FRO3	TIC21	3702.F4I4K7	3702.Q9SHU7	0	0	0	0	0	0	0	0.719	0.719
MHX	NRAMP3	3702.O22252	3702.Q9SNV9	0	0	0	0	0	0	0	0.719	0.719
TIC21	VIT1	3702.Q9SHU7	3702.Q9ZUA5	0	0	0	0	0	0	0	0.719	0.719
ZIFL2	ZIP4-2	3702.Q3EAQ5	3702.O04089	0	0	0	0	0	0	0	0.719	0.719
COPT2	NAS3	3702.Q9STG2	3702.O80483	0	0	0	0	0	0	0	0.718	0.718
DTX32	DTX42	3702.F4I4Q3	3702.Q9SYD6	0	0	0	0	0	0	0	0.718	0.718
FER4	OPT3	3702.Q9S756	3702.O23482	0	0	0	0	0	0	0	0.718	0.718
HMA5	IREG2	3702.Q9SH30	3702.F4KGN5	0	0	0	0	0.086	0	0	0.704	0.718
IREG2	VTL1	3702.F4KGN5	3702.Q9LPU9	0	0	0	0	0	0	0	0.718	0.718
IREG2	NAS3	3702.F4KGN5	3702.O80483	0	0	0	0	0	0	0	0.718	0.718
ZIF1	ZIP1	3702.Q8RWN2	3702.O81123	0	0	0	0	0	0	0	0.718	0.718
DTX43	FRO1-2	3702.Q9SFB0	3702.Q9LMM2	0	0	0	0	0	0	0	0.717	0.717
BTS	ZIF1	3702.Q8LPQ5	3702.Q8RWN2	0	0	0	0	0.41	0	0	0.54	0.716
DTX33	DTX43	3702.Q9SX83	3702.Q9SFB0	0	0	0	0	0	0	0	0.716	0.716
HMA5	ZIF1	3702.Q9SH30	3702.Q8RWN2	0	0	0	0	0	0	0	0.716	0.716
NAS3	ORG2	3702.O80483	3702.Q9M1K1	0	0	0	0	0	0	0	0.716	0.716
BTS	IRT1	3702.Q8LPQ5	3702.Q38856	0	0	0	0	0.056	0	0	0.711	0.715
F28A23.170	VHA-a1	3702.F4JJY3	3702.Q8RWZ7	0	0	0	0	0	0.714	0	0	0.714
F28A23.170	VHA-a3	3702.F4JJY3	3702.Q8W4S4	0	0	0	0	0	0.714	0	0	0.714
YSL6	ZIF1	3702.Q6R3K6	3702.Q8RWN2	0	0	0	0	0	0	0	0.714	0.714
MQD22.17	VHA-D	3702.Q96252	3702.Q9XGM1	0	0	0	0	0.082	0	0.584	0.309	0.713
FER4	FRO3	3702.Q9S756	3702.F4I4K7	0	0	0	0	0	0	0	0.712	0.712
NAS3	NRAMP6	3702.O80483	3702.Q9S9N8	0	0	0	0	0	0	0	0.712	0.712
FRO3	IREG3	3702.F4I4K7	3702.Q8W4E7	0	0	0	0	0	0	0	0.711	0.711
IREG2	NRAMP1	3702.F4KGN5	3702.Q9SAH8	0	0	0	0	0.087	0	0	0.695	0.71
PDE334	VHA-c''1	3702.Q42139	3702.Q9SZY7	0	0	0	0	0.043	0.563	0.36	0	0.708
OPT4	YSL3	3702.Q9FME8	3702.Q2EF88	0	0	0	0	0.056	0	0	0.701	0.705
NRAMP6	OPT7	3702.Q9S9N8	3702.O82485	0	0	0	0	0.045	0	0	0.701	0.703
ATPC	VHA-C	3702.Q96250	3702.Q9SDS7	0	0	0	0	0.302	0	0.54	0.146	0.701
BHLH47	CGLD27	3702.Q9SN74	3702.Q9FN15	0	0	0	0	0.16	0	0	0.657	0.699
DTX21	DTX44	3702.Q8W488	3702.Q84K71	0	0	0	0	0	0	0	0.699	0.699
DTX21	DTX43	3702.Q8W488	3702.Q9SFB0	0	0	0	0	0	0	0	0.698	0.698
NRAMP6	YSL3	3702.Q9S9N8	3702.Q2EF88	0	0	0	0	0	0	0	0.698	0.698
ATPC	ATPC1	3702.Q96250	3702.Q01908	0	0	0.176	0.712	0.078	0	0.54	0.236	0.697
BHLH47	FER4	3702.Q9SN74	3702.Q9S756	0	0	0	0	0	0	0	0.697	0.697
COPT2	PAA1-2	3702.Q9STG2	3702.Q9SZC9	0	0	0	0	0	0.067	0	0.688	0.697
CYP71B5	IRT1	3702.O65784	3702.Q38856	0	0	0	0	0.05	0	0	0.695	0.697
DTX43	NAS3	3702.Q9SFB0	3702.O80483	0	0	0	0	0	0	0	0.697	0.697
COPT2	ORG2	3702.Q9STG2	3702.Q9M1K1	0	0	0	0	0	0	0	0.696	0.696
HMA5	ZIFL2	3702.Q9SH30	3702.Q3EAQ5	0	0	0	0	0	0	0	0.695	0.695
YSL2	ZIP4-2	3702.Q6R3K9	3702.O04089	0	0	0	0	0	0	0	0.695	0.695
ATP5	VHA-a3	3702.Q96251	3702.Q8W4S4	0	0	0	0	0.061	0.077	0.676	0	0.694
GRXS17	ISU1	3702.Q9ZPH2	3702.O49627	0.042	0	0	0	0.072	0.066	0	0.675	0.694
HIPP27	HMA2	3702.Q67ZW1	3702.Q9SZW4	0	0	0	0	0	0.232	0.182	0.551	0.693
ATP5	CGL160	3702.Q96251	3702.O82279	0	0	0	0	0.064	0	0	0.684	0.692
ATPC1	VHA-E1	3702.Q01908	3702.Q39258	0	0	0	0	0.046	0	0.541	0.35	0.691
ATP5	VHA-a1	3702.Q96251	3702.Q8RWZ7	0	0	0	0	0	0.077	0.676	0	0.688
F17O14.12	ZIP1	3702.Q9C9Z1	3702.O81123	0	0	0	0	0.072	0.072	0.051	0.662	0.687
ABCB25	ABCB26	3702.Q9LVM1	3702.Q8RY46	0	0	0	0.679	0	0.052	0.58	0.269	0.683
CGLD27	ORG3	3702.Q9FN15	3702.Q9M1K0	0	0	0	0	0.122	0	0	0.652	0.681
HMA2	VIT1	3702.Q9SZW4	3702.Q9ZUA5	0.088	0	0	0	0	0	0	0.665	0.681
NRAMP3	ZIP1	3702.Q9SNV9	3702.O81123	0	0	0	0	0	0	0	0.68	0.68
NRAMP4	VTL1	3702.Q9FN18	3702.Q9LPU9	0	0	0	0	0	0	0	0.676	0.676
CGLD27	IREG3	3702.Q9FN15	3702.Q8W4E7	0	0	0	0	0.11	0	0	0.65	0.675
ABCG37	BHLH47	3702.Q9LFH0	3702.Q9SN74	0	0	0	0	0	0	0	0.671	0.671
FRO1-2	VIT1	3702.Q9LMM2	3702.Q9ZUA5	0	0	0	0	0	0	0	0.669	0.669
COPT2	NRAMP3	3702.Q9STG2	3702.Q9SNV9	0	0	0	0	0	0	0	0.668	0.668
FER4	IRT1	3702.Q9S756	3702.Q38856	0	0	0	0	0	0	0	0.667	0.667
CGLD27	FRO3	3702.Q9FN15	3702.F4I4K7	0	0	0	0	0.128	0	0	0.633	0.666
F19C24.25	Q9M0D5_ARATH	3702.Q96253	3702.Q9M0D5	0	0	0	0	0.305	0	0.54	0	0.666
ORG2	YSL3	3702.Q9M1K1	3702.Q2EF88	0	0	0	0	0	0	0	0.666	0.666
CYP71B5	F17A17.6	3702.O65784	3702.Q9S7W4	0	0	0	0	0.051	0.069	0	0.652	0.665
HMA5	YSL3	3702.Q9SH30	3702.Q2EF88	0	0	0	0	0	0	0	0.665	0.665
MTPA2	YSL3	3702.Q9LXS1	3702.Q2EF88	0	0	0	0	0	0	0	0.664	0.664
IREG3	VIT1	3702.Q8W4E7	3702.Q9ZUA5	0	0	0	0	0	0	0	0.663	0.663
ABCG37	ORG2	3702.Q9LFH0	3702.Q9M1K1	0	0	0	0	0.062	0	0	0.653	0.66
ABC1K8	ABCI8	3702.Q93Y08	3702.Q9ZS97	0	0	0	0	0.063	0	0	0.651	0.659
F17A17.6	VTL1	3702.Q9S7W4	3702.Q9LPU9	0	0	0	0	0	0	0	0.658	0.658
GRXS17	HSCB	3702.Q9ZPH2	3702.Q8L7K4	0	0	0	0	0	0	0.424	0.43	0.658
ABCI10	ABCI11	3702.Q8H1R4	3702.Q8LEF6	0	0	0.169	0.678	0.071	0	0	0.592	0.657
COPT2	MTPA2	3702.Q9STG2	3702.Q9LXS1	0	0	0	0	0.159	0	0	0.609	0.657
ATP5	Q8VXU9_ARATH	3702.Q96251	3702.Q8VXU9	0.122	0	0	0	0.156	0.574	0	0	0.656
ATP5	VHA-D	3702.Q96251	3702.Q9XGM1	0	0	0	0	0.193	0	0.591	0	0.656
HMA1	ZTP29	3702.Q9M3H5	3702.Q940Q3	0.106	0	0	0	0.079	0	0	0.615	0.655
ABCG37	IREG2	3702.Q9LFH0	3702.F4KGN5	0	0	0	0	0.174	0	0	0.599	0.654
AHA2	FRO7	3702.P19456	3702.Q3KTM0	0	0	0	0	0	0	0	0.654	0.654
BGLU42	BHLH47	3702.Q9FIW4	3702.Q9SN74	0	0	0	0	0.048	0	0	0.652	0.654
F17A17.6	NAS4	3702.Q9S7W4	3702.Q9C7X5	0	0	0	0	0	0.047	0	0.652	0.654
FRO1-2	OPT3	3702.Q9LMM2	3702.O23482	0	0	0	0	0	0	0	0.653	0.653
NAS3	NRAMP4	3702.O80483	3702.Q9FN18	0	0	0	0	0	0	0	0.653	0.653
ABCG37	OPT3	3702.Q9LFH0	3702.O23482	0	0	0	0	0	0	0	0.652	0.652
CYP71B5	FRO2	3702.O65784	3702.P92949	0	0	0	0	0	0	0	0.651	0.651
ABCB25	HMA1	3702.Q9LVM1	3702.Q9M3H5	0	0	0	0	0.128	0	0	0.611	0.647
ZIP6	ZTP29	3702.O64738	3702.Q940Q3	0	0	0	0	0.072	0.072	0.051	0.62	0.647
ATP5	VHA-C	3702.Q96251	3702.Q9SDS7	0	0	0	0	0.263	0	0.54	0	0.646
ABCG36	NRAMP6	3702.Q9XIE2	3702.Q9S9N8	0	0	0	0	0	0	0	0.645	0.645
ORG2	YSL2	3702.Q9M1K1	3702.Q6R3K9	0	0	0	0	0.056	0	0	0.64	0.645
FER4	IREG2	3702.Q9S756	3702.F4KGN5	0	0	0	0	0	0	0	0.644	0.644
IREG3	NRAMP3	3702.Q8W4E7	3702.Q9SNV9	0	0	0	0	0	0	0	0.644	0.644
F28A23.170	VHA-c2	3702.F4JJY3	3702.P59228	0	0	0	0	0	0.641	0	0	0.641
ABCG40	IRT1	3702.Q9M9E1	3702.Q38856	0	0	0	0	0	0	0	0.64	0.64
NAS3	VIT1	3702.O80483	3702.Q9ZUA5	0	0	0	0	0	0	0	0.64	0.64
PAA1-2	ZTP29	3702.Q9SZC9	3702.Q940Q3	0.106	0	0	0	0	0	0	0.614	0.64
F28A23.170	VHA-E2	3702.F4JJY3	3702.Q9C9Z8	0	0	0	0	0	0.639	0	0	0.639
F28A23.170	VHA-E1	3702.F4JJY3	3702.Q39258	0	0	0	0	0	0.639	0	0	0.639
NRAMP3	ORG3	3702.Q9SNV9	3702.Q9M1K0	0	0	0	0	0	0	0	0.639	0.639
HMA2	NAS3	3702.Q9SZW4	3702.O80483	0	0	0	0	0	0	0	0.638	0.638
BTS	FRO3	3702.Q8LPQ5	3702.F4I4K7	0	0	0	0	0.42	0	0	0.4	0.637
ATPC1	CGL160	3702.Q01908	3702.O82279	0	0	0	0	0.236	0	0	0.544	0.636
ABCB25	GRXS17	3702.Q9LVM1	3702.Q9ZPH2	0	0	0	0	0	0	0	0.633	0.633
NAS4	VTL1	3702.Q9C7X5	3702.Q9LPU9	0	0	0	0	0	0	0	0.633	0.633
BHLH47	YSL3	3702.Q9SN74	3702.Q2EF88	0	0	0	0	0	0	0	0.632	0.632
FRO3	NRAMP1	3702.F4I4K7	3702.Q9SAH8	0	0	0	0	0.054	0	0	0.625	0.631
NRAMP1	YSL2	3702.Q9SAH8	3702.Q6R3K9	0	0	0	0	0	0	0	0.631	0.631
F19C24.25	VHA-F	3702.Q96253	3702.Q9ZQX4	0	0	0	0	0.431	0	0.36	0.063	0.629
F28A23.170	VHA-c''1	3702.F4JJY3	3702.Q9SZY7	0	0	0	0	0	0.628	0	0	0.628
ATPC1	VHA-D	3702.Q01908	3702.Q9XGM1	0	0	0	0	0.093	0	0.557	0.145	0.627
COPT2	ZIP11	3702.Q9STG2	3702.Q94EG9	0	0	0	0	0.045	0	0	0.625	0.627
ATPC	VHA-E1	3702.Q96250	3702.Q39258	0	0	0	0	0.177	0	0.541	0.09	0.626
FER4	NRAMP3	3702.Q9S756	3702.Q9SNV9	0.098	0	0	0	0	0	0	0.602	0.625
ABCG36	HMA2	3702.Q9XIE2	3702.Q9SZW4	0	0	0	0	0.053	0.048	0	0.616	0.624
CSD1	LAC5	3702.P24704	3702.Q9SIY8	0	0	0	0	0	0	0	0.623	0.623
F19C24.25	Q8VXU9_ARATH	3702.Q96253	3702.Q8VXU9	0	0	0	0	0	0.623	0	0	0.623
AHA2	NRAMP1	3702.P19456	3702.Q9SAH8	0	0	0	0	0.073	0.065	0.072	0.584	0.62
T2K12.16	VHA-E1	3702.Q9C5A9	3702.Q39258	0.068	0	0	0	0.104	0.047	0.567	0.066	0.62
DTX43	MTPA2	3702.Q9SFB0	3702.Q9LXS1	0	0	0	0	0.086	0	0	0.599	0.618
FER4	NAS3	3702.Q9S756	3702.O80483	0	0	0	0	0.076	0	0	0.602	0.617
HMA5	ZIFL1	3702.Q9SH30	3702.Q94BZ1	0	0	0	0	0.084	0	0	0.598	0.616
ATPC	Q9M0D5_ARATH	3702.Q96250	3702.Q9M0D5	0	0	0	0	0.195	0	0.54	0	0.613
CGLD27	NRAMP4	3702.Q9FN15	3702.Q9FN18	0	0	0	0	0.19	0	0	0.541	0.612
ABCG7	DTX40	3702.Q9ZU35	3702.Q9LVD9	0	0	0	0	0.122	0	0	0.575	0.611
ATPC	VHA-D	3702.Q96250	3702.Q9XGM1	0	0	0	0	0.107	0	0.557	0.097	0.611
HMA5	ZIP4-2	3702.Q9SH30	3702.O04089	0	0	0	0	0	0	0	0.61	0.61
NRAMP3	OPT7	3702.Q9SNV9	3702.O82485	0	0	0	0	0.045	0	0	0.609	0.61
FRO3	YSL6	3702.F4I4K7	3702.Q6R3K6	0	0	0	0	0.046	0	0	0.606	0.608
ABCB25	YSL6	3702.Q9LVM1	3702.Q6R3K6	0	0	0	0	0	0	0	0.606	0.606
AHA2	NRAMP3	3702.P19456	3702.Q9SNV9	0	0	0	0	0	0.065	0.072	0.583	0.606
FRO3	YSL3	3702.F4I4K7	3702.Q2EF88	0	0	0	0	0	0	0	0.606	0.606
F17A17.6	NRAMP4	3702.Q9S7W4	3702.Q9FN18	0	0	0	0	0.057	0	0	0.599	0.605
T2K12.16	VHA-E2	3702.Q9C5A9	3702.Q9C9Z8	0.068	0	0	0	0.069	0.047	0.567	0.066	0.605
ATPC1	VHA-C	3702.Q01908	3702.Q9SDS7	0	0	0	0	0.07	0	0.54	0.146	0.602
COPT2	ZIF1	3702.Q9STG2	3702.Q8RWN2	0	0	0	0	0.051	0	0	0.597	0.601
FRO2	NRAMP6	3702.P92949	3702.Q9S9N8	0	0	0	0	0.054	0	0	0.596	0.601
COPT2	IREG3	3702.Q9STG2	3702.Q8W4E7	0	0	0	0	0	0	0	0.6	0.6
FER4	ORG2	3702.Q9S756	3702.Q9M1K1	0	0	0	0	0	0	0	0.6	0.6
NRAMP3	TIC21	3702.Q9SNV9	3702.Q9SHU7	0	0	0	0	0	0	0	0.6	0.6
CGLD27	FRO2	3702.Q9FN15	3702.P92949	0	0	0	0	0	0	0	0.599	0.599
COPT2	RAN1-2	3702.Q9STG2	3702.Q9S7J8	0	0	0	0	0	0.067	0	0.588	0.599
DTX40	OPT7	3702.Q9LVD9	3702.O82485	0	0	0	0	0	0	0	0.599	0.599
HMA5	YSL2	3702.Q9SH30	3702.Q6R3K9	0	0	0	0	0	0	0	0.599	0.599
NRAMP1	YSL6	3702.Q9SAH8	3702.Q6R3K6	0	0	0	0	0	0	0	0.599	0.599
T2K12.16	VHA-D	3702.Q9C5A9	3702.Q9XGM1	0.106	0	0	0	0.1	0	0.515	0.095	0.599
AHA2	BGLU42	3702.P19456	3702.Q9FIW4	0	0	0	0	0	0	0	0.598	0.598
HIPP27	ZIFL1	3702.Q67ZW1	3702.Q94BZ1	0	0	0	0	0	0	0	0.598	0.598
HMA1	NRAMP4	3702.Q9M3H5	3702.Q9FN18	0.042	0	0	0	0.078	0.045	0	0.579	0.598
IREG2	YSL3	3702.F4KGN5	3702.Q2EF88	0	0	0	0	0	0	0	0.598	0.598
IREG3	ZIF1	3702.Q8W4E7	3702.Q8RWN2	0	0	0	0	0	0	0	0.598	0.598
MGP1	Q9M0D5_ARATH	3702.Q9SJ12	3702.Q9M0D5	0	0	0	0	0.163	0	0.54	0	0.598
ABCG40	FRO2	3702.Q9M9E1	3702.P92949	0	0	0	0	0	0	0	0.597	0.597
ATP5	VHA-E1	3702.Q96251	3702.Q39258	0	0	0	0	0.072	0	0.584	0	0.597
BGLU42	FRO3	3702.Q9FIW4	3702.F4I4K7	0	0	0	0	0	0	0	0.597	0.597
DTX41	DTX46	3702.Q9LYT3	3702.Q8W4G3	0	0	0	0	0	0	0	0.597	0.597
FRO1-2	NAS3	3702.Q9LMM2	3702.O80483	0	0	0	0	0	0	0	0.597	0.597
OPT7	ZIP1	3702.O82485	3702.O81123	0	0	0	0	0	0	0	0.597	0.597
FRO1-2	YSL2	3702.Q9LMM2	3702.Q6R3K9	0	0	0	0	0	0	0	0.596	0.596
HIPP26	HMA2	3702.Q9SZN7	3702.Q9SZW4	0	0	0	0	0	0.232	0.182	0.409	0.596
CYP71B5	OPT3	3702.O65784	3702.O23482	0	0	0	0	0.091	0	0	0.572	0.594
COPT2	F17A17.6	3702.Q9STG2	3702.Q9S7W4	0	0	0	0	0.085	0	0	0.572	0.591
ABCG37	NAS4	3702.Q9LFH0	3702.Q9C7X5	0	0	0	0	0	0	0	0.59	0.59
FRO7	NAS3	3702.Q3KTM0	3702.O80483	0	0	0	0	0.087	0	0	0.57	0.59
ABCG36	RAN1-2	3702.Q9XIE2	3702.Q9S7J8	0	0	0	0	0.065	0.048	0	0.574	0.588
ABCG37	FRO3	3702.Q9LFH0	3702.F4I4K7	0	0	0	0	0.072	0	0	0.575	0.588
NRAMP3	VTL1	3702.Q9SNV9	3702.Q9LPU9	0	0	0	0	0	0	0	0.588	0.588
ABCB26	DTX21	3702.Q8RY46	3702.Q8W488	0	0	0	0	0.072	0	0	0.572	0.585
ATPC1	MGP1	3702.Q01908	3702.Q9SJ12	0	0	0	0	0.057	0	0.54	0.121	0.585
COPT2	NRAMP1	3702.Q9STG2	3702.Q9SAH8	0	0	0	0	0	0	0	0.585	0.585
ATP5	VHA-E2	3702.Q96251	3702.Q9C9Z8	0	0	0	0	0	0	0.584	0	0.584
MTPA2	VTL1	3702.Q9LXS1	3702.Q9LPU9	0.061	0	0	0	0	0	0	0.575	0.584
ABCG37	MTPA2	3702.Q9LFH0	3702.Q9LXS1	0	0	0	0	0.106	0	0	0.552	0.583
CGLD27	ORG2	3702.Q9FN15	3702.Q9M1K1	0	0	0	0	0.124	0	0	0.544	0.583
FRO7	NRAMP1	3702.Q3KTM0	3702.Q9SAH8	0	0	0	0	0.054	0	0	0.577	0.583
AHA6	T2K12.16	3702.Q9SH76	3702.Q9C5A9	0	0	0	0	0.067	0.05	0	0.565	0.581
ORG3	YSL2	3702.Q9M1K0	3702.Q6R3K9	0	0	0	0	0.058	0	0	0.574	0.581
BHLH47	IREG3	3702.Q9SN74	3702.Q8W4E7	0	0	0	0	0	0	0	0.58	0.58
FRO7	YSL3	3702.Q3KTM0	3702.Q2EF88	0	0	0	0	0	0	0	0.58	0.58
ABCG7	DTX16	3702.Q9ZU35	3702.Q9FHB6	0	0	0	0	0.123	0	0	0.54	0.579
ABCG8	OPT7	3702.Q9FLX5	3702.O82485	0	0	0	0	0	0	0	0.579	0.579
BHLH47	COPT2	3702.Q9SN74	3702.Q9STG2	0	0	0	0	0.05	0	0	0.576	0.579
AHA11	T2K12.16	3702.Q9LV11	3702.Q9C5A9	0	0	0	0	0.067	0.05	0	0.562	0.578
MQD22.17	VHA-E1	3702.Q96252	3702.Q39258	0	0	0	0	0.049	0	0.573	0.044	0.578
ORG2	ZIFL1	3702.Q9M1K1	3702.Q94BZ1	0	0	0	0	0	0	0	0.578	0.578
CYP71B5	ORG3	3702.O65784	3702.Q9M1K0	0	0	0	0	0.05	0	0	0.571	0.575
DTX21	DTX46	3702.Q8W488	3702.Q8W4G3	0	0	0	0	0	0	0	0.575	0.575
DTX43	ZIP1	3702.Q9SFB0	3702.O81123	0	0	0	0	0.049	0	0	0.571	0.575
DTX43	YSL6	3702.Q9SFB0	3702.Q6R3K6	0	0	0	0	0	0	0	0.575	0.575
MQD22.17	VHA-E2	3702.Q96252	3702.Q9C9Z8	0	0	0	0	0	0	0.573	0.044	0.574
MTPA2	NAS3	3702.Q9LXS1	3702.O80483	0	0	0	0	0	0	0	0.573	0.573
NAS3	ZIFL2	3702.O80483	3702.Q3EAQ5	0	0	0	0	0	0	0	0.573	0.573
YSL2	ZIFL2	3702.Q6R3K9	3702.Q3EAQ5	0	0	0	0	0	0	0	0.573	0.573
ABCG7	OPT7	3702.Q9ZU35	3702.O82485	0	0	0	0	0	0	0	0.572	0.572
ATP5	Q9M0D5_ARATH	3702.Q96251	3702.Q9M0D5	0	0	0	0	0.108	0	0.54	0	0.572
BGLU42	ZIF1	3702.Q9FIW4	3702.Q8RWN2	0	0	0	0	0	0	0	0.572	0.572
MTPC3	OPT3	3702.Q9M2P2	3702.O23482	0	0	0	0	0	0	0	0.572	0.572
HMA5	ORG2	3702.Q9SH30	3702.Q9M1K1	0	0	0	0	0	0	0	0.571	0.571
MFL1	YSL6	3702.Q9FHX2	3702.Q6R3K6	0	0	0	0	0	0	0	0.571	0.571
ORG2	VIT1	3702.Q9M1K1	3702.Q9ZUA5	0	0	0	0	0	0	0	0.571	0.571
NRAMP6	ZIP11	3702.Q9S9N8	3702.Q94EG9	0	0	0	0	0	0	0	0.57	0.57
MQD22.17	Q8VXU9_ARATH	3702.Q96252	3702.Q8VXU9	0.118	0	0	0	0.052	0.526	0	0	0.569
HMA5	IRT1	3702.Q9SH30	3702.Q38856	0	0	0	0	0.069	0	0	0.554	0.567
MQD22.17	Q9M0D5_ARATH	3702.Q96252	3702.Q9M0D5	0	0	0	0	0.096	0	0.54	0	0.566
MTPA2	ZIP1	3702.Q9LXS1	3702.O81123	0	0	0	0	0	0	0	0.566	0.566
ATPC	VHA-H	3702.Q96250	3702.Q9LX65	0	0	0	0	0.312	0	0.36	0.092	0.565
ATPC	VHA-E2	3702.Q96250	3702.Q9C9Z8	0	0	0	0	0	0	0.541	0.09	0.564
ATPC1	VHA-E2	3702.Q01908	3702.Q9C9Z8	0	0	0	0	0	0	0.541	0.09	0.564
Q8VXU9_ARATH	T2K12.16	3702.Q8VXU9	3702.Q9C5A9	0.107	0	0	0	0.049	0.526	0	0	0.562
FER4	MTPA2	3702.Q9S756	3702.Q9LXS1	0	0	0	0	0.112	0	0	0.525	0.56
IREG2	ZTP29	3702.F4KGN5	3702.Q940Q3	0	0	0	0	0	0	0	0.56	0.56
IREG3	ZIP3	3702.Q8W4E7	3702.Q9SLG3	0	0	0	0	0	0	0	0.56	0.56
ABCG40	DTX43	3702.Q9M9E1	3702.Q9SFB0	0	0	0	0	0.12	0	0	0.519	0.559
HMA2	ZIP11	3702.Q9SZW4	3702.Q94EG9	0	0	0	0	0	0	0	0.559	0.559
FRO2	YSL6	3702.P92949	3702.Q6R3K6	0	0	0	0	0	0	0	0.557	0.557
F17A17.6	MTPC3	3702.Q9S7W4	3702.Q9M2P2	0	0	0	0	0.059	0	0	0.548	0.556
HMA5	ZIP6	3702.Q9SH30	3702.O64738	0	0	0	0	0.048	0	0	0.553	0.556
COPT2	NAS4	3702.Q9STG2	3702.Q9C7X5	0	0	0	0	0.068	0	0	0.543	0.555
HMA5	NRAMP4	3702.Q9SH30	3702.Q9FN18	0.042	0	0	0	0.072	0.045	0	0.538	0.555
ABCG23	ABCG6	3702.Q3E9B8	3702.Q9FNB5	0	0	0.098	0.82	0.45	0	0	0.173	0.554
NRAMP4	OPT7	3702.Q9FN18	3702.O82485	0	0	0	0	0.045	0	0	0.552	0.554
ABCG25	DTX54	3702.Q84TH5	3702.Q9LE20	0	0	0	0	0.12	0	0	0.513	0.553
ABCG8	VHA-d2	3702.Q9FLX5	3702.Q9LHA4	0	0	0	0	0	0.048	0	0.55	0.553
FER4	TIC21	3702.Q9S756	3702.Q9SHU7	0	0	0	0	0.07	0	0	0.54	0.553
FRO3	MTPC3	3702.F4I4K7	3702.Q9M2P2	0	0	0	0	0.065	0	0	0.542	0.553
HMA2	IREG2	3702.Q9SZW4	3702.F4KGN5	0	0	0	0	0	0	0	0.553	0.553
HMA2	ZIP6	3702.Q9SZW4	3702.O64738	0	0	0	0	0	0	0	0.553	0.553
IRT1	TIC21	3702.Q38856	3702.Q9SHU7	0	0	0	0	0.058	0	0	0.545	0.553
ABCG37	NRAMP4	3702.Q9LFH0	3702.Q9FN18	0	0	0	0	0	0	0	0.552	0.552
HMA1	NRAMP6	3702.Q9M3H5	3702.Q9S9N8	0.042	0	0	0	0.072	0.045	0	0.535	0.552
Q9M0D5_ARATH	T2K12.16	3702.Q9M0D5	3702.Q9C5A9	0	0	0	0	0.065	0	0.54	0	0.551
F17A17.6	ORG2	3702.Q9S7W4	3702.Q9M1K1	0	0	0	0	0	0	0	0.55	0.55
IRT1	VTL1	3702.Q38856	3702.Q9LPU9	0	0	0	0	0	0	0	0.55	0.55
DTX40	NRAMP6	3702.Q9LVD9	3702.Q9S9N8	0	0	0	0	0	0	0	0.549	0.549
DTX42	DTX49	3702.Q9SYD6	3702.O82752	0	0	0	0	0	0	0	0.549	0.549
DTX43	DTX55	3702.Q9SFB0	3702.Q9FH21	0	0	0	0	0	0	0	0.549	0.549
DTX43	DTX54	3702.Q9SFB0	3702.Q9LE20	0	0	0	0	0.061	0	0	0.54	0.549
IREG3	YSL3	3702.Q8W4E7	3702.Q2EF88	0	0	0	0	0	0	0	0.549	0.549
NAS4	ZIFL1	3702.Q9C7X5	3702.Q94BZ1	0	0	0	0	0	0	0	0.549	0.549
YSL2	ZIFL1	3702.Q6R3K9	3702.Q94BZ1	0	0	0	0	0	0	0	0.549	0.549
FRO2	TIC21	3702.P92949	3702.Q9SHU7	0	0	0	0	0	0	0	0.548	0.548
IREG3	OPT3	3702.Q8W4E7	3702.O23482	0	0	0	0	0.058	0	0	0.54	0.548
ABCG37	F17A17.6	3702.Q9LFH0	3702.Q9S7W4	0	0	0	0	0	0	0	0.547	0.547
FRO7	YSL2	3702.Q3KTM0	3702.Q6R3K9	0	0	0	0	0	0	0	0.547	0.547
IAMT1	MCL19.11	3702.Q9FLN8	3702.Q9FNL6	0	0	0	0	0	0	0	0.547	0.547
CYP71B5	IREG2	3702.O65784	3702.F4KGN5	0	0	0	0	0	0	0	0.546	0.546
FER4	ORG3	3702.Q9S756	3702.Q9M1K0	0	0	0	0	0	0	0	0.546	0.546
FRO2	IREG3	3702.P92949	3702.Q8W4E7	0	0	0	0	0	0	0	0.546	0.546
HMA5	NAS3	3702.Q9SH30	3702.O80483	0	0	0	0	0	0	0	0.546	0.546
ABCG28	ABCI8	3702.Q9FF46	3702.Q9ZS97	0	0	0	0	0	0	0	0.545	0.545
BHLH47	VIT1	3702.Q9SN74	3702.Q9ZUA5	0	0	0	0	0	0	0	0.545	0.545
F17A17.6	ZIF1	3702.Q9S7W4	3702.Q8RWN2	0	0	0	0	0	0	0	0.545	0.545
F17A17.6	UGT72E1	3702.Q9S7W4	3702.Q94A84	0	0	0	0	0.05	0	0	0.541	0.545
NRAMP4	ZIP1	3702.Q9FN18	3702.O81123	0	0	0	0	0	0	0	0.545	0.545
YSL3	ZIP6	3702.Q2EF88	3702.O64738	0	0	0	0	0	0	0	0.545	0.545
NRAMP4	ZTP29	3702.Q9FN18	3702.Q940Q3	0.108	0	0	0	0	0	0	0.51	0.544
HMA5	NAS4	3702.Q9SH30	3702.Q9C7X5	0	0	0	0	0	0	0	0.543	0.543
IREG3	MTPA2	3702.Q8W4E7	3702.Q9LXS1	0	0	0	0	0	0	0	0.543	0.543
OPT7	ZIFL2	3702.O82485	3702.Q3EAQ5	0	0	0	0	0	0	0	0.543	0.543
DTX14	DTX43	3702.Q9C994	3702.Q9SFB0	0	0	0	0	0	0	0	0.542	0.542
DTX40	DTX43	3702.Q9LVD9	3702.Q9SFB0	0	0	0	0	0	0	0	0.542	0.542
HMA1	YSL6	3702.Q9M3H5	3702.Q6R3K6	0	0	0	0	0	0	0	0.542	0.542
HMA1	MTPA2	3702.Q9M3H5	3702.Q9LXS1	0.077	0	0	0	0.176	0	0	0.446	0.542
ABC1K8	AHA6	3702.Q93Y08	3702.Q9SH76	0	0	0	0	0	0	0	0.541	0.541
ABCI8	IREG3	3702.Q9ZS97	3702.Q8W4E7	0	0	0	0	0	0	0	0.541	0.541
AHA2	FRO1-2	3702.P19456	3702.Q9LMM2	0	0	0	0	0	0	0	0.541	0.541
BGLU42	NAS4	3702.Q9FIW4	3702.Q9C7X5	0	0	0	0	0	0	0	0.541	0.541
BHLH47	NRAMP1	3702.Q9SN74	3702.Q9SAH8	0	0	0	0	0	0	0	0.541	0.541
DTX43	IREG3	3702.Q9SFB0	3702.Q8W4E7	0	0	0	0	0	0	0	0.541	0.541
FRO1-2	NAS4	3702.Q9LMM2	3702.Q9C7X5	0	0	0	0	0	0	0	0.541	0.541
HSCB	OPT3	3702.Q8L7K4	3702.O23482	0	0	0	0	0	0	0	0.541	0.541
IRT1	YSL6	3702.Q38856	3702.Q6R3K6	0	0	0	0	0	0	0	0.541	0.541
OPT3	ZIP11	3702.O23482	3702.Q94EG9	0	0	0	0	0.045	0	0	0.54	0.541
OPT7	VHA-d2	3702.O82485	3702.Q9LHA4	0	0	0	0	0	0	0	0.541	0.541
Q9M0D5_ARATH	VHA-c2	3702.Q9M0D5	3702.P59228	0	0	0	0	0.044	0	0.54	0	0.541
ABCG37	CYP71B5	3702.Q9LFH0	3702.O65784	0	0	0	0	0	0	0	0.54	0.54
ABCG37	CGLD27	3702.Q9LFH0	3702.Q9FN15	0	0	0	0	0	0	0	0.54	0.54
ABCG40	BGLU42	3702.Q9M9E1	3702.Q9FIW4	0	0	0	0	0	0	0	0.54	0.54
ATPC1	Q9M0D5_ARATH	3702.Q01908	3702.Q9M0D5	0	0	0	0	0	0	0.54	0	0.54
BGLU42	CGLD27	3702.Q9FIW4	3702.Q9FN15	0	0	0	0	0	0	0	0.54	0.54
BHLH47	FRO1-2	3702.Q9SN74	3702.Q9LMM2	0	0	0	0	0	0	0	0.54	0.54
BHLH47	NRAMP3	3702.Q9SN74	3702.Q9SNV9	0	0	0	0	0	0	0	0.54	0.54
DTX16	OPT7	3702.Q9FHB6	3702.O82485	0	0	0	0	0	0	0	0.54	0.54
DTX42	ZTP29	3702.Q9SYD6	3702.Q940Q3	0	0	0	0	0.127	0	0	0.495	0.54
F19C24.25	PDE334	3702.Q96253	3702.Q42139	0	0	0	0	0	0	0.54	0	0.54
FRO7	NAS4	3702.Q3KTM0	3702.Q9C7X5	0	0	0	0	0	0	0	0.54	0.54
HIPP27	ZIP6	3702.Q67ZW1	3702.O64738	0	0	0	0	0	0	0	0.54	0.54
HMA5	OPT3	3702.Q9SH30	3702.O23482	0	0	0	0	0	0	0	0.54	0.54
MFL1	NRAMP4	3702.Q9FHX2	3702.Q9FN18	0	0	0	0	0	0	0	0.54	0.54
MGP1	VHA-c2	3702.Q9SJ12	3702.P59228	0	0	0	0	0	0	0.54	0	0.54
MGP1	PDE334	3702.Q9SJ12	3702.Q42139	0	0	0	0	0	0	0.54	0	0.54
MTPA2	YSL2	3702.Q9LXS1	3702.Q6R3K9	0	0	0	0	0	0	0	0.54	0.54
NAS3	ZIFL1	3702.O80483	3702.Q94BZ1	0	0	0	0	0	0	0	0.54	0.54
NAS3	ZTP29	3702.O80483	3702.Q940Q3	0	0	0	0	0	0	0	0.54	0.54
NRAMP1	ZIF1	3702.Q9SAH8	3702.Q8RWN2	0	0	0	0	0	0	0	0.54	0.54
ORG3	YSL3	3702.Q9M1K0	3702.Q2EF88	0	0	0	0	0	0	0	0.54	0.54
ORG3	VIT1	3702.Q9M1K0	3702.Q9ZUA5	0	0	0	0	0	0	0	0.54	0.54
PDE334	Q9M0D5_ARATH	3702.Q42139	3702.Q9M0D5	0	0	0	0	0	0	0.54	0	0.54
CGLD27	CYP71B5	3702.Q9FN15	3702.O65784	0	0	0	0	0.089	0	0	0.515	0.539
NRAMP6	VIT1	3702.Q9S9N8	3702.Q9ZUA5	0	0	0	0	0	0	0	0.536	0.536
F17O14.12	IRT1	3702.Q9C9Z1	3702.Q38856	0	0	0	0	0.072	0.072	0.051	0.498	0.535
F19C24.25	VHA-E1	3702.Q96253	3702.Q39258	0	0	0	0	0.101	0	0.36	0.255	0.534
HMA5	NRAMP1	3702.Q9SH30	3702.Q9SAH8	0.042	0	0	0	0.095	0.045	0	0.503	0.533
ABCB26	ABCG3	3702.Q8RY46	3702.Q9ZUU9	0	0	0	0	0	0.068	0.095	0.487	0.529
NRAMP4	ZIP3	3702.Q9FN18	3702.Q9SLG3	0	0	0	0	0	0	0	0.527	0.527
NRAMP3	ZIP3	3702.Q9SNV9	3702.Q9SLG3	0	0	0	0	0	0	0	0.525	0.525
HIPP26	RAN1-2	3702.Q9SZN7	3702.Q9S7J8	0	0	0	0	0	0.232	0.182	0.295	0.518
DTX43	NRAMP6	3702.Q9SFB0	3702.Q9S9N8	0	0	0	0	0	0	0	0.517	0.517
HIPP26	PAA2	3702.Q9SZN7	3702.B9DFX7	0	0	0	0	0	0.232	0.182	0.294	0.517
MTPC3	ZIP3	3702.Q9M2P2	3702.Q9SLG3	0	0	0	0	0.042	0	0	0.516	0.517
ABCG11	ABCG32	3702.Q8RXN0	3702.O81016	0	0	0	0.633	0.309	0	0	0.329	0.516
YSL2	ZIP11	3702.Q6R3K9	3702.Q94EG9	0	0	0	0	0.048	0	0	0.513	0.516
NRAMP4	TIC21	3702.Q9FN18	3702.Q9SHU7	0	0	0	0	0	0	0	0.515	0.515
BGLU42	VTL1	3702.Q9FIW4	3702.Q9LPU9	0	0	0	0	0	0	0	0.514	0.514
F10K1.26	VIT1	3702.Q8L6Z2	3702.Q9ZUA5	0	0	0	0	0	0.182	0	0.431	0.514
BGLU42	IREG2	3702.Q9FIW4	3702.F4KGN5	0	0	0	0	0	0	0	0.513	0.513
BHLH47	ZIFL1	3702.Q9SN74	3702.Q94BZ1	0	0	0	0	0	0	0	0.513	0.513
DTX43	ZIP6	3702.Q9SFB0	3702.O64738	0	0	0	0	0.081	0	0	0.491	0.513
IREG2	YSL2	3702.F4KGN5	3702.Q6R3K9	0	0	0	0	0	0	0	0.513	0.513
T2K12.16	VHA-H	3702.Q9C5A9	3702.Q9LX65	0	0	0	0	0.208	0	0.36	0.118	0.513
HIPP26	HMA5	3702.Q9SZN7	3702.Q9SH30	0	0	0	0	0	0.232	0.182	0.28	0.508
IRT1	ZTP29	3702.Q38856	3702.Q940Q3	0	0	0	0	0.072	0.072	0.051	0.47	0.508
ABCG12	ABCG32	3702.Q9C8K2	3702.O81016	0	0	0	0.637	0.311	0	0	0.314	0.507
HMA5	ZIP11	3702.Q9SH30	3702.Q94EG9	0	0	0	0	0	0	0	0.507	0.507
ABC1K8	IREG3	3702.Q93Y08	3702.Q8W4E7	0	0	0	0	0.088	0	0	0.481	0.506
ABCB25	VIT1	3702.Q9LVM1	3702.Q9ZUA5	0	0	0	0	0	0	0	0.506	0.506
HMA2	ZIP1	3702.Q9SZW4	3702.O81123	0	0	0	0	0.058	0	0	0.498	0.506
MQD22.17	VHA-a3	3702.Q96252	3702.Q8W4S4	0	0	0	0	0.071	0	0.491	0	0.506
ABCI10	FER4	3702.Q8H1R4	3702.Q9S756	0	0	0	0	0.065	0	0	0.492	0.505
HMA5	ZIP3	3702.Q9SH30	3702.Q9SLG3	0	0	0	0	0.068	0	0	0.491	0.505
FER4	FRO7	3702.Q9S756	3702.Q3KTM0	0	0	0	0	0	0	0	0.504	0.504
CSD1	F4K6Z5_ARATH	3702.P24704	3702.F4K6Z5	0	0	0	0	0	0	0	0.503	0.503
FRO2	MTPC3	3702.P92949	3702.Q9M2P2	0	0	0	0	0.079	0	0	0.481	0.501
FRO1-2	ORG2	3702.Q9LMM2	3702.Q9M1K1	0	0	0	0	0	0	0	0.499	0.499
IREG2	ZIFL1	3702.F4KGN5	3702.Q94BZ1	0	0	0	0	0	0	0	0.499	0.499
NRAMP4	PAA1-2	3702.Q9FN18	3702.Q9SZC9	0.042	0	0	0	0.072	0.045	0	0.48	0.499
ABCG34	RAN1-2	3702.Q7PC87	3702.Q9S7J8	0	0	0	0	0.099	0.048	0	0.46	0.497
BTS	NRAMP1	3702.Q8LPQ5	3702.Q9SAH8	0	0	0	0	0.051	0	0	0.492	0.497
DTX44	DTX46	3702.Q84K71	3702.Q8W4G3	0	0	0.163	0.6	0.09	0	0	0.391	0.496
BTS	VTL1	3702.Q8LPQ5	3702.Q9LPU9	0	0	0	0	0	0	0	0.495	0.495
F10K1.26	TIC21	3702.Q8L6Z2	3702.Q9SHU7	0	0	0	0	0	0	0	0.496	0.495
ABCB25	NRAMP4	3702.Q9LVM1	3702.Q9FN18	0.104	0	0	0	0	0	0	0.458	0.494
RAN1-2	ZIP1	3702.Q9S7J8	3702.O81123	0	0	0	0	0	0	0	0.494	0.494
CCS	LAC12	3702.Q9LD47	3702.Q9FLB5	0.093	0	0	0	0.095	0	0	0.432	0.493
DTX42	DTX56	3702.Q9SYD6	3702.O49660	0	0	0	0	0	0	0	0.493	0.493
NAS4	YSL6	3702.Q9C7X5	3702.Q6R3K6	0	0	0	0	0	0	0	0.492	0.491
PAA2	TIC21	3702.B9DFX7	3702.Q9SHU7	0	0	0	0	0	0	0	0.492	0.491
ABCG37	YSL3	3702.Q9LFH0	3702.Q2EF88	0	0	0	0	0.045	0	0.051	0.482	0.489
ABCG14	AHK3	3702.Q9C6W5	3702.Q9C5U1	0	0	0	0	0	0	0.136	0.431	0.487
NRAMP1	RAN1-2	3702.Q9SAH8	3702.Q9S7J8	0.042	0	0	0	0.104	0.045	0	0.448	0.487
ATPC	Q8VXU9_ARATH	3702.Q96250	3702.Q8VXU9	0.111	0	0	0	0.093	0.414	0	0	0.486
ATPC1	Q8VXU9_ARATH	3702.Q01908	3702.Q8VXU9	0.111	0	0	0	0.093	0.414	0	0	0.486
HMA1	HMA5	3702.Q9M3H5	3702.Q9SH30	0	0	0.209	0.608	0	0	0	0.377	0.486
HMA2	YSL2	3702.Q9SZW4	3702.Q6R3K9	0	0	0	0	0	0	0	0.486	0.486
AHA2	YSL3	3702.P19456	3702.Q2EF88	0	0	0	0	0.045	0	0	0.483	0.485
F17A17.6	IREG3	3702.Q9S7W4	3702.Q8W4E7	0	0	0	0	0	0	0	0.485	0.485
HMA1	ZIP6	3702.Q9M3H5	3702.O64738	0	0	0	0	0	0	0	0.485	0.485
ABCB25	FRO7	3702.Q9LVM1	3702.Q3KTM0	0	0	0	0	0	0	0	0.483	0.483
IREG2	IREG3	3702.F4KGN5	3702.Q8W4E7	0	0	0.216	0.611	0	0	0	0.368	0.483
NRAMP1	YSL3	3702.Q9SAH8	3702.Q2EF88	0	0	0	0	0	0	0	0.484	0.483
DTX33	DTX44	3702.Q9SX83	3702.Q84K71	0	0	0	0	0	0	0	0.482	0.482
MTPC3	YSL6	3702.Q9M2P2	3702.Q6R3K6	0	0	0	0	0	0	0	0.482	0.482
NAS4	ZIFL2	3702.Q9C7X5	3702.Q3EAQ5	0	0	0	0	0	0	0	0.482	0.482
OPT7	ZIP6	3702.O82485	3702.O64738	0	0	0	0	0	0	0	0.482	0.482
PAA1-2	YSL2	3702.Q9SZC9	3702.Q6R3K9	0	0	0	0	0	0	0	0.482	0.482
ABCG10	DTX41	3702.Q9MAH4	3702.Q9LYT3	0	0	0	0	0.12	0	0	0.435	0.481
IREG3	NAS4	3702.Q8W4E7	3702.Q9C7X5	0	0	0	0	0	0	0	0.481	0.481
ABCG29	RAN1-2	3702.Q94A18	3702.Q9S7J8	0	0	0	0	0.183	0.048	0	0.383	0.478
DTX44	DTX56	3702.Q84K71	3702.O49660	0	0	0	0	0	0	0	0.478	0.478
ABCG10	ZIFL2	3702.Q9MAH4	3702.Q3EAQ5	0	0	0	0	0	0	0	0.477	0.477
MTPA2	YSL6	3702.Q9LXS1	3702.Q6R3K6	0	0	0	0	0	0	0	0.477	0.477
ABCB26	IREG3	3702.Q8RY46	3702.Q8W4E7	0	0	0	0	0.08	0	0	0.454	0.476
HMA1	PAA2	3702.Q9M3H5	3702.B9DFX7	0	0	0.181	0.633	0.073	0	0	0.366	0.476
ABCB25	FER4	3702.Q9LVM1	3702.Q9S756	0	0	0	0	0.053	0	0	0.469	0.475
HMA1	PAA1-2	3702.Q9M3H5	3702.Q9SZC9	0	0	0.177	0.627	0.046	0	0	0.384	0.474
HMA5	OPT5	3702.Q9SH30	3702.Q9SUA4	0	0	0	0	0	0	0	0.473	0.473
NAS3	ORG3	3702.O80483	3702.Q9M1K0	0	0	0	0	0	0	0	0.473	0.473
IREG2	ZIP3	3702.F4KGN5	3702.Q9SLG3	0	0	0	0	0.106	0	0	0.433	0.472
ABCB25	PAA1-2	3702.Q9LVM1	3702.Q9SZC9	0	0	0	0	0.115	0	0	0.426	0.47
ABCG36	HMA1	3702.Q9XIE2	3702.Q9M3H5	0	0	0	0	0.053	0.048	0	0.46	0.47
ATPC1	VHA-H	3702.Q01908	3702.Q9LX65	0	0	0	0	0.128	0	0.36	0.126	0.47
MQD22.17	VHA-H	3702.Q96252	3702.Q9LX65	0	0	0	0	0.206	0	0.36	0	0.47
F19C24.25	VHA-C	3702.Q96253	3702.Q9SDS7	0	0	0	0	0.205	0	0.36	0	0.469
FRO1-2	NRAMP4	3702.Q9LMM2	3702.Q9FN18	0	0	0	0	0.054	0	0	0.461	0.469
FRO2	HMA5	3702.P92949	3702.Q9SH30	0	0	0	0	0.08	0	0	0.446	0.468
ABCG10	ABCG6	3702.Q9MAH4	3702.Q9FNB5	0	0	0.104	0.851	0.361	0	0	0.142	0.466
FER4	IREG3	3702.Q9S756	3702.Q8W4E7	0	0	0	0	0	0	0	0.466	0.466
CSD1	HMA5	3702.P24704	3702.Q9SH30	0	0	0	0	0	0.052	0.172	0.373	0.465
ZIP1	ZTP29	3702.O81123	3702.Q940Q3	0	0	0	0	0.072	0.072	0.051	0.422	0.465
BTS	CGLD27	3702.Q8LPQ5	3702.Q9FN15	0	0	0	0	0.144	0	0	0.4	0.464
COPT2	FER4	3702.Q9STG2	3702.Q9S756	0	0	0	0	0	0	0	0.46	0.46
AHA2	VIT1	3702.P19456	3702.Q9ZUA5	0.051	0	0	0	0	0.067	0	0.439	0.459
HMA1	HMA2	3702.Q9M3H5	3702.Q9SZW4	0	0	0.205	0.64	0	0	0	0.347	0.459
HMA2	MTPC3	3702.Q9SZW4	3702.Q9M2P2	0.078	0	0	0	0.054	0	0	0.428	0.458
OPT7	VHA-D	3702.O82485	3702.Q9XGM1	0	0	0	0	0	0	0	0.456	0.456
HMA5	MTPA2	3702.Q9SH30	3702.Q9LXS1	0.077	0	0	0	0.203	0	0	0.319	0.455
Q8VXU9_ARATH	VHA-c2	3702.Q8VXU9	3702.P59228	0.108	0	0	0	0.164	0.328	0	0	0.455
Q8VXU9_ARATH	VHA-c''1	3702.Q8VXU9	3702.Q9SZY7	0.108	0	0	0	0.164	0.328	0	0	0.455
F19C24.25	VHA-E2	3702.Q96253	3702.Q9C9Z8	0	0	0	0	0	0	0.36	0.182	0.454
ABCG10	ABCG23	3702.Q9MAH4	3702.Q3E9B8	0	0	0.084	0.907	0.387	0	0	0.104	0.453
COPT2	ZTP29	3702.Q9STG2	3702.Q940Q3	0	0	0	0	0	0	0	0.452	0.452
ABCG37	F1K23.12	3702.Q9LFH0	3702.Q8LF28	0	0	0	0	0.069	0	0	0.434	0.45
ABCG39	RAN1-2	3702.Q7PC84	3702.Q9S7J8	0	0	0	0	0.053	0.048	0	0.439	0.45
BTS	NAS4	3702.Q8LPQ5	3702.Q9C7X5	0	0	0	0	0.21	0	0	0.333	0.45
ABCG40	RAN1-2	3702.Q9M9E1	3702.Q9S7J8	0	0	0	0	0.053	0.048	0	0.438	0.449
HMA1	RAN1-2	3702.Q9M3H5	3702.Q9S7J8	0	0	0.205	0.604	0	0	0	0.335	0.449
ABCG6	LAC5	3702.Q9FNB5	3702.Q9SIY8	0	0	0	0	0.446	0	0	0	0.446
MTPC3	RAN1-2	3702.Q9M2P2	3702.Q9S7J8	0.078	0	0	0	0.054	0	0	0.416	0.446
NRAMP1	ZIP1	3702.Q9SAH8	3702.O81123	0	0	0	0	0	0	0	0.446	0.446
ATPC	VHA-a3	3702.Q96250	3702.Q8W4S4	0	0	0	0	0.079	0	0.423	0	0.445
DTX43	HMA2	3702.Q9SFB0	3702.Q9SZW4	0	0	0	0	0.046	0	0	0.442	0.445
ABCG23	LAC5	3702.Q3E9B8	3702.Q9SIY8	0	0	0	0	0.444	0	0	0	0.444
FER4	NRAMP1	3702.Q9S756	3702.Q9SAH8	0.098	0	0	0	0	0	0	0.408	0.444
YSL2	ZIP6	3702.Q6R3K9	3702.O64738	0	0	0	0	0	0	0	0.444	0.444
ABCG37	NRAMP1	3702.Q9LFH0	3702.Q9SAH8	0	0	0	0	0.088	0	0	0.413	0.441
ATP5	GLP4	3702.Q96251	3702.P94014	0	0	0	0	0	0	0	0.44	0.44
FREE1	TIC21	3702.Q9ASS2	3702.Q9SHU7	0	0	0	0	0	0.184	0.324	0.067	0.44
HMA5	VTL1	3702.Q9SH30	3702.Q9LPU9	0.088	0	0	0	0	0	0	0.411	0.44
HMA5	VIT1	3702.Q9SH30	3702.Q9ZUA5	0.088	0	0	0	0	0	0	0.411	0.44
CYP71B5	NAS4	3702.O65784	3702.Q9C7X5	0	0	0	0	0	0.049	0.047	0.431	0.439
DTX40	YSL3	3702.Q9LVD9	3702.Q2EF88	0	0	0	0	0	0	0	0.439	0.439
FRO2	HMA2	3702.P92949	3702.Q9SZW4	0	0	0	0	0.08	0	0	0.415	0.439
NAS3	ZIP4-2	3702.O80483	3702.O04089	0	0	0	0	0	0	0	0.439	0.439
F17O14.12	ZTP29	3702.Q9C9Z1	3702.Q940Q3	0	0	0.184	0.618	0.042	0	0	0.339	0.438
ABCG8	VHA-D	3702.Q9FLX5	3702.Q9XGM1	0	0	0	0	0	0	0	0.437	0.437
DTX21	DTX55	3702.Q8W488	3702.Q9FH21	0	0	0.204	0.665	0	0	0	0.322	0.437
FREE1	VHA-a1	3702.Q9ASS2	3702.Q8RWZ7	0	0	0	0	0	0	0	0.437	0.437
ABCG37	MTPC3	3702.Q9LFH0	3702.Q9M2P2	0.044	0	0	0	0.047	0	0	0.431	0.436
AHA2	IREG2	3702.P19456	3702.F4KGN5	0	0	0	0	0.086	0	0	0.409	0.436
AHA2	YSL2	3702.P19456	3702.Q6R3K9	0	0	0	0	0	0	0	0.436	0.436
ATPC	VHA-a1	3702.Q96250	3702.Q8RWZ7	0	0	0	0	0.063	0	0.423	0	0.436
ORG3	VTL1	3702.Q9M1K0	3702.Q9LPU9	0	0	0	0	0	0	0	0.436	0.436
ABC1K8	AHA11	3702.Q93Y08	3702.Q9LV11	0	0	0	0	0.075	0	0	0.415	0.435
COPT2	VIT1	3702.Q9STG2	3702.Q9ZUA5	0	0	0	0	0	0	0	0.435	0.435
DTX43	HSCB	3702.Q9SFB0	3702.Q8L7K4	0	0	0	0	0	0	0	0.435	0.435
FRO7	HMA5	3702.Q3KTM0	3702.Q9SH30	0	0	0	0	0.08	0	0	0.411	0.435
IREG3	ORG2	3702.Q8W4E7	3702.Q9M1K1	0	0	0	0	0	0	0	0.435	0.435
NRAMP6	ORG2	3702.Q9S9N8	3702.Q9M1K1	0	0	0	0	0	0	0	0.435	0.435
ABCG29	OPT7	3702.Q94A18	3702.O82485	0	0	0	0	0	0	0	0.434	0.434
AHA2	NAS3	3702.P19456	3702.O80483	0	0	0	0	0	0	0	0.434	0.434
AHA2	MTPA2	3702.P19456	3702.Q9LXS1	0	0	0	0	0.072	0	0.078	0.392	0.434
HMA1	YSL2	3702.Q9M3H5	3702.Q6R3K9	0	0	0	0	0	0	0	0.434	0.434
IREG2	ZIFL2	3702.F4KGN5	3702.Q3EAQ5	0	0	0	0	0	0	0	0.434	0.434
MHX	ZIP6	3702.O22252	3702.O64738	0	0	0	0	0	0	0	0.433	0.433
BHLH47	FRO7	3702.Q9SN74	3702.Q3KTM0	0	0	0	0	0	0	0	0.432	0.432
ABC1K8	AHA2	3702.Q93Y08	3702.P19456	0	0	0	0	0	0	0	0.431	0.431
BHLH47	HMA5	3702.Q9SN74	3702.Q9SH30	0	0	0	0	0	0	0	0.431	0.431
DTX43	OPT7	3702.Q9SFB0	3702.O82485	0	0	0	0	0	0	0	0.431	0.431
F10K1.26	NRAMP1	3702.Q8L6Z2	3702.Q9SAH8	0	0	0	0	0	0	0	0.431	0.431
FER4	YSL6	3702.Q9S756	3702.Q6R3K6	0	0	0	0	0	0	0	0.431	0.431
FRO1-2	ORG3	3702.Q9LMM2	3702.Q9M1K0	0	0	0	0	0	0	0	0.431	0.431
FRO2	VTL1	3702.P92949	3702.Q9LPU9	0	0	0	0	0.046	0	0	0.428	0.431
FRO3	GRXS17	3702.F4I4K7	3702.Q9ZPH2	0	0	0	0	0	0	0	0.431	0.431
MTPA2	ZTP29	3702.Q9LXS1	3702.Q940Q3	0.104	0	0	0	0	0.073	0.082	0.342	0.431
MTPC3	YSL2	3702.Q9M2P2	3702.Q6R3K9	0	0	0	0	0	0	0	0.431	0.431
ATPC1	VHA-a3	3702.Q01908	3702.Q8W4S4	0	0	0	0	0.054	0	0.423	0	0.43
CCS	LAC5	3702.Q9LD47	3702.Q9SIY8	0.093	0	0	0	0.095	0	0	0.362	0.43
DTX43	RAN1-2	3702.Q9SFB0	3702.Q9S7J8	0	0	0	0	0.08	0	0	0.405	0.43
ABCB25	ABCI8	3702.Q9LVM1	3702.Q9ZS97	0	0	0	0	0	0	0	0.428	0.428
ABCG8	VHA-H	3702.Q9FLX5	3702.Q9LX65	0	0	0	0	0.058	0	0	0.418	0.428
ATP5	VHA-d2	3702.Q96251	3702.Q9LHA4	0	0	0	0	0.114	0.048	0.36	0.065	0.428
BTS	NRAMP4	3702.Q8LPQ5	3702.Q9FN18	0	0	0	0	0.345	0	0	0.161	0.427
F19C24.25	VHA-A	3702.Q96253	3702.O23654	0	0	0	0	0.048	0	0.36	0.136	0.427
DTX42	DTX46	3702.Q9SYD6	3702.Q8W4G3	0	0	0.133	0.575	0	0	0	0.364	0.425
MGP1	VHA-c''1	3702.Q9SJ12	3702.Q9SZY7	0	0	0	0	0.139	0	0.36	0	0.425
ABCG29	DTX40	3702.Q94A18	3702.Q9LVD9	0	0	0	0	0.12	0	0	0.372	0.423
ABCB25	NRAMP3	3702.Q9LVM1	3702.Q9SNV9	0.104	0	0	0	0	0	0	0.378	0.419
AHA2	VHA-C	3702.P19456	3702.Q9SDS7	0	0	0	0	0.053	0	0	0.412	0.419
CSD2	PAA2	3702.O78310	3702.B9DFX7	0	0	0	0	0	0.052	0.172	0.318	0.418
CGLD27	COPT2	3702.Q9FN15	3702.Q9STG2	0	0	0	0	0.071	0	0	0.399	0.417
BGLU42	COPT2	3702.Q9FIW4	3702.Q9STG2	0	0	0	0	0	0	0	0.417	0.416
DTX21	DTX56	3702.Q8W488	3702.O49660	0	0	0.216	0.639	0	0	0	0.286	0.416
HIPP26	VHA-H	3702.Q9SZN7	3702.Q9LX65	0	0	0	0	0	0	0	0.417	0.416
NRAMP6	OPT3	3702.Q9S9N8	3702.O23482	0	0	0	0	0.048	0	0	0.408	0.413
DTX16	NRAMP6	3702.Q9FHB6	3702.Q9S9N8	0	0	0	0	0	0	0	0.412	0.412
FRO3	MFL1	3702.F4I4K7	3702.Q9FHX2	0	0	0	0	0	0	0	0.41	0.41
HSCB	ZTP29	3702.Q8L7K4	3702.Q940Q3	0	0	0	0	0.41	0	0	0	0.41
OPT7	VHA-H	3702.O82485	3702.Q9LX65	0	0	0	0	0.049	0	0	0.406	0.41
ABCG11	DTX40	3702.Q8RXN0	3702.Q9LVD9	0	0	0	0	0.12	0	0	0.357	0.409
BHLH47	CYP71B5	3702.Q9SN74	3702.O65784	0	0	0	0	0.057	0	0	0.399	0.409
BGLU42	CYP71B5	3702.Q9FIW4	3702.O65784	0	0	0	0	0.058	0	0	0.398	0.408
ZIF1	ZIP6	3702.Q8RWN2	3702.O64738	0	0	0	0	0	0	0	0.409	0.408
BGLU42	NRAMP1	3702.Q9FIW4	3702.Q9SAH8	0	0	0	0	0	0	0	0.407	0.407
CCS	ZTP29	3702.Q9LD47	3702.Q940Q3	0.106	0	0	0	0	0	0	0.364	0.407
CCS	F17O14.12	3702.Q9LD47	3702.Q9C9Z1	0.106	0	0	0	0	0	0	0.364	0.407
T2K12.16	VHA-a3	3702.Q9C5A9	3702.Q8W4S4	0.06	0	0	0	0.062	0	0.381	0	0.406
ABCG37	IREG3	3702.Q9LFH0	3702.Q8W4E7	0	0	0	0	0	0	0	0.405	0.405
HMA1	YSL3	3702.Q9M3H5	3702.Q2EF88	0	0	0	0	0.046	0	0	0.402	0.405
NRAMP3	PAA2	3702.Q9SNV9	3702.B9DFX7	0.042	0	0	0	0.072	0.045	0	0.382	0.405
T2K12.16	VHA-a1	3702.Q9C5A9	3702.Q8RWZ7	0.06	0	0	0	0.061	0	0.381	0	0.405
COPT2	HMA2	3702.Q9STG2	3702.Q9SZW4	0	0	0	0	0	0.067	0	0.388	0.404
CYP71B5	MTPC3	3702.O65784	3702.Q9M2P2	0	0	0	0	0	0	0	0.404	0.404
PAA2	YSL6	3702.B9DFX7	3702.Q6R3K6	0	0	0	0	0.045	0	0	0.401	0.404
BGLU42	NRAMP4	3702.Q9FIW4	3702.Q9FN18	0	0	0	0	0	0	0	0.403	0.403
DTX21	DTX54	3702.Q8W488	3702.Q9LE20	0	0	0.196	0.684	0	0	0	0.288	0.403
ABCG11	DTX16	3702.Q8RXN0	3702.Q9FHB6	0	0	0	0	0.12	0	0	0.349	0.402
BGLU42	BTS	3702.Q9FIW4	3702.Q8LPQ5	0	0	0	0	0	0	0	0.402	0.402
ABCB25	ABCG36	3702.Q9LVM1	3702.Q9XIE2	0	0	0	0.553	0	0	0.075	0.379	0.401
BHLH47	ZTP29	3702.Q9SN74	3702.Q940Q3	0	0	0	0	0.049	0	0	0.396	0.401
HMA1	NRAMP1	3702.Q9M3H5	3702.Q9SAH8	0.042	0	0	0	0.072	0.045	0	0.377	0.401
IREG2	NRAMP6	3702.F4KGN5	3702.Q9S9N8	0	0	0	0	0	0	0	0.401	0.401
BTS	F17A17.6	3702.Q8LPQ5	3702.Q9S7W4	0	0	0	0	0	0	0	0.4	0.4
CYP71B5	F1K23.12	3702.O65784	3702.Q8LF28	0	0	0	0	0	0	0	0.4	0.4
DTX43	FER4	3702.Q9SFB0	3702.Q9S756	0	0	0	0	0	0	0	0.4	0.4
FRO7	IREG2	3702.Q3KTM0	3702.F4KGN5	0	0	0	0	0	0	0	0.4	0.4
IREG3	MTPC3	3702.Q8W4E7	3702.Q9M2P2	0	0	0	0	0	0	0	0.4	0.4
IREG3	ORG3	3702.Q8W4E7	3702.Q9M1K0	0	0	0	0	0	0	0	0.4	0.4
NAS4	ZTP29	3702.Q9C7X5	3702.Q940Q3	0	0	0	0	0	0	0	0.401	0.4
NAS4	NRAMP6	3702.Q9C7X5	3702.Q9S9N8	0	0	0	0	0	0	0	0.4	0.4

## Sheet: Subcellular_localization
Progein_ID	Symbol	Localizations	Signals	Membrane types	Progein_ID Symbol	Cytoplasm	Nucleus	Extracellular	Cell membrane	Mitochondrion	Plastid	Endoplasmic reticulum	Lysosome/Vacuole	Golgi apparatus	Peroxisome	Peripheral	Transmembrane	Lipid anchor	Soluble
Os03g0667500	OsIRT1	Cell membrane|Lysosome/Vacuole	Signal peptide|Transmembrane domain	Transmembrane	Os03g0667500 OsIRT1	0.0682	0.0692	0.0642	0.7177	0.0378	0.1377	0.403	0.6022	0.2227	0.0281	0.0268	0.9484	0.1327	0.1695
Os02g0649900	OsYSL2	Cell membrane	Signal peptide|Transmembrane domain	Transmembrane	Os02g0649900 OsYSL2	0.0481	0.0567	0.0362	0.7002	0.0756	0.0291	0.5604	0.4159	0.4328	0.0317	0.087	0.9932	0.0658	0.0565
Os11g0134900	OsTOM1	Cell membrane	Transmembrane domain	Transmembrane	Os11g0134900 OsTOM1	0.1376	0.086	0.0718	0.7427	0.1292	0.0308	0.4819	0.4506	0.2777	0.1172	0.0596	0.9913	0.113	0.0786
Os02g0650300	OsYSL15	Cell membrane	Transmembrane domain	Transmembrane	Os02g0650300 OsYSL15	0.0462	0.0573	0.0312	0.6778	0.0753	0.0311	0.5151	0.4485	0.3826	0.0258	0.0719	0.993	0.0643	0.0613
Os07g0258400	OsNRAMP1	Cell membrane|Lysosome/Vacuole	Transmembrane domain	Transmembrane	Os07g0258400 OsNRAMP1	0.1487	0.0461	0.0269	0.8114	0.1187	0.0303	0.5015	0.6887	0.4641	0.0081	0.0481	0.9915	0.1054	0.0723
Os03g0307300	OsNAS1	Cytoplasm		Soluble	Os03g0307300 OsNAS1	0.6127	0.4346	0.1503	0.2421	0.1376	0.1403	0.1666	0.2296	0.1817	0.2463	0.4276	0.113	0.3017	0.7973
Os03g0307200	OsNAS2	Cytoplasm		Soluble	Os03g0307200 OsNAS2	0.5423	0.4978	0.1109	0.2273	0.124	0.14	0.1171	0.1606	0.1298	0.2634	0.4241	0.0912	0.2669	0.7998
Os02g0306401	OsNAAT1	Cytoplasm		Soluble	Os02g0306401 OsNAAT1	0.5042	0.3198	0.0949	0.2761	0.1602	0.384	0.1177	0.1599	0.0629	0.0614	0.2627	0.2489	0.1708	0.7385
Os03g0237100	OsDMAS1	Cytoplasm	Nuclear export signal	Soluble	Os03g0237100 OsDMAS1	0.851	0.4729	0.0634	0.0989	0.2713	0.4057	0.2167	0.3356	0.1244	0.1101	0.2405	0.0731	0.1166	0.8308
Os01g0952800	OsIRO2	Nucleus	Nuclear localization signal	Soluble	Os01g0952800 OsIRO2	0.3022	0.8956	0.0082	0.0686	0.04	0.0902	0.043	0.0684	0.0382	0.0133	0.1034	0.091	0.0346	0.8902
Os01g0647200	OsIMA1	Cytoplasm|Nucleus		Soluble	Os01g0647200 OsIMA1	0.4948	0.5481	0.2901	0.0649	0.3832	0.0841	0.0647	0.0243	0.016	0.023	0.1354	0.1873	0.5825	0.8143
Os01g0689451	OsHRZ1	Cytoplasm	Nuclear export signal	Soluble	Os01g0689451 OsHRZ1	0.5227	0.4176	0.0357	0.1455	0.0881	0.0373	0.2786	0.4099	0.4418	0.3036	0.5168	0.154	0.081	0.6872
Os05g0551000	OsHRZ2	Cytoplasm	Nuclear export signal	Soluble	Os05g0551000 OsHRZ2	0.6275	0.377	0.0193	0.171	0.0704	0.0152	0.2743	0.3616	0.3272	0.2161	0.5574	0.0955	0.0985	0.7139
Os04g0578600	OsFRO2	Cell membrane	Signal peptide|Transmembrane domain	Transmembrane	Os04g0578600 OsFRO2	0.3191	0.0418	0.0191	0.6286	0.0905	0.0487	0.5981	0.3642	0.5228	0.0279	0.132	0.9888	0.1013	0.0935
Os03g0667300	OsIRT2	Cell membrane|Lysosome/Vacuole	Signal peptide|Transmembrane domain	Transmembrane	Os03g0667300 OsIRT2	0.0675	0.0545	0.0676	0.7821	0.0423	0.1731	0.4028	0.6949	0.2361	0.0301	0.032	0.9474	0.1405	0.17
Os09g0396900	OsVIT2	Lysosome/Vacuole	Transmembrane domain	Transmembrane	Os09g0396900 OsVIT2	0.1191	0.142	0.0305	0.3737	0.214	0.018	0.2113	0.538	0.3951	0.0862	0.1178	0.9401	0.0751	0.1389
Os04g0538400	OsVTL2	Cell membrane	Transmembrane domain	Transmembrane	Os04g0538400 OsVTL2	0.1573	0.1511	0.0304	0.6117	0.3712	0.0783	0.4593	0.4845	0.3061	0.095	0.0291	0.98	0.1191	0.1149
Os11g0106700	OsFER1	Plastid	Chloroplast transit peptide	Soluble	Os11g0106700 OsFER1	0.0871	0.0878	0.0433	0.0675	0.1141	0.9757	0.0765	0.1114	0.0385	0.0362	0.4795	0.1183	0.1166	0.7832
Os12g0106000	OsFER2	Plastid	Chloroplast transit peptide	Soluble	Os12g0106000 OsFER2	0.1059	0.1043	0.0354	0.0785	0.0945	0.9653	0.0669	0.1255	0.0449	0.0345	0.4615	0.0613	0.2215	0.6898
Os07g0689600	OsNAS3	Cytoplasm		Soluble	Os07g0689600 OsNAS3	0.6408	0.4993	0.0803	0.2365	0.1217	0.2047	0.2174	0.2529	0.2147	0.2191	0.4071	0.1069	0.208	0.8085
Os03g0191400	OsRab6a	Lysosome/Vacuole|Golgi apparatus		Lipid anchor	Os03g0191400 OsRab6a	0.4321	0.1572	0.0358	0.4354	0.1624	0.0291	0.348	0.6656	0.7814	0.0175	0.4102	0.0311	0.9534	0.3778
Os03g0571900	OsPEZ1	Cell membrane|Lysosome/Vacuole	Transmembrane domain	Transmembrane	Os03g0571900 OsPEZ1	0.0815	0.1072	0.0329	0.6242	0.0572	0.021	0.4625	0.7401	0.3587	0.4051	0.1249	0.9925	0.0896	0.0543
Os03g0216700	OsFRDL1	Cell membrane	Transmembrane domain	Transmembrane	Os03g0216700 OsFRDL1	0.096	0.0852	0.0602	0.6156	0.2066	0.2793	0.3904	0.4607	0.333	0.38	0.3049	0.9849	0.0738	0.0562
Os10g0206800	OsFRDL2	Cell membrane	Transmembrane domain	Transmembrane	Os10g0206800 OsFRDL2	0.0988	0.0801	0.0482	0.5374	0.1899	0.1535	0.5258	0.5161	0.3282	0.25	0.2786	0.9823	0.0847	0.0657
Os06g0128300	OsATM3	Mitochondrion	Mitochondrial transit peptide	Transmembrane	Os06g0128300 OsATM3	0.0988	0.107	0.0162	0.1395	0.9225	0.2459	0.1049	0.111	0.098	0.2627	0.2345	0.9662	0.0539	0.1242
Os03g0296800	OsMIT	Mitochondrion		Transmembrane	Os03g0296800 OsMIT	0.1938	0.138	0.0854	0.1384	0.8179	0.0973	0.1805	0.2456	0.1735	0.1788	0.1526	0.9303	0.0982	0.1973
Os02g0815500	OsGSNOR	Cytoplasm		Soluble	Os02g0815500 OsGSNOR	0.6682	0.2099	0.1042	0.364	0.2211	0.0479	0.2805	0.3363	0.1423	0.0451	0.4698	0.0899	0.1537	0.7538
Os01g0816100	OsNAC4	Nucleus	Nuclear localization signal|Nuclear export signal	Soluble	Os01g0816100 OsNAC4	0.2747	0.8731	0.0244	0.116	0.0474	0.0832	0.0511	0.0884	0.015	0.0166	0.1406	0.0521	0.0315	0.8599
Os11g0184900	OsNAC5	Nucleus	Nuclear localization signal	Soluble	Os11g0184900 OsNAC5	0.3052	0.84	0.1368	0.0441	0.115	0.0526	0.0958	0.0412	0.0134	0.0576	0.2375	0.105	0.0645	0.7805
Os01g0884300	OsNAC6	Nucleus	Nuclear localization signal|Nuclear export signal	Soluble	Os01g0884300 OsNAC6	0.2557	0.8798	0.0209	0.119	0.0531	0.1169	0.0538	0.0656	0.0154	0.0321	0.1207	0.0825	0.043	0.8301
